# Supplementary material for: Patients With Common Variable Immunodeficiency (CVID) Show Higher Gut Bacterial Diversity and Levels of Low-Abundance Genes Than the Healthy Housemates
Source: Front Immunol. 2021 May 14;12:671239. doi: 10.3389/fimmu.2021.671239 (PMC8163231; doi:10.3389/fimmu.2021.671239)
Supplement: Supplementary file 3 [file Table_1.xlsx]

## Sheet: List1
Table S1: Detailed characteristics of CVID patients and paired healthy controls
Pair	Pair designation from Fiedorova et al. (13)	Sample ID	Diagnosis	Date - sample collection	Date - sample processing	Sex	Age	High (m)	Weight (kg)	BMI	Diet	Smoking	Place of birth	ATB treatment	ATB in the last year	Immunosupression	Dieagnosed in age	Lenght of treatment (years)	Actual form of treatment*	Gastrointestinal problems	Chronic diarrhea	Atrophic gastritis	Nodular hyperplasia	Bronchiectasis	Autoimmunity	Splenomegaly	Liver function tests	Other therapy
1	1	PID002	Healthy	2016-07-20	2016-07-20	Male	67	1.75	76	24.8	Regular	Non-smoker	Czech Republic	Yes (>1 month)	1x	No	-	-	-	No	-	-	-	-	-	-	-
		PID003	CVID	2016-07-20	2016-07-20	Female	66	1.60	48	18.8	Regular	Non-smoker	Czech Republic	Yes (>1 month)	4x	No	46	21	IVIG	No	No	No	No	Yes	Yes (thrombocytopenia)	Yes	mildly increased (ALP: 4.08 kat/l, AST: 0.69 kat/l)	Ursodesocycholic acid
2	3	PID009	CVID	2016-09-05	2016-09-06	Female	42	1.63	63	23.7	Regular	Non-smoker	Czech Republic	No	No	No	24	16	SCIG	No	No	-	-	No	Yes (hypotyreosis)	Yes	Normal	None
		PID010	Healthy	2016-09-05	2016-09-06	Male	43	1.75	83	27.1	Regular	Ex-smoker	Czech Republic	No	No	No	-	-	-	No	-	-	-	-	-	-	-
3	4	PID011	Healthy	2016-09-18	2016-09-19	Female	35	1.64	82	30.5	Regular without red meat	Non-smoker	Czech Republic	No	No	No	-	-	-	No	-	-	-	-	Yes (hypotyreosis)	-	-
		PID012	CVID	2016-09-18	2016-09-19	Male	34	1.65	55	20.2	Regular	Ex-smoker	Czech Republic	No	No	No	26	9	SCIG	No	No	-	-	No	No	No	Normal	None
4	6	PID015	Healthy	2016-10-07	2016-10-07	Male	55	1.90	103	28.5	Regular	Non-smoker	Czech Republic	No	No	No	-	-	-	No	-	-	-	-	-	-	-
		PID004	CVID	2016-08-25	2016-08-25	Female	52	1.78	78	24.6	Regular	Non-smoker	Czech Republic	No	No	No	23	20	SCIG	No	No	-	-	No	No	Yes	Normal	None
5	15	PID035	Healthy	2017-03-13	2017-03-14	Male	45	1.86	102	29.5	Regular	Non-smoker	Czech Republic	No	No	No	-	-	-	No	-	-	-	-	-	-	-
		PID036	CVID	2017-03-13	2017-03-14	Female	46	1.64	82	30.5	Regular	Non-smoker	Czech Republic	Yes (>1 month)	2x	No	30	6	SCIG	No	No	-	-	No	Yes (hemolytic anemia)	No	Normal	None
6	19	PID043	Healthy	2017-10-04	2017-10-04	Female	25	1.58	60	24.0	Regular	Smoker	Czech Republic	No	No	No	-	-	-	No	-	-	-	-	-	-	-
		PID048	CVID	2017-11-07	2017-11-07	Male	26	1.78	82	25.9	Regular	Ex-smoker	Czech Republic	Yes (>1 month)	2x	No	16	1	SCIG	No	No	-	-	No	No	Yes	Normal	None
* IVIG/SCIG - intravenous/subcutaneous aplication of IgG
Clinical and laboratory characteristics of the CVID patients cohort
Pair	Sample ID	Disease severity scorea	Ameratunga categoryb	CVID phenotypec	B cell phenotyped	IgG category (g/L)	IgA category (g/L)		IgM category (g/L)		Leukocytes		Lymphocytes		Neutrophils		B cells		Thrombocytes		Bronchiectasis	Autoimmunity	Splenomegaly	Chronic diarrhea	Atrophic gastritis	Nodular hyperplasia
											Absolute(109/L)	Category	Absolute(109/L)	%	Absolute(109/L)	%	Absolute(109/L)	%	Absolute(109/L)	Category
1	PID003	37	more severe	L,A	smB-21lo	8.59	0.032	mesurable	0.051	mesurable	3.7	decreased	1.1	30	2.2	59	0.17	22.	74	decreased	Yes	Yes	Yes	No	No	No
2	PID009	6	less severe	A	smB-21norm	5.510	0.017	mesurable	<0.042	unmesurable	5.6	normal	1.3	23	3.6	65	0.03	2.6	236	normal	No	Yes	Yes	No	NA	NA
3	PID012	2	less severe	N	smB+21lo	12.5	0.319	mesurable	<0.042	unmesurable	4.1	normal	2.0	37	2.6	48	0.33	19	248	normal	No	No	No	No	NA	NA
4	PID004	1	less severe	N	smB-21lo	6.01	0.013	mesurable	0.100	mesurable	7.9	normal	2.3	29	4.6	59	0.38	20	197	normal	No	No	Yes	No	NA	NA
5	PID036	6	less severe	A	No B cells	7.46	0.028	mesurable	<0.042	unmesurable	6.1	normal	1.2	20	4.1	67	0.02	1	241	normal	No	Yes	No	No	NA	NA
6	PID048	1	less severe	N	smB-21norm	4.280	<0.013	unmesurable	0.164	mesurable	4.3	normal	1.1	25	2.7	65	0.1	11	233	normal	No	No	Yes	No	NA	NA
aDisease severity score was defined according to Ameratunga (2018) (6)
bCVID patients' phenotype was assessed (based on Ameratunga's classification) as less severe if a disease severity score was ≤ 6 or more severe if the score was above median (> 6)
cCVID patients' phenotype was assessed as "Infections only (no disease specific complications)" (N) or "Complications" (A and/or L and/or E) (Chapel et al. 2008)
dB cell phenotype was determined according to EUROclass (Wehr et al. 2008) (17)
N: no disease-related complications; A: autoimmunity; E: unexplained enteropathy; L: polyclonal lymphocytic infiltration; IgA: immunoglobulin A; IgM: immunoglobulin M; NA: not available
