# Supplementary material for: Patients With Common Variable Immunodeficiency (CVID) Show Higher Gut Bacterial Diversity and Levels of Low-Abundance Genes Than the Healthy Housemates
Source: Front Immunol. 2021 May 14;12:671239. doi: 10.3389/fimmu.2021.671239 (PMC8163231; doi:10.3389/fimmu.2021.671239)
Supplement: Supplementary file 4 [file Table_2.xlsx]

## Sheet: List1
Table S2: Characteristics of WGS data and data processing
Sample			Sequencing data				Data procesing (160 million reads/sample)					Number of unique genes
Pair	ID	Variant	Reads	Bases (x 109)	Q30 (%)	GC Content (%)	Total lengh of contigs		Number of contings	Max lenght of contigs	n50
1	PID002	CONTROL	341,687,599	102.52	94.62	47.80	360,063,839		432.524	459,748	2,101	6,083,537
	PID003	CVID	352,366,529	105.71	93.87	46.27	207,243,895		165.645	49,844	6,300	5,213,705
2	PID009	CVID	353,388,880	106.02	93.57	49.55	412,763,212		364.062	141,610	5,646	10,385,252
	PID010	CONTROL	375,326,172	112.6	94.06	49.11	382,777,848		348.699	143,936	5,374	4,740,193
3	PID011	CONTROL	378,116,283	113.44	93.52	49.22	342,899,880		332.814	125,883	4,186	3,730,321
	PID012	CVID	362,065,294	108.62	93.82	51.74	441,378,434		534.672	189,760	2,232	11,351,980
4	PID004	CVID	405,482,587	121.64	93.28	50.02	560,183,255		469.378	134,772	3,948	9,943,408
	PID015	CONTROL	397,459,159	119.24	94.61	50.71	482,790,868		541.067	176,743	2,546	6,622,777
5	PID035	CONTROL	347,260,796	104.18	94.74	46.86	452,111,420		881.972	373,843	1,170	10,059,840
	PID036	CVID	322,185,146	96.66	93.44	49.64	416,402,362		345.991	118,635	5,433	4,102,148
6	PID043	CONTROL	374,780,988	112.43	93.57	48.13	429,905,603		487.652	173,803	2,607	9,798,553
	PID048	CVID	377,239,228	113.17	94.23	51.05	445,460,693		466.153	137,834	2,761	10,749,526
Sum		ALL	4,387,358,661	1,316.2	-	-	4,933,981,309		5,370,629	2,226,411	44.304	92,781,240
Average			365,613,222	109.7	93.9	49.2	411,165,109		447.552	185.534	3.692	7,731,770
Sum		CVID	2,172,727,664	651.8	-	-	2,483,431,851		2,345,901	772.455	26,320	51,746,019
Average			362,121,277	108.6	93.7	49.7	413,905,309		390.984	128.743	4.387	8,624,337
Sum		CONTROL	2,214,630,997	664.4	-	-	2,450,549,458		3,024,728	1,453,956	17.984	41,035,221
Average			369,105,166	110.7	94.2	48.6	408,424,910		504.121	242.326	2997	6,839,204
