# Supplementary material for: Patients With Common Variable Immunodeficiency (CVID) Show Higher Gut Bacterial Diversity and Levels of Low-Abundance Genes Than the Healthy Housemates
Source: Front Immunol. 2021 May 14;12:671239. doi: 10.3389/fimmu.2021.671239 (PMC8163231; doi:10.3389/fimmu.2021.671239)
Supplement: Supplementary file 5 [file Table_3.xlsx]

## Sheet: List1
Table S3: Analysis of diversity among CVID patients and healthy paired controls
		Richness		ChaoI index		Shannon index		Simpson index
		p-value		p-value		p-value		p-value						Dissimilarity matrice							Dissimilarity matrice
		Mann-Whitney	Wilcoxon	Mann-Whitney	Wilcoxon	Mann-Whitney	Wilcoxon	Mann-Whitney	Wilcoxon				Diagnosis p-value (ANOSIM)	Chao	Gower	Mountford	Bray-Curtis			Household p-value (ANOSIM)	Chao	Gower	Mountford	Bray-Curtis
	Phylum	0.3593	0.2652	0.3593	0.2652	0.3939	0.3125	0.6991	0.6875			Taxonomic level	Phylum	0.593	0.484	0.435	0.317		Taxonomic level	Phylum	0.025*	0.022*	0.057	0.409
	Class	0.1833	0.1344	0.1833	0.1344	0.1797	0.2188	0.6991	0.3125				Class	0.481	0.653	0.478	0.428			Class	0.058	0.016*	0.142	0.505
	Order	0.6879	1.0000	0.6879	1.0000	0.1797	0.2188	0.6991	0.3125				Order	0.711	0.646	0.338	0.386			Order	0.664	0.002**	0.152	0.503
	Familly	0.3350	0.2034	0.335	0.2034	0.4848	0.4375	0.8182	0.4375				Family	0.563	0.701	0.238	0.772			Family	0.566	0.001**	0.027*	0.001**
	Genus	0.6298	0.2476	0.6298	0.2476	0.4848	0.1563	0.3939	0.1563				Genus	0.179	0.091	0.076	0.695			Genus	0.183	0.002**	0.06	0.008**
	Species	0.2403	0.0355*	0.2403	0.0355*	0.9372	1.0000	1.0000	0.8438				Species	0.103	0.054	0.071	0.622			Species	0.017*	0.167	0.033*	0.008**
	SEED1	0.4620	0.5000	0.4620	0.5000	0.0931	0.0625	0.8182	0.4375			Functional level	SEED1	0.117	0.645	1.00	0.821		Functional level	SEED1	0.604	0.703	1.0	0.632
	SEED2	0.0931	0.2188	0.0649	0.2188	0.0411*	0.0313*	0.0649	0.0313*				SEED2	0.098	0.185	0.281	0.609			SEED2	0.546	0.658	0.295	0.744
	SEED3	0.0649	0.1563	0.0411*	0.1563	0.0411*	0.0313*	0.0411*	0.0313*				SEED3	0.041*	0.06	0.036*	0.196			SEED3	0.569	0.374	0.265	0.858
												Note: The association of CVID diagnosis and household with bacterial and functional diversity was calculated using four different matrices. Significant association (p-values≤0.05) is red, while trend for difference (p-values≤0.1) is blue.
														Dissimilarity matrice							Dissimilarity matrice
													Diagnosis R-value (ANOSIM)	Chao	Gower	Mountford	Bray-Curtis			Household R-value (ANOSIM)	Chao	Gower	Mountford	Bray-Curtis
												Taxonomic level	Phylum	-0.0287	-0.0	0.003704	0.04259		Taxonomic level	Phylum	0.2694	0.3	0.2694	0.02778
													Class	-0.01389	-0.02593	0.003704	-0.0			Class	0.3306	0.2944	0.2167	0.005556
													Order	-0.05926	-0.02407	0.02778	0.01481			Order	-0.08889	0.35	0.1639	-0.0
													Family	-0.02778	-0.03148	0.05648	-0.07407			Family	-0.02778	0.3556	0.2778	0.4278
													Genus	0.1093	0.08889	0.1556	-0.04259			Genus	0.1889	0.3333	0.2833	0.3556
													Species	0.1463	0.08148	0.1056	-0.05556			Species	0.3889	0.08889	0.2056	0.3056
												Functional level	SEED1	0.04444	-0.04259	-0.0	-0.06852		Functional level	SEED1	-0.02222	-0.07778	-0.0	-0.05556
													SEED2	0.2222	0.05185	0.5185	-0.03704			SEED2	-0.03333	-0.06111	0.1361	-0.1056
													SEED3	0.3907	0.1426	0.1426	0.3185			SEED3	-0.07778	0.04444	0.1694	-0.1556
