# Supplementary material for: Patients With Common Variable Immunodeficiency (CVID) Show Higher Gut Bacterial Diversity and Levels of Low-Abundance Genes Than the Healthy Housemates
Source: Front Immunol. 2021 May 14;12:671239. doi: 10.3389/fimmu.2021.671239 (PMC8163231; doi:10.3389/fimmu.2021.671239)
Supplement: Supplementary file 6 [file Table_4.xlsx]

## Sheet: Abundance of taxons
Table S4: Complete data of taxonomic analysis
RELATIVE ABUNDANCE															ABSOLUTE ABUNDANCE
PHYLLUM															PHYLLUM
#Datasets	PID002-matches-mag2	PID003-matches-mag2	PID004-matches-mag2	PID009-matches-mag2	PID010-matches-mag2	PID011-matches-mag2	PID012-matches-mag2	PID015-matches-mag2	PID035-matches-mag2	PID036-matches-mag2	PID043-matches-mag2	PID048-matches-mag2			#Datasets	PID002-matches-mag2	PID003-matches-mag2	PID004-matches-mag2	PID009-matches-mag2	PID010-matches-mag2	PID011-matches-mag2	PID012-matches-mag2	PID015-matches-mag2	PID035-matches-mag2	PID036-matches-mag2	PID043-matches-mag2	PID048-matches-mag2
Bacteroidetes	28.440929	33.080936	10.235187	9.673410	24.919308	17.676283	9.785602	10.022625	44.701256	29.004568	17.774296	17.204350			Bacteroidetes	4322851.0	2675034.0	1303018.0	1357062.0	3248111.0	2876468.0	1425537.0	1566113.0	1.682164E7	4416329.0	2287336.0	2233981.0
Fusobacteria	0.000000	0.000000	0.000000	0.000000	0.000000	0.000000	0.000000	0.000000	0.120982	0.000000	0.000000	0.000000			Fusobacteria	0.0	0.0	0.0	0.0	0.0	0.0	0.0	0.0	45527.0	0.0	0.0	0.0
Proteobacteria	2.073292	1.500792	2.473024	10.883552	0.304706	0.874723	8.758637	1.365001	1.067153	0.822346	3.254324	6.726280			Proteobacteria	315128.0	121359.0	314835.0	1526830.0	39717.0	142344.0	1275932.0	213292.0	401583.0	125213.0	418792.0	873406.0
Chlamydiae	0.108577	0.102432	0.000000	0.000000	0.050481	0.000000	0.138539	0.097128	0.000000	0.000000	0.000000	0.000000			Chlamydiae	16503.0	8283.0	0.0	0.0	6580.0	0.0	20182.0	15177.0	0.0	0.0	0.0	0.0
Lentisphaerae	0.000000	0.000000	0.253198	0.000000	0.000000	0.000000	0.000000	0.000000	0.000000	0.000000	0.000000	0.000000			Lentisphaerae	0.0	0.0	32234.0	0.0	0.0	0.0	0.0	0.0	0.0	0.0	0.0	0.0
Verrucomicrobia	0.000000	0.000000	0.061850	0.000000	0.000000	0.000000	0.000000	0.117997	0.000000	0.000000	0.000000	0.076612			Verrucomicrobia	0.0	0.0	7874.0	0.0	0.0	0.0	0.0	18438.0	0.0	0.0	0.0	9948.0
Spirochaetes	0.000000	0.000000	0.038309	0.000000	0.000000	0.000000	0.000000	0.065046	0.000000	0.000000	0.000000	0.000000			Spirochaetes	0.0	0.0	4877.0	0.0	0.0	0.0	0.0	10164.0	0.0	0.0	0.0	0.0
Actinobacteria <phylum>	0.679757	2.282704	1.717045	2.485226	2.902502	0.980487	12.806848	2.947143	2.120868	0.219751	7.847369	5.194056			Actinobacteria <phylum>	103319.0	184587.0	218593.0	348647.0	378327.0	159555.0	1865663.0	460514.0	798109.0	33460.0	1009861.0	674447.0
Candidatus Melainabacteria	0.000000	0.000000	0.068001	0.000000	0.000000	0.000000	0.000000	0.038532	0.000000	0.000000	0.000000	0.000000			Candidatus Melainabacteria	0.0	0.0	8657.0	0.0	0.0	0.0	0.0	6021.0	0.0	0.0	0.0	0.0
Firmicutes	68.697441	63.033134	85.043404	76.844681	71.823006	80.468506	68.466225	85.269997	51.989735	69.953331	71.067673	70.639473			Firmicutes	1.04416E7	5097068.0	1.0826679E7	1.0780375E7	9361780.0	1.309467E7	9973953.0	1.3324099E7	1.9564386E7	1.065132E7	9145546.0	9172520.0
Euryarchaeota	0.000000	0.000000	0.066547	0.000000	0.000000	0.000000	0.000000	0.043134	0.000000	0.000000	0.000000	0.000000			Euryarchaeota	0.0	0.0	8472.0	0.0	0.0	0.0	0.0	6740.0	0.0	0.0	0.0	0.0
Ascomycota	0.000000	0.000000	0.000000	0.057532	0.000000	0.000000	0.000000	0.000000	0.000000	0.000000	0.056338	0.073177			Ascomycota	0.0	0.0	0.0	8071.0	0.0	0.0	0.0	0.0	0.0	0.0	7250.0	9502.0
Nematoda	0.000000	0.000000	0.043438	0.055600	0.000000	0.000000	0.044152	0.033394	0.000000	0.000000	0.000000	0.086053			Nematoda	0.0	0.0	5530.0	7800.0	0.0	0.0	6432.0	5218.0	0.0	0.0	0.0	11174.0
CLASS															CLASS
#Datasets	PID002-matches-mag2	PID003-matches-mag2	PID004-matches-mag2	PID009-matches-mag2	PID010-matches-mag2	PID011-matches-mag2	PID012-matches-mag2	PID015-matches-mag2	PID035-matches-mag2	PID036-matches-mag2	PID043-matches-mag2	PID048-matches-mag2			#Datasets	PID002-matches-mag2	PID003-matches-mag2	PID004-matches-mag2	PID009-matches-mag2	PID010-matches-mag2	PID011-matches-mag2	PID012-matches-mag2	PID015-matches-mag2	PID035-matches-mag2	PID036-matches-mag2	PID043-matches-mag2	PID048-matches-mag2
Bacteroidia	32.642395	39.248386	14.413931	10.809785	26.761206	18.917345	10.499550	12.354541	47.795025	31.333427	19.587883	19.332035			Bacteroidia	4247500.0	2601214.0	1278652.0	1345687.0	3191464.0	2833450.0	1407734.0	1533259.0	1.6403467E7	4368005.0	2267728.0	2205745.0
Chitinophagia	0.000000	0.094846	0.000000	0.000000	0.088053	0.000000	0.000000	0.000000	0.000000	0.000000	0.000000	0.000000			Chitinophagia	0.0	6286.0	0.0	0.0	10501.0	0.0	0.0	0.0	0.0	0.0	0.0	0.0
Flavobacteriia	0.075713	0.170379	0.000000	0.000000	0.000000	0.000000	0.000000	0.079763	0.000000	0.000000	0.000000	0.000000			Flavobacteriia	9852.0	11292.0	0.0	0.0	0.0	0.0	0.0	9899.0	0.0	0.0	0.0	0.0
Fusobacteriia	0.000000	0.000000	0.000000	0.000000	0.000000	0.000000	0.000000	0.000000	0.132653	0.000000	0.000000	0.000000			Fusobacteriia	0.0	0.0	0.0	0.0	0.0	0.0	0.0	0.0	45527.0	0.0	0.0	0.0
Acidithiobacillia	0.000000	0.045643	0.000000	0.000000	0.000000	0.000000	0.000000	0.000000	0.000000	0.000000	0.000000	0.000000			Acidithiobacillia	0.0	3025.0	0.0	0.0	0.0	0.0	0.0	0.0	0.0	0.0	0.0	0.0
Alphaproteobacteria	0.093812	0.000000	0.804165	0.057644	0.000000	0.382319	0.074092	0.175070	0.000000	0.378719	0.000000	0.106286			Alphaproteobacteria	12207.0	0.0	71337.0	7176.0	0.0	57264.0	9934.0	21727.0	0.0	52795.0	0.0	12127.0
Betaproteobacteria	0.119557	0.542597	0.346299	0.000000	0.230032	0.147709	0.105045	1.088861	0.347900	0.180949	0.128572	0.167400			Betaproteobacteria	15557.0	35961.0	30720.0	0.0	27433.0	22124.0	14084.0	135133.0	119401.0	25225.0	14885.0	19100.0
Deltaproteobacteria	0.000000	0.060761	0.397906	0.066569	0.000000	0.114307	0.450059	0.083051	0.176329	0.160763	0.134989	0.000000			Deltaproteobacteria	0.0	4027.0	35298.0	8287.0	0.0	17121.0	60342.0	10307.0	60517.0	22411.0	15628.0	0.0
Epsilonproteobacteria	0.000000	0.047499	0.000000	0.000000	0.000000	0.000000	0.000000	0.000000	0.000000	0.000000	0.000000	0.000000			Epsilonproteobacteria	0.0	3148.0	0.0	0.0	0.0	0.0	0.0	0.0	0.0	0.0	0.0	0.0
Gammaproteobacteria	2.062561	0.211360	1.112993	11.908551	0.069941	0.118500	8.535934	0.246251	0.565476	0.097623	3.255555	7.254050			Gammaproteobacteria	268385.0	14008.0	98733.0	1482470.0	8341.0	17749.0	1144461.0	30561.0	194074.0	13609.0	376902.0	827672.0
Chlamydiia	0.126827	0.124978	0.000000	0.000000	0.055175	0.000000	0.150527	0.122292	0.000000	0.000000	0.000000	0.000000			Chlamydiia	16503.0	8283.0	0.0	0.0	6580.0	0.0	20182.0	15177.0	0.0	0.0	0.0	0.0
Lentisphaeria	0.000000	0.000000	0.280590	0.000000	0.000000	0.000000	0.000000	0.000000	0.000000	0.000000	0.000000	0.000000			Lentisphaeria	0.0	0.0	24891.0	0.0	0.0	0.0	0.0	0.0	0.0	0.0	0.0	0.0
Verrucomicrobiae	0.000000	0.000000	0.082449	0.000000	0.000000	0.000000	0.000000	0.148205	0.000000	0.000000	0.000000	0.085602			Verrucomicrobiae	0.0	0.0	7314.0	0.0	0.0	0.0	0.0	18393.0	0.0	0.0	0.0	9767.0
Spirochaetia	0.000000	0.000000	0.054323	0.000000	0.000000	0.000000	0.000000	0.081512	0.000000	0.000000	0.000000	0.000000			Spirochaetia	0.0	0.0	4819.0	0.0	0.0	0.0	0.0	10116.0	0.0	0.0	0.0	0.0
Actinobacteria	0.223021	0.600431	0.881744	2.255489	1.671079	0.115469	7.994367	2.761414	0.944492	0.043026	6.441369	3.460554			Actinobacteria	29020.0	39794.0	78219.0	280781.0	199288.0	17295.0	1071850.0	342705.0	324154.0	5998.0	745730.0	394842.0
Coriobacteriia	0.559167	2.131370	1.536386	0.475661	1.327845	0.905064	3.786079	0.813127	1.209836	0.191537	1.542394	1.842777			Coriobacteriia	72760.0	141258.0	136292.0	59214.0	158355.0	135561.0	507621.0	100913.0	415221.0	26701.0	178566.0	210257.0
Bacilli	0.363850	8.161092	0.563998	0.440557	0.176400	0.118667	0.274099	0.287837	0.175881	0.155282	0.547067	0.495951			Bacilli	47345.0	540882.0	50032.0	54844.0	21037.0	17774.0	36750.0	35722.0	60363.0	21647.0	63335.0	56587.0
Clostridia	61.421070	46.043098	78.399139	69.889946	66.389542	78.146706	65.973816	79.356995	47.276199	65.934052	67.680016	66.697739			Clostridia	7992244.0	3051538.0	6954745.0	8700450.0	7917425.0	1.1704855E7	8845482.0	9848592.0	1.6225403E7	9191470.0	7835449.0	7610073.0
Erysipelotrichia	1.911634	0.455325	0.267638	0.177182	0.364750	0.126031	0.069931	0.376512	0.133084	0.091081	0.198995	0.265298			Erysipelotrichia	248746.0	30177.0	23742.0	22057.0	43499.0	18877.0	9376.0	46727.0	45675.0	12697.0	23038.0	30270.0
Negativicutes	0.400393	2.062234	0.709372	3.799993	2.865976	0.907882	2.038685	1.929859	1.243113	1.433546	0.425267	0.112228			Negativicutes	52100.0	136676.0	62928.0	473053.0	341788.0	135983.0	273338.0	239505.0	426642.0	199842.0	49234.0	12805.0
Methanobacteria	0.000000	0.000000	0.086800	0.000000	0.000000	0.000000	0.000000	0.052826	0.000000	0.000000	0.000000	0.000000			Methanobacteria	0.0	0.0	7700.0	0.0	0.0	0.0	0.0	6556.0	0.0	0.0	0.0	0.0
Sordariomycetes	0.000000	0.000000	0.000000	0.060777	0.000000	0.000000	0.000000	0.000000	0.000000	0.000000	0.057898	0.082333			Sordariomycetes	0.0	0.0	0.0	7566.0	0.0	0.0	0.0	0.0	0.0	0.0	6703.0	9394.0
Enoplea	0.000000	0.000000	0.062271	0.057845	0.000000	0.000000	0.047816	0.041884	0.000000	0.000000	0.000000	0.097749			Enoplea	0.0	0.0	5524.0	7201.0	0.0	0.0	6411.0	5198.0	0.0	0.0	0.0	11153.0
ORDER															ORDER
#Datasets	PID002-matches-mag2	PID003-matches-mag2	PID004-matches-mag2	PID009-matches-mag2	PID010-matches-mag2	PID011-matches-mag2	PID012-matches-mag2	PID015-matches-mag2	PID035-matches-mag2	PID036-matches-mag2	PID043-matches-mag2	PID048-matches-mag2			#Datasets	PID002-matches-mag2	PID003-matches-mag2	PID004-matches-mag2	PID009-matches-mag2	PID010-matches-mag2	PID011-matches-mag2	PID012-matches-mag2	PID015-matches-mag2	PID035-matches-mag2	PID036-matches-mag2	PID043-matches-mag2	PID048-matches-mag2
Bacteroidales	32.812378	39.520622	14.711702	10.976973	26.889721	18.980717	10.622414	12.526091	48.103348	31.461830	19.729540	19.702818			Bacteroidales	4232706.0	2598051.0	1275011.0	1343494.0	3183778.0	2826624.0	1404470.0	1531124.0	1.631704E7	4354402.0	2263438.0	2201994.0
Chitinophagales	0.000000	0.095620	0.000000	0.000000	0.088690	0.000000	0.000000	0.000000	0.000000	0.000000	0.000000	0.000000			Chitinophagales	0.0	6286.0	0.0	0.0	10501.0	0.0	0.0	0.0	0.0	0.0	0.0	0.0
Flavobacteriales	0.076374	0.117282	0.000000	0.000000	0.000000	0.000000	0.000000	0.080934	0.000000	0.000000	0.000000	0.000000			Flavobacteriales	9852.0	7710.0	0.0	0.0	0.0	0.0	0.0	9893.0	0.0	0.0	0.0	0.0
Fusobacteriales	0.000000	0.000000	0.000000	0.000000	0.000000	0.000000	0.000000	0.000000	0.133464	0.000000	0.000000	0.000000			Fusobacteriales	0.0	0.0	0.0	0.0	0.0	0.0	0.0	0.0	45272.0	0.0	0.0	0.0
Acidithiobacillales	0.000000	0.046015	0.000000	0.000000	0.000000	0.000000	0.000000	0.000000	0.000000	0.000000	0.000000	0.000000			Acidithiobacillales	0.0	3025.0	0.0	0.0	0.0	0.0	0.0	0.0	0.0	0.0	0.0	0.0
Rhodospirillales	0.089599	0.000000	0.773044	0.054366	0.000000	0.366732	0.070490	0.137334	0.000000	0.368013	0.000000	0.100089			Rhodospirillales	11558.0	0.0	66997.0	6654.0	0.0	54614.0	9320.0	16787.0	0.0	50934.0	0.0	11186.0
Burkholderiales	0.117475	0.536408	0.348324	0.000000	0.230791	0.145514	0.103897	1.099000	0.346728	0.175257	0.129503	0.169425			Burkholderiales	15154.0	35263.0	30188.0	0.0	27326.0	21670.0	13737.0	134336.0	117613.0	24256.0	14857.0	18935.0
Desulfobacterales	0.000000	0.048784	0.000000	0.000000	0.000000	0.000000	0.000000	0.000000	0.000000	0.000000	0.000000	0.000000			Desulfobacterales	0.0	3207.0	0.0	0.0	0.0	0.0	0.0	0.0	0.0	0.0	0.0	0.0
Desulfovibrionales	0.000000	0.000000	0.376501	0.063697	0.000000	0.111744	0.446612	0.077916	0.171656	0.157324	0.132371	0.000000			Desulfovibrionales	0.0	0.0	32630.0	7796.0	0.0	16641.0	59050.0	9524.0	58227.0	21774.0	15186.0	0.0
Campylobacterales	0.000000	0.047886	0.000000	0.000000	0.000000	0.000000	0.000000	0.000000	0.000000	0.000000	0.000000	0.000000			Campylobacterales	0.0	3148.0	0.0	0.0	0.0	0.0	0.0	0.0	0.0	0.0	0.0	0.0
Enterobacterales	1.925754	0.150428	1.010472	11.274353	0.000000	0.000000	8.129455	0.106925	0.517155	0.000000	3.137602	7.024629			Enterobacterales	248417.0	9889.0	87574.0	1379891.0	0.0	0.0	1074857.0	13070.0	175423.0	0.0	359956.0	785075.0
Vibrionales	0.000000	0.000000	0.048669	0.000000	0.000000	0.067298	0.049759	0.000000	0.000000	0.000000	0.000000	0.060710			Vibrionales	0.0	0.0	4218.0	0.0	0.0	10022.0	6579.0	0.0	0.0	0.0	0.0	6785.0
Chlamydiales	0.127933	0.125998	0.000000	0.000000	0.055574	0.000000	0.152642	0.124163	0.000000	0.000000	0.000000	0.000000			Chlamydiales	16503.0	8283.0	0.0	0.0	6580.0	0.0	20182.0	15177.0	0.0	0.0	0.0	0.0
Victivallales	0.000000	0.000000	0.287205	0.000000	0.000000	0.000000	0.000000	0.000000	0.000000	0.000000	0.000000	0.000000			Victivallales	0.0	0.0	24891.0	0.0	0.0	0.0	0.0	0.0	0.0	0.0	0.0	0.0
Verrucomicrobiales	0.000000	0.000000	0.084393	0.000000	0.000000	0.000000	0.000000	0.150473	0.000000	0.000000	0.000000	0.087392			Verrucomicrobiales	0.0	0.0	7314.0	0.0	0.0	0.0	0.0	18393.0	0.0	0.0	0.0	9767.0
Brachyspirales	0.000000	0.000000	0.052592	0.000000	0.000000	0.000000	0.000000	0.065939	0.000000	0.000000	0.000000	0.000000			Brachyspirales	0.0	0.0	4558.0	0.0	0.0	0.0	0.0	8060.0	0.0	0.0	0.0	0.0
Actinomycetales	0.052745	0.092974	0.000000	0.000000	0.000000	0.000000	0.000000	0.015683	0.054324	0.000000	0.000000	0.000000			Actinomycetales	6804.0	6112.0	0.0	0.0	0.0	0.0	0.0	1917.0	18427.0	0.0	0.0	0.0
Bifidobacteriales	0.054001	0.128751	0.802375	2.093069	1.559755	0.086079	7.905544	2.611507	0.578586	0.000000	6.325089	3.433337			Bifidobacteriales	6966.0	8464.0	69539.0	256175.0	184677.0	12819.0	1045252.0	319217.0	196261.0	0.0	725635.0	383711.0
Micrococcales	0.000000	0.000000	0.000000	0.093830	0.071443	0.000000	0.000000	0.044783	0.000000	0.000000	0.000000	0.000000			Micrococcales	0.0	0.0	0.0	11484.0	8459.0	0.0	0.0	5474.0	0.0	0.0	0.0	0.0
Propionibacteriales	0.058621	0.000000	0.000000	0.000000	0.000000	0.000000	0.000000	0.000000	0.000000	0.000000	0.000000	0.000000			Propionibacteriales	7562.0	0.0	0.0	0.0	0.0	0.0	0.0	0.0	0.0	0.0	0.0	0.0
Coriobacteriales	0.224416	0.000000	0.160673	0.269127	0.766225	0.386306	2.987220	0.417459	0.713297	0.049031	1.193071	1.498877			Coriobacteriales	28949.0	0.0	13925.0	32939.0	90722.0	57529.0	394963.0	51028.0	241956.0	6786.0	136873.0	167515.0
Eggerthellales	0.266378	1.881269	1.243538	0.148000	0.459091	0.430974	0.555312	0.208353	0.359750	0.133914	0.271436	0.309591			Eggerthellales	34362.0	123673.0	107773.0	18114.0	54357.0	64181.0	73422.0	25468.0	122030.0	18534.0	31140.0	34600.0
Candidatus Gastranaerophilales	0.000000	0.000000	0.077389	0.000000	0.000000	0.000000	0.000000	0.047744	0.000000	0.000000	0.000000	0.000000			Candidatus Gastranaerophilales	0.0	0.0	6707.0	0.0	0.0	0.0	0.0	5836.0	0.0	0.0	0.0	0.0
Bacillales	0.124561	0.141636	0.170297	0.076966	0.062347	0.000000	0.090737	0.125954	0.000000	0.055743	0.180539	0.127433			Bacillales	16068.0	9311.0	14759.0	9420.0	7382.0	0.0	11997.0	15396.0	0.0	7715.0	20712.0	14242.0
Lactobacillales	0.217718	7.915104	0.358928	0.327252	0.103800	0.071011	0.170681	0.135755	0.142744	0.086169	0.337900	0.343986			Lactobacillales	28085.0	520332.0	31107.0	40053.0	12290.0	10575.0	22567.0	16594.0	48420.0	11926.0	38765.0	38444.0
Clostridiales	61.541805	46.204285	78.412491	70.515991	66.555077	78.339584	66.601929	79.586479	47.541908	66.006454	67.892517	66.592407			Clostridiales	7938723.0	3037429.0	6795732.0	8630595.0	7880208.0	1.1666395E7	8805947.0	9728237.0	1.6126595E7	9135471.0	7788854.0	7442391.0
Erysipelotrichales	1.928305	0.459042	0.273947	0.180216	0.367386	0.126759	0.070913	0.382273	0.134652	0.091740	0.200814	0.270847			Erysipelotrichales	248746.0	30177.0	23742.0	22057.0	43499.0	18877.0	9376.0	46727.0	45675.0	12697.0	23038.0	30270.0
Acidaminococcales	0.121654	0.000000	0.000000	0.000000	0.071232	0.000000	0.056067	0.483422	0.485366	1.414525	0.000000	0.094613			Acidaminococcales	15693.0	0.0	0.0	0.0	8434.0	0.0	7413.0	59091.0	164640.0	195774.0	0.0	10574.0
Selenomonadales	0.000000	0.000000	0.000000	0.000000	1.274505	0.000000	0.000000	1.355612	0.000000	0.000000	0.000000	0.000000			Selenomonadales	0.0	0.0	0.0	0.0	150903.0	0.0	0.0	165703.0	0.0	0.0	0.0	0.0
Veillonellales	0.260285	2.028275	0.654879	3.805509	1.443084	0.887284	1.937843	0.070307	0.717023	0.000000	0.411189	0.000000			Veillonellales	33576.0	133337.0	56756.0	465764.0	170863.0	132135.0	256217.0	8594.0	243220.0	0.0	47173.0	0.0
Methanobacteriales	0.000000	0.000000	0.088846	0.000000	0.000000	0.000000	0.000000	0.053634	0.000000	0.000000	0.000000	0.000000			Methanobacteriales	0.0	0.0	7700.0	0.0	0.0	0.0	0.0	6556.0	0.0	0.0	0.0	0.0
Hypocreales	0.000000	0.000000	0.000000	0.061818	0.000000	0.000000	0.000000	0.000000	0.000000	0.000000	0.058428	0.084055			Hypocreales	0.0	0.0	0.0	7566.0	0.0	0.0	0.0	0.0	0.0	0.0	6703.0	9394.0
Trichinellida	0.000000	0.000000	0.063739	0.058836	0.000000	0.000000	0.048488	0.042525	0.000000	0.000000	0.000000	0.099794			Trichinellida	0.0	0.0	5524.0	7201.0	0.0	0.0	6411.0	5198.0	0.0	0.0	0.0	11153.0
Caudovirales	0.000000	0.459620	0.000000	0.000000	0.001275	0.000000	0.000000	0.049732	0.000000	0.000000	0.000000	0.000000			Caudovirales	0.0	30215.0	0.0	0.0	151.0	0.0	0.0	6079.0	0.0	0.0	0.0	0.0
FAMILLY															FAMILLY
#Datasets	PID002-matches-mag2	PID003-matches-mag2	PID004-matches-mag2	PID009-matches-mag2	PID010-matches-mag2	PID011-matches-mag2	PID012-matches-mag2	PID015-matches-mag2	PID035-matches-mag2	PID036-matches-mag2	PID043-matches-mag2	PID048-matches-mag2			#Datasets	PID002-matches-mag2	PID003-matches-mag2	PID004-matches-mag2	PID009-matches-mag2	PID010-matches-mag2	PID011-matches-mag2	PID012-matches-mag2	PID015-matches-mag2	PID035-matches-mag2	PID036-matches-mag2	PID043-matches-mag2	PID048-matches-mag2
Bacteroidaceae	41.553741	31.024681	9.846257	10.914854	26.934683	17.426893	3.070046	7.202659	50.783058	30.684280	17.205544	19.189550			Bacteroidaceae	3381682.0	1494941.0	498824.0	866743.0	2018313.0	1586528.0	301010.0	438833.0	1.1512483E7	2657808.0	1244728.0	1433818.0
Barnesiellaceae	0.000000	0.000000	0.089023	0.118097	0.000000	0.000000	0.000000	0.000000	0.000000	0.000000	0.000000	0.000000			Barnesiellaceae	0.0	0.0	4510.0	9378.0	0.0	0.0	0.0	0.0	0.0	0.0	0.0	0.0
Dysgonamonadaceae	0.000000	0.061242	0.000000	0.000000	0.000000	0.000000	0.000000	0.000000	0.000000	0.000000	0.000000	0.000000			Dysgonamonadaceae	0.0	2951.0	0.0	0.0	0.0	0.0	0.0	0.0	0.0	0.0	0.0	0.0
Odoribacteraceae	0.000000	0.000000	0.295867	0.153848	0.198296	0.117587	0.166063	0.240421	0.165656	0.230345	0.309270	0.187276			Odoribacteraceae	0.0	0.0	14989.0	12217.0	14859.0	10705.0	16282.0	14648.0	37554.0	19952.0	22374.0	13993.0
Prevotellaceae	0.366351	0.492637	0.317501	0.151304	4.263614	3.504946	5.809986	2.648091	0.984838	0.317660	0.387714	0.460889			Prevotellaceae	29814.0	23738.0	16085.0	12015.0	319488.0	319087.0	569654.0	161339.0	223262.0	27515.0	28049.0	34437.0
Rikenellaceae	0.220691	11.585363	6.539491	1.841871	0.319443	0.770801	1.093787	9.371008	2.581058	3.045133	4.606924	0.411691			Rikenellaceae	17960.0	558247.0	331299.0	146262.0	23937.0	70173.0	107243.0	570943.0	585124.0	263763.0	333286.0	30761.0
Tannerellaceae	0.417923	1.370038	1.317693	0.347729	1.295627	0.803699	0.604779	0.436148	0.869831	1.866750	0.679346	1.686593			Tannerellaceae	34011.0	66016.0	66756.0	27613.0	97086.0	73168.0	59297.0	26573.0	197190.0	161694.0	49147.0	126020.0
Chitinophagaceae	0.000000	0.130454	0.000000	0.000000	0.140137	0.000000	0.000000	0.000000	0.000000	0.000000	0.000000	0.000000			Chitinophagaceae	0.0	6286.0	0.0	0.0	10501.0	0.0	0.0	0.0	0.0	0.0	0.0	0.0
Flavobacteriaceae	0.000000	0.160007	0.000000	0.000000	0.000000	0.000000	0.000000	0.000000	0.000000	0.000000	0.000000	0.000000			Flavobacteriaceae	0.0	7710.0	0.0	0.0	0.0	0.0	0.0	0.0	0.0	0.0	0.0	0.0
Fusobacteriaceae	0.000000	0.000000	0.000000	0.000000	0.000000	0.000000	0.000000	0.000000	0.185250	0.000000	0.000000	0.000000			Fusobacteriaceae	0.0	0.0	0.0	0.0	0.0	0.0	0.0	0.0	41996.0	0.0	0.0	0.0
Acetobacteraceae	0.000000	0.000000	0.217938	0.000000	0.000000	0.374213	0.000000	0.106735	0.000000	0.000000	0.000000	0.000000			Acetobacteraceae	0.0	0.0	11041.0	0.0	0.0	34068.0	0.0	6503.0	0.0	0.0	0.0	0.0
Rhodospirillaceae	0.134774	0.000000	1.080056	0.083151	0.000000	0.198805	0.072037	0.165380	0.000000	0.568774	0.000000	0.136338			Rhodospirillaceae	10968.0	0.0	54717.0	6603.0	0.0	18099.0	7063.0	10076.0	0.0	49266.0	0.0	10187.0
Sutterellaceae	0.111169	0.425584	0.355794	0.000000	0.351178	0.147871	0.095413	1.992679	0.482189	0.098478	0.187505	0.197126			Sutterellaceae	9047.0	20507.0	18025.0	0.0	26315.0	13462.0	9355.0	121407.0	109312.0	8530.0	13565.0	14729.0
Desulfobacteraceae	0.000000	0.066555	0.000000	0.000000	0.000000	0.000000	0.000000	0.000000	0.000000	0.000000	0.000000	0.000000			Desulfobacteraceae	0.0	3207.0	0.0	0.0	0.0	0.0	0.0	0.0	0.0	0.0	0.0	0.0
Desulfovibrionaceae	0.000000	0.000000	0.640923	0.097835	0.000000	0.182098	0.600883	0.154087	0.256000	0.249983	0.207037	0.000000			Desulfovibrionaceae	0.0	0.0	32470.0	7769.0	0.0	16578.0	58915.0	9388.0	58035.0	21653.0	14978.0	0.0
Campylobacteraceae	0.000000	0.065331	0.000000	0.000000	0.000000	0.000000	0.000000	0.000000	0.000000	0.000000	0.000000	0.000000			Campylobacteraceae	0.0	3148.0	0.0	0.0	0.0	0.0	0.0	0.0	0.0	0.0	0.0	0.0
Enterobacteriaceae	2.662122	0.180594	1.626765	15.826295	0.000000	0.000000	10.075504	0.202917	0.772826	0.000000	4.720657	9.861816			Enterobacteriaceae	216646.0	8702.0	82414.0	1256758.0	0.0	0.0	987877.0	12363.0	175199.0	0.0	341514.0	736862.0
Vibrionaceae	0.000000	0.000000	0.083061	0.000000	0.000000	0.110085	0.067100	0.000000	0.000000	0.000000	0.000000	0.090807			Vibrionaceae	0.0	0.0	4208.0	0.0	0.0	10022.0	6579.0	0.0	0.0	0.0	0.0	6785.0
Chlamydiaceae	0.202787	0.171898	0.000000	0.000000	0.087811	0.000000	0.205839	0.249103	0.000000	0.000000	0.000000	0.000000			Chlamydiaceae	16503.0	8283.0	0.0	0.0	6580.0	0.0	20182.0	15177.0	0.0	0.0	0.0	0.0
Victivallaceae	0.000000	0.000000	0.192889	0.000000	0.000000	0.000000	0.000000	0.000000	0.000000	0.000000	0.000000	0.000000			Victivallaceae	0.0	0.0	9772.0	0.0	0.0	0.0	0.0	0.0	0.0	0.0	0.0	0.0
Akkermansiaceae	0.000000	0.000000	0.144371	0.000000	0.000000	0.000000	0.000000	0.301888	0.000000	0.000000	0.000000	0.130516			Akkermansiaceae	0.0	0.0	7314.0	0.0	0.0	0.0	0.0	18393.0	0.0	0.0	0.0	9752.0
Brachyspiraceae	0.000000	0.000000	0.089970	0.000000	0.000000	0.000000	0.000000	0.132290	0.000000	0.000000	0.000000	0.000000			Brachyspiraceae	0.0	0.0	4558.0	0.0	0.0	0.0	0.0	8060.0	0.0	0.0	0.0	0.0
Actinomycetaceae	0.083607	0.126843	0.000000	0.000000	0.000000	0.000000	0.000000	0.031464	0.081257	0.000000	0.000000	0.000000			Actinomycetaceae	6804.0	6112.0	0.0	0.0	0.0	0.0	0.0	1917.0	18421.0	0.0	0.0	0.0
Bifidobacteriaceae	0.085597	0.175530	1.367810	3.200146	2.435356	0.140654	10.424917	5.150925	0.842473	0.000000	9.909545	5.091163			Bifidobacteriaceae	6966.0	8458.0	69295.0	254122.0	182490.0	12805.0	1022136.0	313828.0	190988.0	0.0	716902.0	380405.0
Microbacteriaceae	0.000000	0.000000	0.000000	0.136848	0.106307	0.000000	0.000000	0.000000	0.000000	0.000000	0.000000	0.000000			Microbacteriaceae	0.0	0.0	0.0	10867.0	7966.0	0.0	0.0	0.0	0.0	0.0	0.0	0.0
Propionibacteriaceae	0.092724	0.000000	0.000000	0.000000	0.000000	0.000000	0.000000	0.000000	0.000000	0.000000	0.000000	0.000000			Propionibacteriaceae	7546.0	0.0	0.0	0.0	0.0	0.0	0.0	0.0	0.0	0.0	0.0	0.0
Atopobiaceae	0.000000	0.000000	0.000000	0.000000	0.000000	0.000000	0.135791	0.000000	0.000000	0.000000	0.000000	0.000000			Atopobiaceae	0.0	0.0	0.0	0.0	0.0	0.0	13314.0	0.0	0.0	0.0	0.0	0.0
Coriobacteriaceae	0.346359	0.000000	0.261442	0.399524	1.175400	0.548116	3.710124	0.805478	0.989350	0.074580	1.825638	2.198366			Coriobacteriaceae	28187.0	0.0	13245.0	31726.0	88077.0	49900.0	363768.0	49075.0	224285.0	6460.0	132075.0	164259.0
Eggerthellaceae	0.418378	2.566600	2.070141	0.218526	0.715580	0.703467	0.738490	0.391882	0.533420	0.187386	0.406845	0.463003			Eggerthellaceae	34048.0	123673.0	104876.0	17353.0	53621.0	64043.0	72407.0	23876.0	120926.0	16231.0	29433.0	34595.0
Bacillaceae	0.091176	0.067655	0.081838	0.000000	0.000000	0.000000	0.000000	0.000000	0.000000	0.000000	0.152465	0.088880			Bacillaceae	7420.0	3260.0	4146.0	0.0	0.0	0.0	0.0	0.0	0.0	0.0	11030.0	6641.0
Paenibacillaceae	0.000000	0.000000	0.109946	0.000000	0.000000	0.000000	0.000000	0.000000	0.000000	0.000000	0.000000	0.000000			Paenibacillaceae	0.0	0.0	5570.0	0.0	0.0	0.0	0.0	0.0	0.0	0.0	0.0	0.0
Staphylococcaceae	0.073678	0.000000	0.000000	0.000000	0.000000	0.000000	0.000000	0.000000	0.000000	0.000000	0.083393	0.000000			Staphylococcaceae	5996.0	0.0	0.0	0.0	0.0	0.0	0.0	0.0	0.0	0.0	6033.0	0.0
Enterococcaceae	0.000000	0.000000	0.134639	0.000000	0.000000	0.000000	0.000000	0.000000	0.000000	0.000000	0.128289	0.092815			Enterococcaceae	0.0	0.0	6821.0	0.0	0.0	0.0	0.0	0.0	0.0	0.0	9281.0	6935.0
Lactobacillaceae	0.127155	0.475392	0.000000	0.000000	0.000000	0.000000	0.104959	0.000000	0.000000	0.000000	0.000000	0.000000			Lactobacillaceae	10348.0	22907.0	0.0	0.0	0.0	0.0	10291.0	0.0	0.0	0.0	0.0	0.0
Streptococcaceae	0.173960	9.861112	0.381830	0.413490	0.098954	0.076626	0.071700	0.181251	0.171346	0.074904	0.292600	0.360164			Streptococcaceae	14157.0	475163.0	19344.0	32835.0	7415.0	6976.0	7030.0	11043.0	38844.0	6488.0	21168.0	26911.0
Clostridiaceae	2.443324	0.851459	5.718944	1.862233	1.553495	1.455738	1.545375	4.999497	1.714072	2.326321	2.250659	3.375019			Clostridiaceae	198840.0	41028.0	289729.0	147879.0	116409.0	132529.0	151520.0	304602.0	388579.0	201501.0	162823.0	252177.0
Clostridiales Family XIII. Incertae Sedis	0.000000	0.000000	0.097451	0.210554	0.000000	0.000000	0.000000	0.093818	0.000000	0.000000	0.000000	0.000000			Clostridiales Family XIII. Incertae Sedis	0.0	0.0	4937.0	16720.0	0.0	0.0	0.0	5716.0	0.0	0.0	0.0	0.0
Eubacteriaceae	1.164204	1.617498	3.236969	0.968020	0.833178	1.151088	0.773095	1.435516	0.943091	1.361358	1.003309	1.198362			Eubacteriaceae	94744.0	77940.0	163989.0	76870.0	62433.0	104794.0	75800.0	87461.0	213798.0	117918.0	72584.0	89540.0
Hungateiclostridiaceae	0.000000	0.000000	0.119697	0.000000	0.000000	0.000000	0.000000	0.000000	0.000000	0.073183	0.000000	0.000000			Hungateiclostridiaceae	0.0	0.0	6064.0	0.0	0.0	0.0	0.0	0.0	0.0	6339.0	0.0	0.0
Lachnospiraceae	21.243700	26.819519	22.279955	21.031277	11.624490	10.712490	7.521199	29.045229	16.060633	8.291323	18.000559	8.379497			Lachnospiraceae	1728832.0	1292313.0	1128731.0	1670083.0	871065.0	975255.0	737434.0	1769625.0	3640934.0	718177.0	1302243.0	626105.0
Oscillospiraceae	2.172426	0.633468	1.094228	0.400834	0.570759	0.156274	0.697255	2.739628	0.404152	0.880973	1.199481	0.980384			Oscillospiraceae	176794.0	30524.0	55435.0	31830.0	42769.0	14227.0	68364.0	166916.0	91621.0	76308.0	86776.0	73253.0
Peptococcaceae	0.000000	0.000000	0.106353	0.000000	0.000000	0.000000	0.000000	0.000000	0.000000	0.000000	0.000000	0.000000			Peptococcaceae	0.0	0.0	5388.0	0.0	0.0	0.0	0.0	0.0	0.0	0.0	0.0	0.0
Peptostreptococcaceae	0.888636	0.721897	0.796387	0.557364	0.308099	0.371159	0.273439	0.914757	0.330822	0.409696	0.594543	0.879780			Peptostreptococcaceae	72318.0	34785.0	40346.0	44260.0	23087.0	33790.0	26810.0	55733.0	74997.0	35487.0	43012.0	65736.0
Ruminococcaceae	21.263544	6.330530	37.454918	34.737247	42.007252	59.388630	49.292557	26.229559	18.848074	46.852081	34.785519	43.718433			Ruminococcaceae	1730447.0	305040.0	1897514.0	2758467.0	3147755.0	5406685.0	4833007.0	1598076.0	4272845.0	4058229.0	2516544.0	3266584.0
Erysipelotrichaceae	3.056564	0.626267	0.468642	0.277763	0.580501	0.207351	0.095627	0.766940	0.201478	0.146586	0.318448	0.405120			Erysipelotrichaceae	248746.0	30177.0	23742.0	22057.0	43499.0	18877.0	9376.0	46727.0	45675.0	12697.0	23038.0	30270.0
Acidaminococcaceae	0.192834	0.000000	0.000000	0.000000	0.112553	0.000000	0.075606	0.969873	0.726248	2.260203	0.000000	0.141517			Acidaminococcaceae	15693.0	0.0	0.0	0.0	8434.0	0.0	7413.0	59091.0	164640.0	195774.0	0.0	10574.0
Selenomonadaceae	0.000000	0.000000	0.000000	0.000000	2.007097	0.000000	0.000000	2.706801	0.000000	0.000000	0.000000	0.000000			Selenomonadaceae	0.0	0.0	0.0	0.0	150399.0	0.0	0.0	164916.0	0.0	0.0	0.0	0.0
Veillonellaceae	0.412578	2.767158	1.120303	5.865345	2.280192	1.451410	2.613195	0.141055	1.072875	0.000000	0.652060	0.000000			Veillonellaceae	33576.0	133337.0	56756.0	465764.0	170863.0	132135.0	256217.0	8594.0	243220.0	0.0	47173.0	0.0
Methanobacteriaceae	0.000000	0.000000	0.151871	0.000000	0.000000	0.000000	0.000000	0.107605	0.000000	0.000000	0.000000	0.000000			Methanobacteriaceae	0.0	0.0	7694.0	0.0	0.0	0.0	0.0	6556.0	0.0	0.0	0.0	0.0
Cordycipitaceae	0.000000	0.000000	0.000000	0.095278	0.000000	0.000000	0.000000	0.000000	0.000000	0.000000	0.092654	0.125725			Cordycipitaceae	0.0	0.0	0.0	7566.0	0.0	0.0	0.0	0.0	0.0	0.0	6703.0	9394.0
Trichuridae	0.000000	0.000000	0.109038	0.090569	0.000000	0.000000	0.065234	0.085316	0.000000	0.000000	0.000000	0.149173			Trichuridae	0.0	0.0	5524.0	7192.0	0.0	0.0	6396.0	5198.0	0.0	0.0	0.0	11146.0
Myoviridae	0.000000	0.299488	0.000000	0.000000	0.000000	0.000000	0.000000	0.000000	0.000000	0.000000	0.000000	0.000000			Myoviridae	0.0	14431.0	0.0	0.0	0.0	0.0	0.0	0.0	0.0	0.0	0.0	0.0
Siphoviridae	0.000000	0.325201	0.000000	0.000000	0.000000	0.000000	0.000000	0.000000	0.000000	0.000000	0.000000	0.000000			Siphoviridae	0.0	15670.0	0.0	0.0	0.0	0.0	0.0	0.0	0.0	0.0	0.0	0.0
GENUS															GENUS
#Datasets	PID002-matches-mag2	PID003-matches-mag2	PID004-matches-mag2	PID009-matches-mag2	PID010-matches-mag2	PID011-matches-mag2	PID012-matches-mag2	PID015-matches-mag2	PID035-matches-mag2	PID036-matches-mag2	PID043-matches-mag2	PID048-matches-mag2			#Datasets	PID002-matches-mag2	PID003-matches-mag2	PID004-matches-mag2	PID009-matches-mag2	PID010-matches-mag2	PID011-matches-mag2	PID012-matches-mag2	PID015-matches-mag2	PID035-matches-mag2	PID036-matches-mag2	PID043-matches-mag2	PID048-matches-mag2
Bacteroides	46.762238	33.475685	11.333335	13.451423	28.939054	21.537270	3.741044	8.551590	55.289726	33.614548	20.347998	22.403273			Bacteroides	3329593.0	1483726.0	495660.0	851626.0	1968414.0	1567313.0	298170.0	433865.0	1.1227687E7	2622929.0	1228244.0	1413685.0
Barnesiella	0.000000	0.000000	0.100767	0.000000	0.000000	0.000000	0.000000	0.000000	0.000000	0.000000	0.000000	0.000000			Barnesiella	0.0	0.0	4407.0	0.0	0.0	0.0	0.0	0.0	0.0	0.0	0.0	0.0
Dysgonomonas	0.000000	0.066580	0.000000	0.000000	0.000000	0.000000	0.000000	0.000000	0.000000	0.000000	0.000000	0.000000			Dysgonomonas	0.0	2951.0	0.0	0.0	0.0	0.0	0.0	0.0	0.0	0.0	0.0	0.0
Butyricimonas	0.000000	0.000000	0.129760	0.000000	0.000000	0.000000	0.000000	0.238928	0.000000	0.000000	0.000000	0.000000			Butyricimonas	0.0	0.0	5675.0	0.0	0.0	0.0	0.0	12122.0	0.0	0.0	0.0	0.0
Odoribacter	0.000000	0.000000	0.202425	0.184975	0.161160	0.086956	0.183269	0.000000	0.102536	0.190466	0.323200	0.169457			Odoribacter	0.0	0.0	8853.0	11711.0	10962.0	6328.0	14607.0	0.0	20822.0	14862.0	19509.0	10693.0
Paraprevotella	0.000000	0.000000	0.000000	0.000000	0.192225	0.389586	0.107588	0.000000	0.000000	0.079290	0.137686	0.154544			Paraprevotella	0.0	0.0	0.0	0.0	13075.0	28351.0	8575.0	0.0	0.0	6187.0	8311.0	9752.0
Prevotella	0.282096	0.435648	0.224033	0.136990	4.362336	3.961709	6.917374	2.728668	1.027128	0.230310	0.251467	0.304762			Prevotella	20086.0	19309.0	9798.0	8673.0	296723.0	288302.0	551331.0	138439.0	208579.0	17971.0	15179.0	19231.0
Alistipes	0.120557	12.572147	7.364724	2.143206	0.349842	0.961907	1.340400	11.214800	2.861722	3.365942	5.472209	0.481968			Alistipes	8584.0	557229.0	322094.0	135689.0	23796.0	70000.0	106833.0	568983.0	581130.0	262643.0	330313.0	30413.0
Parabacteroides	0.465713	1.433042	1.514381	0.409090	1.418818	0.995299	0.711986	0.515758	0.947186	2.031563	0.802741	1.984954			Parabacteroides	33160.0	63516.0	66231.0	25900.0	96507.0	72430.0	56747.0	26167.0	192345.0	158522.0	48455.0	125254.0
Chitinophaga	0.000000	0.141824	0.000000	0.000000	0.154383	0.000000	0.000000	0.000000	0.000000	0.000000	0.000000	0.000000			Chitinophaga	0.0	6286.0	0.0	0.0	10501.0	0.0	0.0	0.0	0.0	0.0	0.0	0.0
Fusobacterium	0.000000	0.000000	0.000000	0.000000	0.000000	0.000000	0.000000	0.000000	0.190028	0.000000	0.000000	0.000000			Fusobacterium	0.0	0.0	0.0	0.0	0.0	0.0	0.0	0.0	38589.0	0.0	0.0	0.0
Acetobacter	0.000000	0.000000	0.243994	0.000000	0.000000	0.468146	0.000000	0.126638	0.000000	0.000000	0.000000	0.000000			Acetobacter	0.0	0.0	10671.0	0.0	0.0	34068.0	0.0	6425.0	0.0	0.0	0.0	0.0
Azospirillum	0.152045	0.000000	1.199345	0.091469	0.000000	0.216140	0.084013	0.196649	0.000000	0.627839	0.000000	0.160360			Azospirillum	10826.0	0.0	52453.0	5791.0	0.0	15729.0	6696.0	9977.0	0.0	48990.0	0.0	10119.0
Duodenibacillus	0.000000	0.000000	0.000000	0.000000	0.099442	0.000000	0.000000	0.000000	0.000000	0.000000	0.000000	0.000000			Duodenibacillus	0.0	0.0	0.0	0.0	6764.0	0.0	0.0	0.0	0.0	0.0	0.0	0.0
Parasutterella	0.087427	0.440995	0.374508	0.000000	0.000000	0.156214	0.000000	0.000000	0.000000	0.094426	0.000000	0.000000			Parasutterella	6225.0	19546.0	16379.0	0.0	0.0	11368.0	0.0	0.0	0.0	7368.0	0.0	0.0
Sutterella	0.000000	0.000000	0.000000	0.000000	0.162513	0.000000	0.000000	2.355651	0.503747	0.000000	0.219774	0.231277			Sutterella	0.0	0.0	0.0	0.0	11054.0	0.0	0.0	119514.0	102296.0	0.0	13266.0	14594.0
Desulforegula	0.000000	0.072356	0.000000	0.000000	0.000000	0.000000	0.000000	0.000000	0.000000	0.000000	0.000000	0.000000			Desulforegula	0.0	3207.0	0.0	0.0	0.0	0.0	0.0	0.0	0.0	0.0	0.0	0.0
Bilophila	0.000000	0.000000	0.348876	0.097123	0.000000	0.168691	0.541753	0.151434	0.137558	0.189633	0.223055	0.000000			Bilophila	0.0	0.0	15258.0	6149.0	0.0	12276.0	43179.0	7683.0	27934.0	14797.0	13464.0	0.0
Campylobacter	0.000000	0.071025	0.000000	0.000000	0.000000	0.000000	0.000000	0.000000	0.000000	0.000000	0.000000	0.000000			Campylobacter	0.0	3148.0	0.0	0.0	0.0	0.0	0.0	0.0	0.0	0.0	0.0	0.0
Enterobacter	0.000000	0.000000	0.000000	0.098624	0.000000	0.000000	0.000000	0.000000	0.000000	0.000000	0.000000	0.000000			Enterobacter	0.0	0.0	0.0	6244.0	0.0	0.0	0.0	0.0	0.0	0.0	0.0	0.0
Escherichia	0.297868	0.087427	1.036202	9.352892	0.000000	0.000000	5.790669	0.171992	0.000000	0.000000	2.978981	6.137661			Escherichia	21209.0	3875.0	45318.0	592143.0	0.0	0.0	461530.0	8726.0	0.0	0.0	179817.0	387297.0
Klebsiella	1.909593	0.000000	0.000000	0.297609	0.000000	0.000000	0.175503	0.000000	0.847885	0.000000	0.227942	0.347867			Klebsiella	135968.0	0.0	0.0	18842.0	0.0	0.0	13988.0	0.0	172180.0	0.0	13759.0	21951.0
Salmonella	0.000000	0.000000	0.000000	0.363158	0.000000	0.000000	0.194837	0.000000	0.000000	0.000000	0.127713	0.258915			Salmonella	0.0	0.0	0.0	22992.0	0.0	0.0	15529.0	0.0	0.0	0.0	7709.0	16338.0
Shigella	0.000000	0.000000	0.000000	0.775723	0.000000	0.000000	0.489258	0.000000	0.000000	0.000000	0.165734	0.412128			Shigella	0.0	0.0	0.0	49112.0	0.0	0.0	38995.0	0.0	0.0	0.0	10004.0	26006.0
Vibrio	0.000000	0.000000	0.094159	0.000000	0.000000	0.131974	0.081917	0.000000	0.000000	0.000000	0.000000	0.103801			Vibrio	0.0	0.0	4118.0	0.0	0.0	9604.0	6529.0	0.0	0.0	0.0	0.0	6550.0
Chlamydia	0.231775	0.186880	0.000000	0.000000	0.096737	0.000000	0.253217	0.299143	0.000000	0.000000	0.000000	0.000000			Chlamydia	16503.0	8283.0	0.0	0.0	6580.0	0.0	20182.0	15177.0	0.0	0.0	0.0	0.0
Victivallis	0.000000	0.000000	0.223438	0.000000	0.000000	0.000000	0.000000	0.000000	0.000000	0.000000	0.000000	0.000000			Victivallis	0.0	0.0	9772.0	0.0	0.0	0.0	0.0	0.0	0.0	0.0	0.0	0.0
Akkermansia	0.000000	0.000000	0.167236	0.000000	0.000000	0.000000	0.000000	0.362531	0.000000	0.000000	0.000000	0.154544			Akkermansia	0.0	0.0	7314.0	0.0	0.0	0.0	0.0	18393.0	0.0	0.0	0.0	9752.0
Brachyspira	0.000000	0.000000	0.104219	0.000000	0.000000	0.000000	0.000000	0.158865	0.000000	0.000000	0.000000	0.000000			Brachyspira	0.0	0.0	4558.0	0.0	0.0	0.0	0.0	8060.0	0.0	0.0	0.0	0.0
Actinomyces	0.089280	0.000000	0.000000	0.000000	0.000000	0.000000	0.000000	0.016202	0.041444	0.000000	0.000000	0.000000			Actinomyces	6357.0	0.0	0.0	0.0	0.0	0.0	0.0	822.0	8416.0	0.0	0.0	0.0
Bifidobacterium	0.094365	0.182571	1.552223	3.954544	2.630724	0.163414	12.291229	5.978160	0.890944	0.000000	11.488090	5.830792			Bifidobacterium	6719.0	8092.0	67886.0	250367.0	178940.0	11892.0	979640.0	303302.0	180924.0	0.0	693443.0	367933.0
Clavibacter	0.000000	0.000000	0.000000	0.165658	0.113644	0.000000	0.000000	0.000000	0.000000	0.000000	0.000000	0.000000			Clavibacter	0.0	0.0	0.0	10488.0	7730.0	0.0	0.0	0.0	0.0	0.0	0.0	0.0
Propionibacterium	0.105656	0.000000	0.000000	0.000000	0.000000	0.000000	0.000000	0.000000	0.000000	0.000000	0.000000	0.000000			Propionibacterium	7523.0	0.0	0.0	0.0	0.0	0.0	0.0	0.0	0.0	0.0	0.0	0.0
Olsenella	0.000000	0.000000	0.000000	0.000000	0.000000	0.000000	0.145592	0.000000	0.000000	0.000000	0.000000	0.000000			Olsenella	0.0	0.0	0.0	0.0	0.0	0.0	11604.0	0.0	0.0	0.0	0.0	0.0
Collinsella	0.378863	0.000000	0.279115	0.498553	1.257305	0.647185	4.344552	0.925948	1.041513	0.082699	2.102154	2.534543			Collinsella	26976.0	0.0	12207.0	31564.0	85521.0	47097.0	346271.0	46978.0	211500.0	6453.0	126890.0	159934.0
Adlercreutzia	0.000000	0.000000	0.207387	0.000000	0.000000	0.000000	0.000000	0.000000	0.000000	0.000000	0.000000	0.000000			Adlercreutzia	0.0	0.0	9070.0	0.0	0.0	0.0	0.0	0.0	0.0	0.0	0.0	0.0
Asaccharobacter	0.000000	0.000000	0.583930	0.000000	0.000000	0.139229	0.000000	0.000000	0.000000	0.000000	0.000000	0.000000			Asaccharobacter	0.0	0.0	25538.0	0.0	0.0	10132.0	0.0	0.0	0.0	0.0	0.0	0.0
Eggerthella	0.252126	2.015432	0.232218	0.096918	0.526101	0.080718	0.228086	0.156716	0.000000	0.085685	0.105696	0.177982			Eggerthella	17952.0	89329.0	10156.0	6136.0	35785.0	5874.0	18179.0	7951.0	0.0	6686.0	6380.0	11231.0
Enterorhabdus	0.000000	0.000000	0.118807	0.000000	0.000000	0.000000	0.000000	0.000000	0.000000	0.000000	0.000000	0.000000			Enterorhabdus	0.0	0.0	5196.0	0.0	0.0	0.0	0.0	0.0	0.0	0.0	0.0	0.0
Gordonibacter	0.132509	0.110012	0.000000	0.000000	0.000000	0.144410	0.208237	0.000000	0.000000	0.000000	0.104039	0.098935			Gordonibacter	9435.0	4876.0	0.0	0.0	0.0	10509.0	16597.0	0.0	0.0	0.0	6280.0	6243.0
Bacillus	0.000000	0.000000	0.000000	0.000000	0.000000	0.000000	0.000000	0.000000	0.000000	0.000000	0.000000	0.100710			Bacillus	0.0	0.0	0.0	0.0	0.0	0.0	0.0	0.0	0.0	0.0	0.0	6355.0
Pontibacillus	0.000000	0.000000	0.000000	0.000000	0.000000	0.000000	0.000000	0.000000	0.000000	0.000000	0.132020	0.000000			Pontibacillus	0.0	0.0	0.0	0.0	0.0	0.0	0.0	0.0	0.0	0.0	7969.0	0.0
Staphylococcus	0.084014	0.000000	0.000000	0.000000	0.000000	0.000000	0.000000	0.000000	0.000000	0.000000	0.099947	0.000000			Staphylococcus	5982.0	0.0	0.0	0.0	0.0	0.0	0.0	0.0	0.0	0.0	6033.0	0.0
Enterococcus	0.000000	0.000000	0.152922	0.000000	0.000000	0.000000	0.000000	0.000000	0.000000	0.000000	0.152298	0.109617			Enterococcus	0.0	0.0	6688.0	0.0	0.0	0.0	0.0	0.0	0.0	0.0	9193.0	6917.0
Lactobacillus	0.137537	0.422991	0.000000	0.000000	0.000000	0.000000	0.128917	0.000000	0.000000	0.000000	0.000000	0.000000			Lactobacillus	9793.0	18748.0	0.0	0.0	0.0	0.0	10275.0	0.0	0.0	0.0	0.0	0.0
Pediococcus	0.000000	0.089323	0.000000	0.000000	0.000000	0.000000	0.000000	0.000000	0.000000	0.000000	0.000000	0.000000			Pediococcus	0.0	3959.0	0.0	0.0	0.0	0.0	0.0	0.0	0.0	0.0	0.0	0.0
Lactococcus	0.000000	0.000000	0.201488	0.000000	0.000000	0.000000	0.000000	0.000000	0.094086	0.000000	0.000000	0.187396			Lactococcus	0.0	0.0	8812.0	0.0	0.0	0.0	0.0	0.0	19106.0	0.0	0.0	11825.0
Streptococcus	0.184319	10.681302	0.227897	0.495173	0.098766	0.000000	0.000000	0.184961	0.090855	0.000000	0.339784	0.226032			Streptococcus	13124.0	473422.0	9967.0	31350.0	6718.0	0.0	0.0	9384.0	18450.0	0.0	20510.0	14263.0
Butyricicoccus	0.237533	0.067595	0.174827	0.000000	0.000000	0.239199	0.190609	0.131191	0.000000	0.260106	0.000000	0.212165			Butyricicoccus	16913.0	2996.0	7646.0	0.0	0.0	17407.0	15192.0	6656.0	0.0	20296.0	0.0	13388.0
Clostridium	2.305464	0.497242	5.804796	1.999756	1.586124	1.382507	1.453734	5.515698	1.705441	1.935074	2.441175	3.273160			Clostridium	164155.0	22039.0	253871.0	126607.0	107887.0	100608.0	115866.0	279839.0	346324.0	150993.0	147354.0	206542.0
Hungatella	0.000000	0.212037	0.112771	0.000000	0.000000	0.000000	0.083674	0.000000	0.000000	0.108420	0.000000	0.254367			Hungatella	0.0	9398.0	4932.0	0.0	0.0	0.0	6669.0	0.0	0.0	8460.0	0.0	16051.0
Emergencia	0.000000	0.000000	0.000000	0.260159	0.000000	0.000000	0.000000	0.000000	0.000000	0.000000	0.000000	0.000000			Emergencia	0.0	0.0	0.0	16471.0	0.0	0.0	0.0	0.0	0.0	0.0	0.0	0.0
Eubacterium	1.313126	1.743810	3.704495	1.203136	0.908860	1.428981	0.935167	1.683295	1.042960	1.488884	1.187686	1.376888			Eubacterium	93498.0	77290.0	162015.0	76172.0	61820.0	103990.0	74535.0	85402.0	211794.0	116177.0	71691.0	86884.0
Anaerostipes	0.538534	0.107169	0.323587	0.279082	0.000000	0.256142	0.344670	2.727742	0.181381	0.127029	0.652100	0.107984			Anaerostipes	38345.0	4750.0	14152.0	17669.0	0.0	18640.0	27471.0	138392.0	36833.0	9912.0	39362.0	6814.0
Anaerotignum	0.000000	0.000000	0.164858	0.000000	0.000000	0.000000	0.000000	0.000000	0.000000	0.080482	0.000000	0.000000			Anaerotignum	0.0	0.0	7210.0	0.0	0.0	0.0	0.0	0.0	0.0	6280.0	0.0	0.0
Blautia	3.279515	4.873281	2.978322	4.547914	4.071757	4.746130	1.915903	16.146070	2.315659	2.374497	4.919990	3.165429			Blautia	233510.0	215996.0	130256.0	287934.0	276958.0	345386.0	152702.0	819171.0	470241.0	185281.0	296980.0	199744.0
Butyrivibrio	0.000000	0.062790	0.324891	0.000000	0.000000	0.082271	0.000000	0.000000	0.000000	0.000000	0.000000	0.000000			Butyrivibrio	0.0	2783.0	14209.0	0.0	0.0	5987.0	0.0	0.0	0.0	0.0	0.0	0.0
Coprococcus	2.180412	0.080636	0.499375	0.428123	0.380524	0.329618	0.841192	0.753030	0.352863	0.327696	2.643836	0.151898			Coprococcus	155251.0	3574.0	21840.0	27105.0	25883.0	23987.0	67045.0	38205.0	71656.0	25570.0	159587.0	9585.0
Dorea	0.541666	0.201884	0.592459	1.309326	0.478600	0.780656	0.314370	0.854637	1.436908	0.396132	0.824146	0.391954			Dorea	38568.0	8948.0	25911.0	82895.0	32554.0	56810.0	25056.0	43360.0	291793.0	30910.0	49747.0	24733.0
Eisenbergiella	0.000000	0.000000	0.367237	0.000000	0.000000	0.000000	0.000000	0.204001	0.000000	0.000000	0.000000	0.000000			Eisenbergiella	0.0	0.0	16061.0	0.0	0.0	0.0	0.0	10350.0	0.0	0.0	0.0	0.0
Fusicatenibacter	0.149489	0.000000	0.487439	0.724311	0.000000	0.438726	0.424567	0.344516	0.195558	0.178496	0.428714	0.218980			Fusicatenibacter	10644.0	0.0	21318.0	45857.0	0.0	31927.0	33839.0	17479.0	39712.0	13928.0	25878.0	13818.0
Lachnoclostridium	0.403202	9.916115	1.207988	0.259875	0.184359	0.255125	0.202466	0.677205	0.226641	0.344677	0.351546	0.451366			Lachnoclostridium	28709.0	439507.0	52831.0	16453.0	12540.0	18566.0	16137.0	34358.0	46024.0	26895.0	21220.0	28482.0
Lachnospira	0.102103	0.000000	0.299945	0.000000	0.301988	0.269993	0.000000	0.000000	0.134742	0.000000	0.000000	0.000000			Lachnospira	7270.0	0.0	13118.0	0.0	20541.0	19648.0	0.0	0.0	27362.0	0.0	0.0	0.0
Marvinbryantia	0.000000	0.000000	0.229566	0.000000	0.000000	0.000000	0.000000	0.000000	0.000000	0.000000	0.000000	0.000000			Marvinbryantia	0.0	0.0	10040.0	0.0	0.0	0.0	0.0	0.0	0.0	0.0	0.0	0.0
Merdimonas	0.000000	0.000000	0.000000	0.000000	0.000000	0.000000	0.000000	0.000000	0.000000	0.000000	0.000000	0.205034			Merdimonas	0.0	0.0	0.0	0.0	0.0	0.0	0.0	0.0	0.0	0.0	0.0	12938.0
Roseburia	9.279156	8.900919	10.814159	9.295493	3.969742	0.574080	0.922733	1.274505	8.827870	1.054600	1.358307	1.259506			Roseburia	660700.0	394511.0	472954.0	588509.0	270019.0	41777.0	73544.0	64662.0	1792676.0	82290.0	81990.0	79477.0
Tyzzerella	0.000000	0.235343	0.128822	0.000000	0.000000	0.000000	0.092394	0.000000	0.000000	0.000000	0.000000	0.000000			Tyzzerella	0.0	10431.0	5634.0	0.0	0.0	0.0	7364.0	0.0	0.0	0.0	0.0	0.0
Oscillibacter	2.416330	0.542208	1.236044	0.454501	0.489949	0.141057	0.665689	3.135015	0.379061	0.728813	1.068356	0.892385			Oscillibacter	172049.0	24032.0	54058.0	28775.0	33326.0	10265.0	53057.0	159055.0	76976.0	56869.0	64488.0	56311.0
Dehalobacter	0.000000	0.000000	0.090112	0.000000	0.000000	0.000000	0.000000	0.000000	0.000000	0.000000	0.000000	0.000000			Dehalobacter	0.0	0.0	3941.0	0.0	0.0	0.0	0.0	0.0	0.0	0.0	0.0	0.0
Clostridioides	0.838579	0.736736	0.882114	0.662394	0.329230	0.422414	0.296302	0.948339	0.267627	0.440794	0.500697	0.590063			Clostridioides	59709.0	32654.0	38579.0	41937.0	22394.0	30740.0	23616.0	48114.0	54347.0	34395.0	30223.0	37234.0
Criibacterium	0.083635	0.000000	0.000000	0.000000	0.000000	0.000000	0.000000	0.000000	0.000000	0.000000	0.000000	0.000000			Criibacterium	5955.0	0.0	0.0	0.0	0.0	0.0	0.0	0.0	0.0	0.0	0.0	0.0
Romboutsia	0.000000	0.000000	0.000000	0.000000	0.000000	0.000000	0.000000	0.000000	0.000000	0.000000	0.145141	0.112342			Romboutsia	0.0	0.0	0.0	0.0	0.0	0.0	0.0	0.0	0.0	0.0	8761.0	7089.0
Agathobaculum	0.125234	0.000000	0.000000	0.000000	0.000000	0.111705	0.000000	0.137558	0.000000	0.192119	0.000000	0.102612			Agathobaculum	8917.0	0.0	0.0	0.0	0.0	8129.0	0.0	6979.0	0.0	14991.0	0.0	6475.0
Anaeromassilibacillus	0.000000	0.000000	0.003979	0.000000	0.000000	0.000000	0.000000	0.000000	0.000000	0.000000	0.000000	0.010237			Anaeromassilibacillus	0.0	0.0	174.0	0.0	0.0	0.0	0.0	0.0	0.0	0.0	0.0	646.0
Anaerotruncus	0.000000	0.089435	0.226319	0.167759	0.136020	0.000000	0.183257	0.299497	0.000000	0.166744	0.089311	0.225953			Anaerotruncus	0.0	3964.0	9898.0	10621.0	9252.0	0.0	14606.0	15195.0	0.0	13011.0	5391.0	14258.0
Faecalibacterium	18.898424	4.141779	28.884409	24.040226	38.499756	51.177284	37.773724	21.695492	14.747774	41.552704	30.505960	33.061920			Faecalibacterium	1345617.0	183574.0	1263251.0	1522016.0	2618726.0	3724280.0	3010655.0	1100721.0	2994831.0	3242340.0	1841398.0	2086264.0
Flavonifractor	0.261802	1.083513	0.382785	0.109965	0.191607	0.093332	0.228739	0.409579	0.236894	0.213996	0.200756	2.863139			Flavonifractor	18641.0	48024.0	16741.0	6962.0	13033.0	6792.0	18231.0	20780.0	48106.0	16698.0	12118.0	180669.0
Gemmiger	0.229823	0.000000	0.616558	0.273490	0.194018	1.481034	0.825396	0.237430	0.320500	0.122761	0.550065	0.667811			Gemmiger	16364.0	0.0	26965.0	17315.0	13197.0	107778.0	65786.0	12046.0	65084.0	9579.0	33203.0	42140.0
Neglecta	0.000000	0.000000	0.108404	0.183285	0.000000	0.000000	0.000000	0.147827	0.000000	0.000000	0.000000	0.000000			Neglecta	0.0	0.0	4741.0	11604.0	0.0	0.0	0.0	7500.0	0.0	0.0	0.0	0.0
Pseudoflavonifractor	0.000000	0.088713	0.226456	0.091485	0.000000	0.088042	0.085757	0.223810	0.000000	0.145458	0.251765	1.434715			Pseudoflavonifractor	0.0	3932.0	9904.0	5792.0	0.0	6407.0	6835.0	11355.0	0.0	11350.0	15197.0	90533.0
Ruminococcus	0.879687	0.542862	3.002719	6.283104	2.582282	1.526615	8.564740	1.951532	0.887413	1.444978	2.510954	1.926287			Ruminococcus	62636.0	24061.0	131323.0	397791.0	175645.0	111095.0	682630.0	99011.0	180207.0	112751.0	151566.0	121552.0
Subdoligranulum	0.437021	0.000000	3.537946	7.587407	0.432539	2.162201	2.514392	0.953464	0.783917	3.259623	2.518873	3.711705			Subdoligranulum	31117.0	0.0	154731.0	480368.0	29421.0	157348.0	200403.0	48374.0	159190.0	254347.0	152044.0	234215.0
Intestinimonas	0.102272	0.000000	0.298596	0.170349	0.000000	0.000000	0.000000	0.339253	0.000000	0.000000	0.120043	0.175891			Intestinimonas	7282.0	0.0	13059.0	10785.0	0.0	0.0	0.0	17212.0	0.0	0.0	7246.0	11099.0
Lawsonibacter	0.105179	0.000000	0.000000	0.000000	0.134124	0.000000	0.000000	0.255011	0.114261	0.000000	0.115851	0.097890			Lawsonibacter	7489.0	0.0	0.0	0.0	9123.0	0.0	0.0	12938.0	23203.0	0.0	6993.0	6177.0
Absiella	0.085643	0.000000	0.000000	0.000000	0.000000	0.000000	0.000000	0.000000	0.000000	0.000000	0.000000	0.000000			Absiella	6098.0	0.0	0.0	0.0	0.0	0.0	0.0	0.0	0.0	0.0	0.0	0.0
Catenibacterium	0.000000	0.000000	0.000000	0.000000	0.402415	0.000000	0.000000	0.000000	0.000000	0.000000	0.000000	0.000000			Catenibacterium	0.0	0.0	0.0	0.0	27372.0	0.0	0.0	0.0	0.0	0.0	0.0	0.0
Erysipelatoclostridium	0.000000	0.262553	0.094387	0.000000	0.000000	0.000000	0.000000	0.000000	0.000000	0.000000	0.000000	0.000000			Erysipelatoclostridium	0.0	11637.0	4128.0	0.0	0.0	0.0	0.0	0.0	0.0	0.0	0.0	0.0
Faecalitalea	0.179361	0.000000	0.000000	0.000000	0.000000	0.000000	0.000000	0.112723	0.000000	0.000000	0.000000	0.000000			Faecalitalea	12771.0	0.0	0.0	0.0	0.0	0.0	0.0	5719.0	0.0	0.0	0.0	0.0
Holdemanella	2.602995	0.000000	0.000000	0.000000	0.000000	0.000000	0.000000	0.381965	0.000000	0.000000	0.000000	0.000000			Holdemanella	185340.0	0.0	0.0	0.0	0.0	0.0	0.0	19379.0	0.0	0.0	0.0	0.0
Acidaminococcus	0.000000	0.000000	0.000000	0.000000	0.106793	0.000000	0.000000	0.000000	0.370522	0.000000	0.000000	0.000000			Acidaminococcus	0.0	0.0	0.0	0.0	7264.0	0.0	0.0	0.0	75242.0	0.0	0.0	0.0
Phascolarctobacterium	0.206228	0.000000	0.000000	0.000000	0.000000	0.000000	0.000000	1.143293	0.429556	2.463515	0.000000	0.161295			Phascolarctobacterium	14684.0	0.0	0.0	0.0	0.0	0.0	0.0	58005.0	87230.0	192227.0	0.0	10178.0
Mitsuokella	0.000000	0.000000	0.000000	0.000000	1.528919	0.000000	0.000000	2.750014	0.000000	0.000000	0.000000	0.000000			Mitsuokella	0.0	0.0	0.0	0.0	103996.0	0.0	0.0	139522.0	0.0	0.0	0.0	0.0
Selenomonas	0.000000	0.000000	0.000000	0.000000	0.114394	0.000000	0.000000	0.000000	0.000000	0.000000	0.000000	0.000000			Selenomonas	0.0	0.0	0.0	0.0	7781.0	0.0	0.0	0.0	0.0	0.0	0.0	0.0
Dialister	0.000000	1.889199	1.149476	6.822629	2.298774	1.764041	3.100837	0.000000	0.000000	0.000000	0.701154	0.000000			Dialister	0.0	83734.0	50272.0	431949.0	156361.0	128373.0	247144.0	0.0	0.0	0.0	42323.0	0.0
Megasphaera	0.000000	0.000000	0.000000	0.000000	0.114173	0.000000	0.000000	0.000000	0.976097	0.000000	0.000000	0.000000			Megasphaera	0.0	0.0	0.0	0.0	7766.0	0.0	0.0	0.0	198216.0	0.0	0.0	0.0
Veillonella	0.449604	0.888262	0.000000	0.000000	0.000000	0.000000	0.000000	0.000000	0.000000	0.000000	0.000000	0.000000			Veillonella	32013.0	39370.0	0.0	0.0	0.0	0.0	0.0	0.0	0.0	0.0	0.0	0.0
Methanobrevibacter	0.000000	0.000000	0.173958	0.000000	0.000000	0.000000	0.000000	0.129220	0.000000	0.000000	0.000000	0.000000			Methanobrevibacter	0.0	0.0	7608.0	0.0	0.0	0.0	0.0	6556.0	0.0	0.0	0.0	0.0
Beauveria	0.000000	0.000000	0.000000	0.119505	0.000000	0.000000	0.000000	0.000000	0.000000	0.000000	0.111047	0.148871			Beauveria	0.0	0.0	0.0	7566.0	0.0	0.0	0.0	0.0	0.0	0.0	6703.0	9394.0
Trichuris	0.000000	0.000000	0.126307	0.113598	0.000000	0.000000	0.080249	0.102454	0.000000	0.000000	0.000000	0.176635			Trichuris	0.0	0.0	5524.0	7192.0	0.0	0.0	6396.0	5198.0	0.0	0.0	0.0	11146.0
Blastocystis	0.000000	0.000000	2.526506	0.000000	0.000000	0.000000	0.000000	0.000000	0.000000	0.000000	0.000000	0.000000			Blastocystis	0.0	0.0	110496.0	0.0	0.0	0.0	0.0	0.0	0.0	0.0	0.0	0.0
Cbastvirus	0.000000	0.350680	0.000000	0.000000	0.000000	0.000000	0.000000	0.000000	0.000000	0.000000	0.000000	0.000000			Cbastvirus	0.0	15543.0	0.0	0.0	0.0	0.0	0.0	0.0	0.0	0.0	0.0	0.0
SPECIES															SPECIES
#Datasets	PID002-matches-mag2	PID003-matches-mag2	PID004-matches-mag2	PID009-matches-mag2	PID010-matches-mag2	PID011-matches-mag2	PID012-matches-mag2	PID015-matches-mag2	PID035-matches-mag2	PID036-matches-mag2	PID043-matches-mag2	PID048-matches-mag2			#Datasets	PID002-matches-mag2	PID003-matches-mag2	PID004-matches-mag2	PID009-matches-mag2	PID010-matches-mag2	PID011-matches-mag2	PID012-matches-mag2	PID015-matches-mag2	PID035-matches-mag2	PID036-matches-mag2	PID043-matches-mag2	PID048-matches-mag2
uncultured bacterium	0.603542	0.646014	0.677790	0.532154	0.559537	1.282991	0.540611	0.824325	0.000000	0.581862	0.760229	0.658626			uncultured bacterium	20657.0	11950.0	32483.0	22629.0	22424.0	58797.0	30353.0	33729.0	0.0	25948.0	28323.0	25967.0
Bacteroides caccae	1.087937	0.153422	0.000000	0.000000	0.000000	0.000000	0.000000	0.161962	0.937641	0.447451	0.482125	0.149698			Bacteroides caccae	37236.0	2838.0	0.0	0.0	0.0	0.0	0.0	6627.0	76200.0	19954.0	17962.0	5902.0
Bacteroides cellulosilyticus	0.201892	0.000000	0.000000	0.000000	0.000000	0.000000	0.000000	0.000000	0.479735	0.571143	0.000000	0.255821			Bacteroides cellulosilyticus	6910.0	0.0	0.0	0.0	0.0	0.0	0.0	0.0	38987.0	25470.0	0.0	10086.0
Bacteroides coprocola	0.182725	0.000000	0.000000	0.000000	0.000000	0.215676	0.000000	0.000000	0.000000	0.000000	0.000000	0.000000			Bacteroides coprocola	6254.0	0.0	0.0	0.0	0.0	9884.0	0.0	0.0	0.0	0.0	0.0	0.0
Bacteroides dorei	1.893342	5.057560	0.087136	0.170353	0.613160	0.712816	0.000000	0.000000	1.559388	0.713267	0.316165	0.519302			Bacteroides dorei	64802.0	93555.0	4176.0	7244.0	24573.0	32667.0	0.0	0.0	126728.0	31808.0	11779.0	20474.0
Bacteroides eggerthii	0.000000	0.000000	0.000000	0.000000	0.000000	0.000000	0.000000	0.000000	0.699527	0.182174	0.325372	0.643255			Bacteroides eggerthii	0.0	0.0	0.0	0.0	0.0	0.0	0.0	0.0	56849.0	8124.0	12122.0	25361.0
Bacteroides finegoldii	0.206537	0.192453	0.323777	0.000000	0.000000	0.000000	0.000000	0.000000	0.475576	0.132033	0.000000	0.000000			Bacteroides finegoldii	7069.0	3560.0	15517.0	0.0	0.0	0.0	0.0	0.0	38649.0	5888.0	0.0	0.0
Bacteroides fluxus	0.000000	0.000000	0.000000	0.000000	0.172522	0.000000	0.000000	0.000000	0.278204	0.000000	0.000000	0.000000			Bacteroides fluxus	0.0	0.0	0.0	0.0	6914.0	0.0	0.0	0.0	22609.0	0.0	0.0	0.0
Bacteroides fragilis	2.215755	2.000265	1.075391	1.034582	0.910845	1.116477	0.441476	0.898891	2.268205	1.806803	2.924829	1.605488			Bacteroides fragilis	75837.0	37001.0	51538.0	43994.0	36503.0	51166.0	24787.0	36780.0	184332.0	80574.0	108967.0	63298.0
Bacteroides gallinarum	0.240079	0.000000	0.000000	0.000000	0.000000	0.000000	0.000000	0.000000	0.000000	0.000000	0.000000	0.000000			Bacteroides gallinarum	8217.0	0.0	0.0	0.0	0.0	0.0	0.0	0.0	0.0	0.0	0.0	0.0
Bacteroides intestinalis	0.000000	0.298842	0.093855	0.000000	0.000000	0.000000	0.000000	0.000000	0.000000	0.140330	0.000000	0.000000			Bacteroides intestinalis	0.0	5528.0	4498.0	0.0	0.0	0.0	0.0	0.0	0.0	6258.0	0.0	0.0
Bacteroides massiliensis	0.000000	0.000000	0.000000	0.000000	0.000000	0.191673	0.000000	0.000000	0.000000	0.000000	0.000000	0.000000			Bacteroides massiliensis	0.0	0.0	0.0	0.0	0.0	8784.0	0.0	0.0	0.0	0.0	0.0	0.0
Bacteroides nordii	0.000000	0.000000	0.089327	0.000000	0.000000	0.000000	0.000000	0.000000	0.000000	0.000000	0.000000	0.000000			Bacteroides nordii	0.0	0.0	4281.0	0.0	0.0	0.0	0.0	0.0	0.0	0.0	0.0	0.0
Bacteroides ovatus	0.604448	1.609089	0.395431	0.359355	0.330198	0.000000	0.000000	0.633256	0.586493	0.351543	0.636544	0.355856			Bacteroides ovatus	20688.0	29765.0	18951.0	15281.0	13233.0	0.0	0.0	25911.0	47663.0	15677.0	23715.0	14030.0
Bacteroides plebeius	0.000000	0.000000	0.000000	0.000000	0.000000	0.000000	0.000000	0.000000	0.000000	0.000000	0.447420	0.000000			Bacteroides plebeius	0.0	0.0	0.0	0.0	0.0	0.0	0.0	0.0	0.0	0.0	16669.0	0.0
Bacteroides pyogenes	0.000000	0.151529	0.000000	0.000000	0.000000	0.000000	0.000000	0.000000	0.000000	0.000000	0.000000	0.000000			Bacteroides pyogenes	0.0	2803.0	0.0	0.0	0.0	0.0	0.0	0.0	0.0	0.0	0.0	0.0
Bacteroides sartorii	1.840429	2.944148	0.000000	0.190013	1.033961	0.801976	0.000000	0.000000	2.031223	1.551661	0.331116	0.676482			Bacteroides sartorii	62991.0	54461.0	0.0	8080.0	41437.0	36753.0	0.0	0.0	165073.0	69196.0	12336.0	26671.0
Bacteroides sp. 1_1_30	0.000000	0.371769	0.000000	0.000000	0.000000	0.000000	0.000000	0.000000	0.000000	0.000000	0.000000	0.000000			Bacteroides sp. 1_1_30	0.0	6877.0	0.0	0.0	0.0	0.0	0.0	0.0	0.0	0.0	0.0	0.0
Bacteroides sp. 2_2_4	0.176356	0.000000	0.000000	0.000000	0.000000	0.000000	0.000000	0.000000	0.000000	0.000000	0.000000	0.000000			Bacteroides sp. 2_2_4	6036.0	0.0	0.0	0.0	0.0	0.0	0.0	0.0	0.0	0.0	0.0	0.0
Bacteroides sp. 3_1_33FAA	0.346518	0.751593	0.000000	0.000000	0.000000	0.000000	0.000000	0.000000	0.404625	0.220497	0.000000	0.000000			Bacteroides sp. 3_1_33FAA	11860.0	13903.0	0.0	0.0	0.0	0.0	0.0	0.0	32883.0	9833.0	0.0	0.0
Bacteroides sp. 3_1_40A	0.276600	0.000000	0.000000	0.000000	0.000000	0.158702	0.000000	0.000000	0.000000	0.262519	0.000000	0.000000			Bacteroides sp. 3_1_40A	9467.0	0.0	0.0	0.0	0.0	7273.0	0.0	0.0	0.0	11707.0	0.0	0.0
Bacteroides sp. 43_108	0.000000	0.000000	0.000000	0.000000	0.000000	0.000000	0.000000	0.000000	0.000000	0.000000	0.224877	0.000000			Bacteroides sp. 43_108	0.0	0.0	0.0	0.0	0.0	0.0	0.0	0.0	0.0	0.0	8378.0	0.0
Bacteroides sp. 4_3_47FAA	0.000000	0.195102	0.000000	0.000000	0.000000	0.000000	0.000000	0.000000	0.000000	0.000000	0.000000	0.000000			Bacteroides sp. 4_3_47FAA	0.0	3609.0	0.0	0.0	0.0	0.0	0.0	0.0	0.0	0.0	0.0	0.0
Bacteroides sp. 9_1_42FAA	0.000000	0.154827	0.000000	0.000000	0.000000	0.000000	0.000000	0.000000	0.000000	0.000000	0.000000	0.170268			Bacteroides sp. 9_1_42FAA	0.0	2864.0	0.0	0.0	0.0	0.0	0.0	0.0	0.0	0.0	0.0	6713.0
Bacteroides stercorirosoris	0.428122	0.000000	0.000000	0.135760	0.000000	0.166623	0.000000	0.000000	0.000000	0.378632	0.000000	0.345330			Bacteroides stercorirosoris	14653.0	0.0	0.0	5773.0	0.0	7636.0	0.0	0.0	0.0	16885.0	0.0	13615.0
Bacteroides stercoris	5.367224	0.000000	0.000000	0.000000	0.585787	0.168761	0.000000	0.000000	0.000000	0.230004	0.000000	0.000000			Bacteroides stercoris	183700.0	0.0	0.0	0.0	23476.0	7734.0	0.0	0.0	0.0	10257.0	0.0	0.0
Bacteroides thetaiotaomicron	0.601088	2.497506	0.246573	0.228721	0.225572	0.254516	0.000000	0.236723	0.987414	0.297725	0.290048	0.165525			Bacteroides thetaiotaomicron	20573.0	46199.0	11817.0	9726.0	9040.0	11664.0	0.0	9686.0	80245.0	13277.0	10806.0	6526.0
Bacteroides uniformis	1.534056	0.250783	0.598791	3.125476	6.090009	2.108773	0.185464	0.621354	8.952550	2.534018	2.193534	2.299800			Bacteroides uniformis	52505.0	4639.0	28697.0	132906.0	244063.0	96641.0	10413.0	25424.0	727554.0	113004.0	81722.0	90672.0
Bacteroides vulgatus	6.676832	7.374183	0.530163	1.298672	4.093251	3.641610	0.291580	0.338611	13.128386	5.358115	2.641276	2.844136			Bacteroides vulgatus	228523.0	136408.0	25408.0	55224.0	164041.0	166888.0	16371.0	13855.0	1066915.0	238944.0	98403.0	112133.0
Bacteroides xylanisolvens	0.232658	1.293542	0.163297	0.247746	0.228915	0.000000	0.147758	0.193464	0.264594	0.177622	0.303684	0.161112			Bacteroides xylanisolvens	7963.0	23928.0	7826.0	10535.0	9174.0	0.0	8296.0	7916.0	21503.0	7921.0	11314.0	6352.0
Bacteroides dorei CAG:222	0.000000	0.452210	0.000000	0.000000	0.000000	0.000000	0.000000	0.000000	0.000000	0.000000	0.000000	0.000000			Bacteroides dorei CAG:222	0.0	8365.0	0.0	0.0	0.0	0.0	0.0	0.0	0.0	0.0	0.0	0.0
Bacteroides sp. CAG:144	0.000000	0.000000	0.000000	0.159441	0.000000	0.000000	0.000000	0.000000	0.000000	0.000000	0.000000	0.000000			Bacteroides sp. CAG:144	0.0	0.0	0.0	6780.0	0.0	0.0	0.0	0.0	0.0	0.0	0.0	0.0
Bacteroides uniformis CAG:3	0.000000	0.000000	0.000000	0.000000	0.000000	0.000000	0.000000	0.000000	0.301325	0.000000	0.000000	0.000000			Bacteroides uniformis CAG:3	0.0	0.0	0.0	0.0	0.0	0.0	0.0	0.0	24488.0	0.0	0.0	0.0
uncultured Bacteroides sp.	0.000000	0.000000	0.000000	0.000000	0.000000	0.000000	0.000000	0.000000	0.000000	0.000000	0.157452	0.000000			uncultured Bacteroides sp.	0.0	0.0	0.0	0.0	0.0	0.0	0.0	0.0	0.0	0.0	5866.0	0.0
Dysgonomonas alginatilytica	0.000000	0.159530	0.000000	0.000000	0.000000	0.000000	0.000000	0.000000	0.000000	0.000000	0.000000	0.000000			Dysgonomonas alginatilytica	0.0	2951.0	0.0	0.0	0.0	0.0	0.0	0.0	0.0	0.0	0.0	0.0
Odoribacter splanchnicus	0.000000	0.000000	0.103141	0.000000	0.148094	0.000000	0.000000	0.000000	0.000000	0.145779	0.198573	0.142824			Odoribacter splanchnicus	0.0	0.0	4943.0	0.0	5935.0	0.0	0.0	0.0	0.0	6501.0	7398.0	5631.0
Paraprevotella clara	0.000000	0.000000	0.000000	0.000000	0.000000	0.204373	0.000000	0.000000	0.000000	0.000000	0.000000	0.000000			Paraprevotella clara	0.0	0.0	0.0	0.0	0.0	9366.0	0.0	0.0	0.0	0.0	0.0	0.0
Paraprevotella xylaniphila	0.000000	0.000000	0.000000	0.000000	0.157127	0.163721	0.000000	0.000000	0.000000	0.000000	0.000000	0.000000			Paraprevotella xylaniphila	0.0	0.0	0.0	0.0	6297.0	7503.0	0.0	0.0	0.0	0.0	0.0	0.0
Prevotella copri CAG:164	0.000000	0.000000	0.000000	0.000000	0.000000	0.000000	0.373581	0.000000	0.000000	0.000000	0.000000	0.000000			Prevotella copri CAG:164	0.0	0.0	0.0	0.0	0.0	0.0	20975.0	0.0	0.0	0.0	0.0	0.0
Prevotella sp. CAG:1092	0.000000	0.332413	0.000000	0.000000	0.000000	0.000000	0.000000	0.000000	0.000000	0.000000	0.000000	0.000000			Prevotella sp. CAG:1092	0.0	6149.0	0.0	0.0	0.0	0.0	0.0	0.0	0.0	0.0	0.0	0.0
Prevotella sp. CAG:1185	0.000000	0.000000	0.000000	0.000000	0.000000	0.000000	0.000000	0.000000	0.771745	0.000000	0.000000	0.000000			Prevotella sp. CAG:1185	0.0	0.0	0.0	0.0	0.0	0.0	0.0	0.0	62718.0	0.0	0.0	0.0
Prevotella sp. CAG:255	0.000000	0.000000	0.000000	0.000000	0.000000	0.159793	0.000000	0.000000	0.000000	0.000000	0.000000	0.000000			Prevotella sp. CAG:255	0.0	0.0	0.0	0.0	0.0	7323.0	0.0	0.0	0.0	0.0	0.0	0.0
Prevotella sp. CAG:279	0.000000	0.000000	0.000000	0.000000	0.214468	0.000000	0.000000	0.000000	0.000000	0.000000	0.000000	0.000000			Prevotella sp. CAG:279	0.0	0.0	0.0	0.0	8595.0	0.0	0.0	0.0	0.0	0.0	0.0	0.0
Prevotella sp. CAG:474	0.000000	0.000000	0.000000	0.000000	0.000000	0.000000	0.000000	0.143339	0.000000	0.000000	0.000000	0.000000			Prevotella sp. CAG:474	0.0	0.0	0.0	0.0	0.0	0.0	0.0	5865.0	0.0	0.0	0.0	0.0
Prevotella sp. CAG:732	0.000000	0.000000	0.000000	0.000000	0.000000	0.000000	0.169381	0.000000	0.000000	0.000000	0.000000	0.000000			Prevotella sp. CAG:732	0.0	0.0	0.0	0.0	0.0	0.0	9510.0	0.0	0.0	0.0	0.0	0.0
Prevotella bivia	0.000000	0.000000	0.000000	0.000000	0.000000	0.153858	0.000000	0.000000	0.000000	0.000000	0.000000	0.000000			Prevotella bivia	0.0	0.0	0.0	0.0	0.0	7051.0	0.0	0.0	0.0	0.0	0.0	0.0
Prevotella copri	0.000000	0.000000	0.000000	0.000000	0.460401	1.923690	4.974800	0.159591	0.000000	0.000000	0.000000	0.000000			Prevotella copri	0.0	0.0	0.0	0.0	18451.0	88159.0	279314.0	6530.0	0.0	0.0	0.0	0.0
Prevotella histicola	0.000000	0.000000	0.000000	0.000000	0.190713	0.000000	0.000000	0.000000	0.000000	0.000000	0.000000	0.000000			Prevotella histicola	0.0	0.0	0.0	0.0	7643.0	0.0	0.0	0.0	0.0	0.0	0.0	0.0
Prevotella multisaccharivorax	0.000000	0.000000	0.000000	0.000000	0.574534	0.000000	0.000000	0.000000	0.000000	0.000000	0.000000	0.000000			Prevotella multisaccharivorax	0.0	0.0	0.0	0.0	23025.0	0.0	0.0	0.0	0.0	0.0	0.0	0.0
Prevotella sp. 109	0.000000	0.000000	0.000000	0.000000	0.000000	0.409421	0.138354	0.000000	0.348367	0.000000	0.000000	0.000000			Prevotella sp. 109	0.0	0.0	0.0	0.0	0.0	18763.0	7768.0	0.0	28311.0	0.0	0.0	0.0
Prevotella sp. 885	0.000000	0.000000	0.000000	0.000000	2.416336	0.000000	0.000000	0.000000	0.000000	0.000000	0.000000	0.000000			Prevotella sp. 885	0.0	0.0	0.0	0.0	96837.0	0.0	0.0	0.0	0.0	0.0	0.0	0.0
Prevotella sp. AGR2160	0.000000	0.000000	0.000000	0.000000	0.225846	0.000000	0.000000	0.000000	0.000000	0.000000	0.000000	0.000000			Prevotella sp. AGR2160	0.0	0.0	0.0	0.0	9051.0	0.0	0.0	0.0	0.0	0.0	0.0	0.0
Prevotella sp. Marseille-P4119	0.000000	0.000000	0.000000	0.000000	0.000000	0.158484	0.125067	0.000000	0.000000	0.000000	0.000000	0.000000			Prevotella sp. Marseille-P4119	0.0	0.0	0.0	0.0	0.0	7263.0	7022.0	0.0	0.0	0.0	0.0	0.0
Prevotella sp. MGM2	0.000000	0.156287	0.000000	0.000000	0.000000	0.000000	0.000000	0.000000	0.000000	0.000000	0.000000	0.000000			Prevotella sp. MGM2	0.0	2891.0	0.0	0.0	0.0	0.0	0.0	0.0	0.0	0.0	0.0	0.0
Prevotella sp. P4-51	0.000000	0.000000	0.000000	0.000000	0.236875	0.000000	0.000000	0.326954	0.000000	0.000000	0.000000	0.000000			Prevotella sp. P4-51	0.0	0.0	0.0	0.0	9493.0	0.0	0.0	13378.0	0.0	0.0	0.0	0.0
Prevotellaceae bacterium	0.000000	0.000000	0.000000	0.000000	0.000000	0.000000	0.000000	0.329324	0.000000	0.000000	0.000000	0.000000			Prevotellaceae bacterium	0.0	0.0	0.0	0.0	0.0	0.0	0.0	13475.0	0.0	0.0	0.0	0.0
Alistipes finegoldii	0.000000	1.554704	0.136839	0.281374	0.000000	0.000000	0.000000	0.212576	0.323535	0.586190	0.281218	0.000000			Alistipes finegoldii	0.0	28759.0	6558.0	11965.0	0.0	0.0	0.0	8698.0	26293.0	26141.0	10477.0	0.0
Alistipes ihumii	0.000000	0.000000	0.000000	0.000000	0.000000	0.162695	0.152532	0.264999	0.000000	0.149390	0.000000	0.000000			Alistipes ihumii	0.0	0.0	0.0	0.0	0.0	7456.0	8564.0	10843.0	0.0	6662.0	0.0	0.0
Alistipes indistinctus	0.000000	0.000000	0.000000	0.166708	0.000000	0.000000	0.000000	0.000000	0.000000	0.000000	0.000000	0.000000			Alistipes indistinctus	0.0	0.0	0.0	7089.0	0.0	0.0	0.0	0.0	0.0	0.0	0.0	0.0
Alistipes obesi	0.000000	0.000000	0.104977	0.000000	0.000000	0.000000	0.000000	0.235696	0.000000	0.226237	0.000000	0.000000			Alistipes obesi	0.0	0.0	5031.0	0.0	0.0	0.0	0.0	9644.0	0.0	10089.0	0.0	0.0
Alistipes onderdonkii	0.000000	1.195261	0.171936	0.000000	0.000000	0.000000	0.000000	0.000000	0.000000	0.299587	0.000000	0.000000			Alistipes onderdonkii	0.0	22110.0	8240.0	0.0	0.0	0.0	0.0	0.0	0.0	13360.0	0.0	0.0
Alistipes putredinis	0.000000	0.000000	0.168326	0.000000	0.000000	0.254473	0.187868	3.709623	1.236652	0.468485	1.882603	0.000000			Alistipes putredinis	0.0	0.0	8067.0	0.0	0.0	11662.0	10548.0	151787.0	100500.0	20892.0	70138.0	0.0
Alistipes shahii	0.000000	0.000000	0.000000	0.000000	0.000000	0.000000	0.000000	0.196984	0.000000	0.000000	0.000000	0.000000			Alistipes shahii	0.0	0.0	0.0	0.0	0.0	0.0	0.0	8060.0	0.0	0.0	0.0	0.0
Alistipes sp. AL-1	0.000000	0.248675	0.416881	0.000000	0.000000	0.000000	0.000000	0.000000	0.000000	0.000000	0.000000	0.000000			Alistipes sp. AL-1	0.0	4600.0	19979.0	0.0	0.0	0.0	0.0	0.0	0.0	0.0	0.0	0.0
Alistipes sp. An66	0.000000	0.000000	0.089724	0.000000	0.000000	0.000000	0.000000	0.000000	0.000000	0.000000	0.000000	0.000000			Alistipes sp. An66	0.0	0.0	4300.0	0.0	0.0	0.0	0.0	0.0	0.0	0.0	0.0	0.0
Alistipes sp. CHKCI003	0.000000	0.000000	0.178425	0.000000	0.000000	0.000000	0.000000	0.000000	0.000000	0.000000	0.000000	0.000000			Alistipes sp. CHKCI003	0.0	0.0	8551.0	0.0	0.0	0.0	0.0	0.0	0.0	0.0	0.0	0.0
Alistipes sp. HGB5	0.000000	0.362579	0.103015	0.139123	0.000000	0.000000	0.000000	0.000000	0.000000	0.000000	0.000000	0.000000			Alistipes sp. HGB5	0.0	6707.0	4937.0	5916.0	0.0	0.0	0.0	0.0	0.0	0.0	0.0	0.0
Alistipes sp. CAG:268	0.000000	0.000000	0.104059	0.000000	0.000000	0.000000	0.000000	0.000000	0.000000	0.000000	0.000000	0.000000			Alistipes sp. CAG:268	0.0	0.0	4987.0	0.0	0.0	0.0	0.0	0.0	0.0	0.0	0.0	0.0
Alistipes sp. CAG:29	0.000000	1.041677	0.000000	0.000000	0.000000	0.000000	0.000000	0.000000	0.000000	0.000000	0.000000	0.000000			Alistipes sp. CAG:29	0.0	19269.0	0.0	0.0	0.0	0.0	0.0	0.0	0.0	0.0	0.0	0.0
Parabacteroides chinchillae	0.000000	0.154287	0.000000	0.000000	0.000000	0.000000	0.000000	0.000000	0.000000	0.000000	0.000000	0.000000			Parabacteroides chinchillae	0.0	2854.0	0.0	0.0	0.0	0.0	0.0	0.0	0.0	0.0	0.0	0.0
Parabacteroides distasonis	0.406939	1.227643	0.735985	0.000000	0.239770	0.580932	0.164839	0.194491	0.446598	0.821912	0.000000	0.241059			Parabacteroides distasonis	13928.0	22709.0	35272.0	0.0	9609.0	26623.0	9255.0	7958.0	36294.0	36653.0	0.0	9504.0
Parabacteroides johnsonii	0.000000	0.378905	0.000000	0.000000	0.000000	0.000000	0.000000	0.000000	0.000000	0.164145	0.000000	0.000000			Parabacteroides johnsonii	0.0	7009.0	0.0	0.0	0.0	0.0	0.0	0.0	0.0	7320.0	0.0	0.0
Parabacteroides merdae	0.000000	0.157854	0.000000	0.000000	0.592575	0.000000	0.174581	0.000000	0.000000	0.389552	0.228259	0.857251			Parabacteroides merdae	0.0	2920.0	0.0	0.0	23748.0	0.0	9802.0	0.0	0.0	17372.0	8504.0	33798.0
Bacteroidales bacterium 43_8	0.000000	0.240782	0.000000	0.000000	0.000000	0.000000	0.000000	0.000000	0.000000	0.000000	0.000000	0.000000			Bacteroidales bacterium 43_8	0.0	4454.0	0.0	0.0	0.0	0.0	0.0	0.0	0.0	0.0	0.0	0.0
Bacteroidales bacterium KA00251	0.000000	0.000000	0.000000	0.000000	0.000000	0.000000	0.000000	0.239875	0.000000	0.000000	0.309723	0.000000			Bacteroidales bacterium KA00251	0.0	0.0	0.0	0.0	0.0	0.0	0.0	9815.0	0.0	0.0	11539.0	0.0
Chitinophaga arvensicola	0.000000	0.164017	0.000000	0.000000	0.000000	0.000000	0.000000	0.000000	0.000000	0.000000	0.000000	0.000000			Chitinophaga arvensicola	0.0	3034.0	0.0	0.0	0.0	0.0	0.0	0.0	0.0	0.0	0.0	0.0
Chitinophaga sp. K20C18050901	0.000000	0.000000	0.000000	0.000000	0.261678	0.000000	0.000000	0.000000	0.000000	0.000000	0.000000	0.000000			Chitinophaga sp. K20C18050901	0.0	0.0	0.0	0.0	10487.0	0.0	0.0	0.0	0.0	0.0	0.0	0.0
Flavobacteriales bacterium	0.172791	0.000000	0.000000	0.000000	0.000000	0.000000	0.000000	0.172006	0.000000	0.000000	0.000000	0.000000			Flavobacteriales bacterium	5914.0	0.0	0.0	0.0	0.0	0.0	0.0	7038.0	0.0	0.0	0.0	0.0
Flavobacteria bacterium RIFCSPLOWO2_12_FULL_35_11	0.000000	0.188993	0.000000	0.000000	0.000000	0.000000	0.000000	0.000000	0.000000	0.000000	0.000000	0.000000			Flavobacteria bacterium RIFCSPLOWO2_12_FULL_35_11	0.0	3496.0	0.0	0.0	0.0	0.0	0.0	0.0	0.0	0.0	0.0	0.0
Acidithiobacillales bacterium SM1_46	0.000000	0.163531	0.000000	0.000000	0.000000	0.000000	0.000000	0.000000	0.000000	0.000000	0.000000	0.000000			Acidithiobacillales bacterium SM1_46	0.0	3025.0	0.0	0.0	0.0	0.0	0.0	0.0	0.0	0.0	0.0	0.0
Acetobacter sp. 46_36	0.000000	0.000000	0.139260	0.000000	0.000000	0.214432	0.000000	0.000000	0.000000	0.000000	0.000000	0.000000			Acetobacter sp. 46_36	0.0	0.0	6674.0	0.0	0.0	9827.0	0.0	0.0	0.0	0.0	0.0	0.0
Acetobacter sp. CAG:267	0.000000	0.000000	0.000000	0.000000	0.000000	0.138474	0.000000	0.000000	0.000000	0.000000	0.000000	0.000000			Acetobacter sp. CAG:267	0.0	0.0	0.0	0.0	0.0	6346.0	0.0	0.0	0.0	0.0	0.0	0.0
Azospirillum sp. 51_20	0.303393	0.000000	0.669548	0.000000	0.000000	0.000000	0.000000	0.236478	0.000000	1.073892	0.000000	0.247273			Azospirillum sp. 51_20	10384.0	0.0	32088.0	0.0	0.0	0.0	0.0	9676.0	0.0	47890.0	0.0	9749.0
Azospirillum sp. CAG:239	0.000000	0.000000	0.264163	0.000000	0.000000	0.281901	0.000000	0.000000	0.000000	0.000000	0.000000	0.000000			Azospirillum sp. CAG:239	0.0	0.0	12660.0	0.0	0.0	12919.0	0.0	0.0	0.0	0.0	0.0	0.0
Duodenibacillus massiliensis	0.000000	0.000000	0.000000	0.000000	0.168779	0.000000	0.000000	0.000000	0.000000	0.000000	0.000000	0.000000			Duodenibacillus massiliensis	0.0	0.0	0.0	0.0	6764.0	0.0	0.0	0.0	0.0	0.0	0.0	0.0
Parasutterella excrementihominis CAG:233	0.000000	0.168666	0.000000	0.000000	0.000000	0.000000	0.000000	0.000000	0.000000	0.000000	0.000000	0.000000			Parasutterella excrementihominis CAG:233	0.0	3120.0	0.0	0.0	0.0	0.0	0.0	0.0	0.0	0.0	0.0	0.0
Parasutterella excrementihominis	0.000000	0.320736	0.128889	0.000000	0.000000	0.000000	0.000000	0.000000	0.000000	0.000000	0.000000	0.000000			Parasutterella excrementihominis	0.0	5933.0	6177.0	0.0	0.0	0.0	0.0	0.0	0.0	0.0	0.0	0.0
Sutterella sp. KLE1602	0.000000	0.000000	0.000000	0.000000	0.000000	0.000000	0.000000	0.410635	0.000000	0.000000	0.000000	0.000000			Sutterella sp. KLE1602	0.0	0.0	0.0	0.0	0.0	0.0	0.0	16802.0	0.0	0.0	0.0	0.0
Sutterella wadsworthensis	0.000000	0.000000	0.000000	0.000000	0.165860	0.000000	0.000000	1.174472	0.482319	0.000000	0.226944	0.250494			Sutterella wadsworthensis	0.0	0.0	0.0	0.0	6647.0	0.0	0.0	48056.0	39197.0	0.0	8455.0	9876.0
Desulforegula conservatrix	0.000000	0.173370	0.000000	0.000000	0.000000	0.000000	0.000000	0.000000	0.000000	0.000000	0.000000	0.000000			Desulforegula conservatrix	0.0	3207.0	0.0	0.0	0.0	0.0	0.0	0.0	0.0	0.0	0.0	0.0
Bilophila wadsworthia	0.000000	0.000000	0.104497	0.000000	0.000000	0.000000	0.173459	0.000000	0.000000	0.000000	0.000000	0.000000			Bilophila wadsworthia	0.0	0.0	5008.0	0.0	0.0	0.0	9739.0	0.0	0.0	0.0	0.0	0.0
Desulfovibrionaceae bacterium	0.000000	0.000000	0.252311	0.000000	0.000000	0.000000	0.161651	0.000000	0.260694	0.000000	0.000000	0.000000			Desulfovibrionaceae bacterium	0.0	0.0	12092.0	0.0	0.0	0.0	9076.0	0.0	21186.0	0.0	0.0	0.0
Campylobacter coli	0.000000	0.170180	0.000000	0.000000	0.000000	0.000000	0.000000	0.000000	0.000000	0.000000	0.000000	0.000000			Campylobacter coli	0.0	3148.0	0.0	0.0	0.0	0.0	0.0	0.0	0.0	0.0	0.0	0.0
Proteobacteria bacterium CAG:139	0.000000	0.652015	0.000000	0.000000	0.000000	0.000000	0.000000	0.000000	0.000000	0.000000	0.000000	0.000000			Proteobacteria bacterium CAG:139	0.0	12061.0	0.0	0.0	0.0	0.0	0.0	0.0	0.0	0.0	0.0	0.0
Proteobacteria bacterium CAG:495	0.000000	0.000000	0.704707	0.000000	0.000000	0.000000	0.000000	0.000000	0.000000	0.000000	0.000000	0.000000			Proteobacteria bacterium CAG:495	0.0	0.0	33773.0	0.0	0.0	0.0	0.0	0.0	0.0	0.0	0.0	0.0
Escherichia coli	0.604974	0.208292	0.902516	13.392449	0.000000	0.000000	7.879168	0.213114	0.000000	0.000000	4.643860	9.481503			Escherichia coli	20706.0	3853.0	43253.0	569493.0	0.0	0.0	442382.0	8720.0	0.0	0.0	173011.0	373818.0
Klebsiella pneumoniae	3.191614	0.000000	0.000000	0.343528	0.000000	0.000000	0.191359	0.000000	2.117136	0.000000	0.310448	0.470172			Klebsiella pneumoniae	109237.0	0.0	0.0	14608.0	0.0	0.0	10744.0	0.0	172055.0	0.0	11566.0	18537.0
Salmonella enterica	0.000000	0.000000	0.000000	0.533988	0.000000	0.000000	0.272256	0.000000	0.000000	0.000000	0.206920	0.414143			Salmonella enterica	0.0	0.0	0.0	22707.0	0.0	0.0	15286.0	0.0	0.0	0.0	7709.0	16328.0
Shigella flexneri	0.000000	0.000000	0.000000	0.228533	0.000000	0.000000	0.000000	0.000000	0.000000	0.000000	0.000000	0.000000			Shigella flexneri	0.0	0.0	0.0	9718.0	0.0	0.0	0.0	0.0	0.0	0.0	0.0	0.0
Shigella sonnei	0.000000	0.000000	0.000000	0.619258	0.000000	0.000000	0.438359	0.000000	0.000000	0.000000	0.145829	0.347233			Shigella sonnei	0.0	0.0	0.0	26333.0	0.0	0.0	24612.0	0.0	0.0	0.0	5433.0	13690.0
Vibrio parahaemolyticus	0.000000	0.000000	0.000000	0.000000	0.000000	0.208409	0.000000	0.000000	0.000000	0.000000	0.000000	0.000000			Vibrio parahaemolyticus	0.0	0.0	0.0	0.0	0.0	9551.0	0.0	0.0	0.0	0.0	0.0	0.0
Chlamydia trachomatis	0.482174	0.447777	0.000000	0.000000	0.164188	0.000000	0.359457	0.370432	0.000000	0.000000	0.000000	0.000000			Chlamydia trachomatis	16503.0	8283.0	0.0	0.0	6580.0	0.0	20182.0	15157.0	0.0	0.0	0.0	0.0
Victivallales bacterium CCUG 44730	0.000000	0.000000	0.274283	0.000000	0.000000	0.000000	0.000000	0.000000	0.000000	0.000000	0.000000	0.000000			Victivallales bacterium CCUG 44730	0.0	0.0	13145.0	0.0	0.0	0.0	0.0	0.0	0.0	0.0	0.0	0.0
Victivallis vadensis	0.000000	0.000000	0.203902	0.000000	0.000000	0.000000	0.000000	0.000000	0.000000	0.000000	0.000000	0.000000			Victivallis vadensis	0.0	0.0	9772.0	0.0	0.0	0.0	0.0	0.0	0.0	0.0	0.0	0.0
Akkermansia muciniphila	0.000000	0.000000	0.096130	0.000000	0.000000	0.000000	0.000000	0.370212	0.000000	0.000000	0.000000	0.204078			Akkermansia muciniphila	0.0	0.0	4607.0	0.0	0.0	0.0	0.0	15148.0	0.0	0.0	0.0	8046.0
Brachyspira sp. CAG:484	0.000000	0.000000	0.094272	0.000000	0.000000	0.000000	0.000000	0.196617	0.000000	0.000000	0.000000	0.000000			Brachyspira sp. CAG:484	0.0	0.0	4518.0	0.0	0.0	0.0	0.0	8045.0	0.0	0.0	0.0	0.0
Bifidobacterium adolescentis	0.000000	0.000000	0.000000	1.897001	1.503320	0.000000	4.630179	2.296497	0.976598	0.000000	2.436798	1.139019			Bifidobacterium adolescentis	0.0	0.0	0.0	80667.0	60247.0	0.0	259965.0	93966.0	79366.0	0.0	90785.0	44907.0
Bifidobacterium animalis	0.000000	0.000000	0.000000	0.000000	0.000000	0.000000	0.000000	0.000000	0.000000	0.000000	0.000000	0.167985			Bifidobacterium animalis	0.0	0.0	0.0	0.0	0.0	0.0	0.0	0.0	0.0	0.0	0.0	6623.0
Bifidobacterium bifidum	0.000000	0.000000	0.000000	0.000000	0.000000	0.000000	0.517118	0.000000	0.000000	0.000000	0.000000	0.000000			Bifidobacterium bifidum	0.0	0.0	0.0	0.0	0.0	0.0	29034.0	0.0	0.0	0.0	0.0	0.0
Bifidobacterium breve	0.000000	0.000000	0.000000	0.000000	0.000000	0.000000	0.228815	0.000000	0.000000	0.000000	0.494714	0.258865			Bifidobacterium breve	0.0	0.0	0.0	0.0	0.0	0.0	12847.0	0.0	0.0	0.0	18431.0	10206.0
Bifidobacterium catenulatum	0.000000	0.153908	0.000000	0.000000	0.000000	0.000000	0.219019	0.000000	0.000000	0.000000	0.000000	0.000000			Bifidobacterium catenulatum	0.0	2847.0	0.0	0.0	0.0	0.0	12297.0	0.0	0.0	0.0	0.0	0.0
Bifidobacterium longum	0.000000	0.000000	0.851082	1.675100	0.946303	0.000000	3.580981	1.964924	0.000000	0.000000	7.935262	3.900342			Bifidobacterium longum	0.0	0.0	40788.0	71231.0	37924.0	0.0	201057.0	80399.0	0.0	0.0	295635.0	153775.0
Bifidobacterium pseudocatenulatum	0.000000	0.000000	0.000000	0.000000	0.000000	0.000000	0.196061	0.000000	0.000000	0.000000	0.000000	0.000000			Bifidobacterium pseudocatenulatum	0.0	0.0	0.0	0.0	0.0	0.0	11008.0	0.0	0.0	0.0	0.0	0.0
Bifidobacterium adolescentis CAG:119	0.000000	0.000000	0.000000	0.000000	0.000000	0.000000	0.181118	0.000000	0.000000	0.000000	0.000000	0.000000			Bifidobacterium adolescentis CAG:119	0.0	0.0	0.0	0.0	0.0	0.0	10169.0	0.0	0.0	0.0	0.0	0.0
Clavibacter michiganensis	0.000000	0.000000	0.000000	0.158712	0.000000	0.000000	0.000000	0.000000	0.000000	0.000000	0.000000	0.000000			Clavibacter michiganensis	0.0	0.0	0.0	6749.0	0.0	0.0	0.0	0.0	0.0	0.0	0.0	0.0
Propionibacterium sp.	0.209138	0.000000	0.000000	0.000000	0.000000	0.000000	0.000000	0.000000	0.000000	0.000000	0.000000	0.000000			Propionibacterium sp.	7158.0	0.0	0.0	0.0	0.0	0.0	0.0	0.0	0.0	0.0	0.0	0.0
Olsenella provencensis	0.000000	0.000000	0.000000	0.000000	0.000000	0.000000	0.145567	0.000000	0.000000	0.000000	0.000000	0.000000			Olsenella provencensis	0.0	0.0	0.0	0.0	0.0	0.0	8173.0	0.0	0.0	0.0	0.0	0.0
Collinsella aerofaciens	0.429670	0.000000	0.119959	0.331535	1.165337	0.591210	3.260405	0.651537	1.143479	0.000000	1.704108	2.054835			Collinsella aerofaciens	14706.0	0.0	5749.0	14098.0	46702.0	27094.0	183058.0	26659.0	92928.0	0.0	63488.0	81014.0
Collinsella sp. 4_8_47FAA	0.000000	0.000000	0.000000	0.000000	0.000000	0.000000	0.344389	0.000000	0.000000	0.000000	0.206598	0.212651			Collinsella sp. 4_8_47FAA	0.0	0.0	0.0	0.0	0.0	0.0	19336.0	0.0	0.0	0.0	7697.0	8384.0
Collinsella sp. CAG:166	0.000000	0.000000	0.000000	0.000000	0.000000	0.000000	0.295890	0.000000	0.000000	0.000000	0.000000	0.148125			Collinsella sp. CAG:166	0.0	0.0	0.0	0.0	0.0	0.0	16613.0	0.0	0.0	0.0	0.0	5840.0
Adlercreutzia equolifaciens	0.000000	0.000000	0.189254	0.000000	0.000000	0.000000	0.000000	0.000000	0.000000	0.000000	0.000000	0.000000			Adlercreutzia equolifaciens	0.0	0.0	9070.0	0.0	0.0	0.0	0.0	0.0	0.0	0.0	0.0	0.0
Asaccharobacter celatus	0.000000	0.000000	0.532875	0.000000	0.000000	0.221087	0.000000	0.000000	0.000000	0.000000	0.000000	0.000000			Asaccharobacter celatus	0.0	0.0	25538.0	0.0	0.0	10132.0	0.0	0.0	0.0	0.0	0.0	0.0
Eggerthella lenta	0.204609	2.799322	0.000000	0.000000	0.455410	0.000000	0.182596	0.000000	0.000000	0.000000	0.000000	0.000000			Eggerthella lenta	7003.0	51782.0	0.0	0.0	18251.0	0.0	10252.0	0.0	0.0	0.0	0.0	0.0
Coriobacteriia bacterium	0.000000	0.000000	0.000000	0.000000	0.000000	0.000000	0.000000	0.292983	0.000000	0.000000	0.000000	0.000000			Coriobacteriia bacterium	0.0	0.0	0.0	0.0	0.0	0.0	0.0	11988.0	0.0	0.0	0.0	0.0
Pontibacillus litoralis	0.000000	0.000000	0.000000	0.000000	0.000000	0.000000	0.000000	0.000000	0.000000	0.000000	0.213899	0.000000			Pontibacillus litoralis	0.0	0.0	0.0	0.0	0.0	0.0	0.0	0.0	0.0	0.0	7969.0	0.0
Staphylococcus aureus	0.173697	0.000000	0.000000	0.000000	0.000000	0.000000	0.000000	0.000000	0.000000	0.000000	0.155895	0.000000			Staphylococcus aureus	5945.0	0.0	0.0	0.0	0.0	0.0	0.0	0.0	0.0	0.0	5808.0	0.0
Lactobacillus mucosae	0.000000	0.360579	0.000000	0.000000	0.000000	0.000000	0.000000	0.000000	0.000000	0.000000	0.000000	0.000000			Lactobacillus mucosae	0.0	6670.0	0.0	0.0	0.0	0.0	0.0	0.0	0.0	0.0	0.0	0.0
Lactobacillus ruminis	0.000000	0.000000	0.000000	0.000000	0.000000	0.000000	0.147081	0.000000	0.000000	0.000000	0.000000	0.000000			Lactobacillus ruminis	0.0	0.0	0.0	0.0	0.0	0.0	8258.0	0.0	0.0	0.0	0.0	0.0
Pediococcus acidilactici	0.000000	0.214023	0.000000	0.000000	0.000000	0.000000	0.000000	0.000000	0.000000	0.000000	0.000000	0.000000			Pediococcus acidilactici	0.0	3959.0	0.0	0.0	0.0	0.0	0.0	0.0	0.0	0.0	0.0	0.0
Lactococcus lactis	0.000000	0.000000	0.168931	0.000000	0.000000	0.000000	0.000000	0.000000	0.000000	0.000000	0.000000	0.276619			Lactococcus lactis	0.0	0.0	8096.0	0.0	0.0	0.0	0.0	0.0	0.0	0.0	0.0	10906.0
Streptococcus mitis	0.000000	0.154287	0.000000	0.000000	0.000000	0.000000	0.000000	0.000000	0.000000	0.000000	0.000000	0.000000			Streptococcus mitis	0.0	2854.0	0.0	0.0	0.0	0.0	0.0	0.0	0.0	0.0	0.0	0.0
Streptococcus oralis	0.000000	0.498107	0.000000	0.000000	0.000000	0.000000	0.000000	0.000000	0.000000	0.000000	0.000000	0.000000			Streptococcus oralis	0.0	9214.0	0.0	0.0	0.0	0.0	0.0	0.0	0.0	0.0	0.0	0.0
Streptococcus parasanguinis	0.000000	2.763697	0.000000	0.000000	0.000000	0.000000	0.000000	0.000000	0.000000	0.000000	0.000000	0.000000			Streptococcus parasanguinis	0.0	51123.0	0.0	0.0	0.0	0.0	0.0	0.0	0.0	0.0	0.0	0.0
Streptococcus pneumoniae	0.000000	1.158230	0.000000	0.000000	0.000000	0.000000	0.000000	0.000000	0.000000	0.000000	0.000000	0.000000			Streptococcus pneumoniae	0.0	21425.0	0.0	0.0	0.0	0.0	0.0	0.0	0.0	0.0	0.0	0.0
Streptococcus thermophilus	0.000000	0.000000	0.000000	0.158172	0.000000	0.000000	0.000000	0.000000	0.000000	0.000000	0.000000	0.000000			Streptococcus thermophilus	0.0	0.0	0.0	6726.0	0.0	0.0	0.0	0.0	0.0	0.0	0.0	0.0
uncultured Butyricicoccus sp.	0.238238	0.000000	0.000000	0.000000	0.000000	0.193462	0.121149	0.000000	0.000000	0.294833	0.000000	0.000000			uncultured Butyricicoccus sp.	8154.0	0.0	0.0	0.0	0.0	8866.0	6802.0	0.0	0.0	13148.0	0.0	0.0
Clostridium sp. 27_14	0.000000	0.000000	0.000000	0.000000	0.000000	0.000000	0.000000	0.135762	0.000000	0.000000	0.000000	0.000000			Clostridium sp. 27_14	0.0	0.0	0.0	0.0	0.0	0.0	0.0	5555.0	0.0	0.0	0.0	0.0
Clostridium sp. ATCC 29733	0.000000	0.000000	0.107752	0.000000	0.000000	0.000000	0.000000	0.000000	0.000000	0.000000	0.000000	0.000000			Clostridium sp. ATCC 29733	0.0	0.0	5164.0	0.0	0.0	0.0	0.0	0.0	0.0	0.0	0.0	0.0
Clostridium sp. ATCC BAA-442	0.000000	0.000000	0.000000	0.000000	0.000000	0.000000	0.000000	0.000000	0.000000	0.000000	0.000000	0.332851			Clostridium sp. ATCC BAA-442	0.0	0.0	0.0	0.0	0.0	0.0	0.0	0.0	0.0	0.0	0.0	13123.0
Clostridium sp. DMHC 10	0.000000	0.185641	0.000000	0.000000	0.000000	0.000000	0.000000	0.000000	0.000000	0.000000	0.000000	0.000000			Clostridium sp. DMHC 10	0.0	3434.0	0.0	0.0	0.0	0.0	0.0	0.0	0.0	0.0	0.0	0.0
Clostridium sp. FS41	0.000000	0.000000	0.000000	0.000000	0.000000	0.000000	0.000000	0.000000	0.000000	0.000000	0.143897	0.000000			Clostridium sp. FS41	0.0	0.0	0.0	0.0	0.0	0.0	0.0	0.0	0.0	0.0	5361.0	0.0
Clostridium sp. L2-50	0.000000	0.000000	0.000000	0.000000	0.000000	0.000000	0.000000	0.127428	0.000000	0.000000	0.000000	0.000000			Clostridium sp. L2-50	0.0	0.0	0.0	0.0	0.0	0.0	0.0	5214.0	0.0	0.0	0.0	0.0
Clostridium sp. M62/1	0.000000	0.000000	0.000000	0.000000	0.000000	0.000000	0.000000	0.149766	0.000000	0.000000	0.159814	0.000000			Clostridium sp. M62/1	0.0	0.0	0.0	0.0	0.0	0.0	0.0	6128.0	0.0	0.0	5954.0	0.0
Clostridium sp. SS2/1	0.000000	0.000000	0.000000	0.000000	0.000000	0.000000	0.000000	0.151086	0.000000	0.000000	0.000000	0.000000			Clostridium sp. SS2/1	0.0	0.0	0.0	0.0	0.0	0.0	0.0	6182.0	0.0	0.0	0.0	0.0
Clostridium sp. CAG:1219	0.000000	0.000000	0.091664	0.000000	0.000000	0.000000	0.000000	0.000000	0.000000	0.000000	0.000000	0.000000			Clostridium sp. CAG:1219	0.0	0.0	4393.0	0.0	0.0	0.0	0.0	0.0	0.0	0.0	0.0	0.0
Clostridium sp. CAG:127	0.000000	0.000000	0.000000	0.000000	0.000000	0.000000	0.000000	0.000000	0.000000	0.149165	0.000000	0.000000			Clostridium sp. CAG:127	0.0	0.0	0.0	0.0	0.0	0.0	0.0	0.0	0.0	6652.0	0.0	0.0
Clostridium sp. CAG:138	0.000000	0.000000	0.000000	0.000000	0.000000	0.000000	0.000000	0.251313	0.000000	0.000000	0.000000	0.000000			Clostridium sp. CAG:138	0.0	0.0	0.0	0.0	0.0	0.0	0.0	10283.0	0.0	0.0	0.0	0.0
Clostridium sp. CAG:169	0.000000	0.000000	0.000000	0.000000	0.000000	0.000000	0.000000	0.000000	0.259857	0.000000	0.000000	0.835387			Clostridium sp. CAG:169	0.0	0.0	0.0	0.0	0.0	0.0	0.0	0.0	21118.0	0.0	0.0	32936.0
Clostridium sp. CAG:411	0.000000	0.000000	0.097215	0.000000	0.000000	0.000000	0.000000	0.000000	0.000000	0.000000	0.000000	0.000000			Clostridium sp. CAG:411	0.0	0.0	4659.0	0.0	0.0	0.0	0.0	0.0	0.0	0.0	0.0	0.0
Clostridium sp. CAG:43	0.378043	0.000000	0.000000	0.148506	0.000000	0.000000	0.231291	0.786395	0.369876	0.000000	0.000000	0.000000			Clostridium sp. CAG:43	12939.0	0.0	0.0	6315.0	0.0	0.0	12986.0	32177.0	30059.0	0.0	0.0	0.0
Clostridium sp. CAG:508	0.000000	0.000000	0.137882	0.000000	0.000000	0.000000	0.000000	0.170809	0.000000	0.000000	0.205283	0.000000			Clostridium sp. CAG:508	0.0	0.0	6608.0	0.0	0.0	0.0	0.0	6989.0	0.0	0.0	7648.0	0.0
Clostridium sp. CAG:567	0.000000	0.000000	0.284236	0.000000	0.000000	0.000000	0.000000	0.000000	0.000000	0.000000	0.000000	0.000000			Clostridium sp. CAG:567	0.0	0.0	13622.0	0.0	0.0	0.0	0.0	0.0	0.0	0.0	0.0	0.0
Clostridium sp. CAG:568	0.000000	0.000000	0.000000	0.175480	0.000000	0.000000	0.000000	0.000000	0.000000	0.000000	0.000000	0.000000			Clostridium sp. CAG:568	0.0	0.0	0.0	7462.0	0.0	0.0	0.0	0.0	0.0	0.0	0.0	0.0
Clostridium sp. CAG:58	0.474694	0.000000	0.000000	0.000000	0.000000	0.000000	0.000000	0.000000	0.000000	0.000000	0.000000	0.000000			Clostridium sp. CAG:58	16247.0	0.0	0.0	0.0	0.0	0.0	0.0	0.0	0.0	0.0	0.0	0.0
Clostridium sp. CAG:7	0.764267	0.000000	0.000000	0.000000	0.000000	0.000000	0.000000	1.044087	1.400247	0.000000	0.000000	0.000000			Clostridium sp. CAG:7	26158.0	0.0	0.0	0.0	0.0	0.0	0.0	42721.0	113795.0	0.0	0.0	0.0
Clostridium sp. CAG:91	0.000000	0.000000	0.000000	0.000000	0.000000	0.000000	0.000000	0.000000	0.000000	0.142752	0.000000	0.000000			Clostridium sp. CAG:91	0.0	0.0	0.0	0.0	0.0	0.0	0.0	0.0	0.0	6366.0	0.0	0.0
uncultured Clostridium sp.	2.042671	0.342252	1.591699	0.988890	0.834116	1.155012	0.645676	1.864819	0.995843	1.427297	1.620497	2.023333			uncultured Clostridium sp.	69913.0	6331.0	76282.0	42051.0	33428.0	52932.0	36252.0	76303.0	80930.0	63650.0	60373.0	79772.0
Hungatella hathewayi	0.000000	0.432748	0.097006	0.000000	0.000000	0.000000	0.118228	0.000000	0.000000	0.184663	0.000000	0.264394			Hungatella hathewayi	0.0	8005.0	4649.0	0.0	0.0	0.0	6638.0	0.0	0.0	8235.0	0.0	10424.0
Emergencia timonensis	0.000000	0.000000	0.000000	0.387339	0.000000	0.000000	0.000000	0.000000	0.000000	0.000000	0.000000	0.000000			Emergencia timonensis	0.0	0.0	0.0	16471.0	0.0	0.0	0.0	0.0	0.0	0.0	0.0	0.0
[Eubacterium] eligens	0.377283	0.000000	0.586334	0.172540	0.000000	0.820545	0.249191	0.000000	0.354987	0.239737	0.154284	0.000000			[Eubacterium] eligens	12913.0	0.0	28100.0	7337.0	0.0	37604.0	13991.0	0.0	28849.0	10691.0	5748.0	0.0
[Eubacterium] hallii	0.459150	0.000000	0.131477	0.239703	0.159896	0.254102	0.000000	0.264388	0.000000	0.318400	0.399508	0.453000			[Eubacterium] hallii	15715.0	0.0	6301.0	10193.0	6408.0	11645.0	0.0	10818.0	0.0	14199.0	14884.0	17860.0
Eubacterium sp. CAG:115	0.000000	0.000000	0.000000	0.000000	0.161618	0.000000	0.125281	0.000000	0.000000	0.161073	0.000000	0.000000			Eubacterium sp. CAG:115	0.0	0.0	0.0	0.0	6477.0	0.0	7034.0	0.0	0.0	7183.0	0.0	0.0
Eubacterium sp. CAG:180	0.000000	0.000000	1.357624	0.000000	0.000000	0.000000	0.000000	0.000000	0.000000	0.000000	0.000000	0.000000			Eubacterium sp. CAG:180	0.0	0.0	65064.0	0.0	0.0	0.0	0.0	0.0	0.0	0.0	0.0	0.0
Eubacterium sp. CAG:202	0.000000	0.000000	0.000000	0.000000	0.000000	0.000000	0.000000	0.000000	0.000000	0.558070	0.000000	0.174301			Eubacterium sp. CAG:202	0.0	0.0	0.0	0.0	0.0	0.0	0.0	0.0	0.0	24887.0	0.0	6872.0
Eubacterium sp. CAG:274	0.000000	0.000000	0.000000	0.000000	0.000000	0.000000	0.142896	0.000000	0.000000	0.000000	0.000000	0.000000			Eubacterium sp. CAG:274	0.0	0.0	0.0	0.0	0.0	0.0	8023.0	0.0	0.0	0.0	0.0	0.0
Eubacterium sp. CAG:38	0.000000	2.816513	0.153887	0.000000	0.000000	0.000000	0.000000	0.000000	0.547511	0.000000	0.000000	0.277507			Eubacterium sp. CAG:38	0.0	52100.0	7375.0	0.0	0.0	0.0	0.0	0.0	44495.0	0.0	0.0	10941.0
Eubacterium sp. CAG:581	0.000000	0.000000	0.000000	0.000000	0.000000	0.000000	0.000000	0.401226	0.000000	0.000000	0.000000	0.000000			Eubacterium sp. CAG:581	0.0	0.0	0.0	0.0	0.0	0.0	0.0	16417.0	0.0	0.0	0.0	0.0
uncultured Eubacterium sp.	0.000000	0.000000	0.112593	0.000000	0.000000	0.000000	0.000000	0.000000	0.000000	0.000000	0.000000	0.000000			uncultured Eubacterium sp.	0.0	0.0	5396.0	0.0	0.0	0.0	0.0	0.0	0.0	0.0	0.0	0.0
Eubacterium ramulus	0.225149	0.000000	0.146271	0.215505	0.399816	0.000000	0.133937	0.196593	0.521966	0.173271	0.333854	0.230381			Eubacterium ramulus	7706.0	0.0	7010.0	9164.0	16023.0	0.0	7520.0	8044.0	42419.0	7727.0	12438.0	9083.0
Eubacterium sp. 14-2	0.000000	0.153043	0.000000	0.000000	0.000000	0.000000	0.000000	0.000000	0.000000	0.000000	0.000000	0.000000			Eubacterium sp. 14-2	0.0	2831.0	0.0	0.0	0.0	0.0	0.0	0.0	0.0	0.0	0.0	0.0
Eubacterium sp. TM05-53	0.401066	0.000000	0.000000	0.000000	0.000000	0.000000	0.000000	0.143265	0.000000	0.000000	0.000000	0.000000			Eubacterium sp. TM05-53	13727.0	0.0	0.0	0.0	0.0	0.0	0.0	5862.0	0.0	0.0	0.0	0.0
Eubacterium ventriosum	0.397093	0.622822	0.138028	0.342305	0.155355	0.157633	0.185446	0.430553	0.000000	0.214935	0.393173	0.335413			Eubacterium ventriosum	13591.0	11521.0	6615.0	14556.0	6226.0	7224.0	10412.0	17617.0	0.0	9585.0	14648.0	13224.0
Anaerostipes hadrus	0.898959	0.000000	0.219614	0.334122	0.000000	0.271864	0.383448	3.007911	0.347001	0.143088	0.920634	0.000000			Anaerostipes hadrus	30768.0	0.0	10525.0	14208.0	0.0	12459.0	21529.0	123075.0	28200.0	6381.0	34299.0	0.0
Anaerotignum lactatifermentans	0.000000	0.000000	0.141096	0.000000	0.000000	0.000000	0.000000	0.000000	0.000000	0.133850	0.000000	0.000000			Anaerotignum lactatifermentans	0.0	0.0	6762.0	0.0	0.0	0.0	0.0	0.0	0.0	5969.0	0.0	0.0
[Ruminococcus] gnavus	0.283554	6.804771	0.000000	0.136395	0.000000	0.154360	0.141382	0.268421	0.000000	0.000000	0.384342	0.180794			[Ruminococcus] gnavus	9705.0	125875.0	0.0	5800.0	0.0	7074.0	7938.0	10983.0	0.0	0.0	14319.0	7128.0
[Ruminococcus] torques	0.625514	0.260352	0.199291	0.201371	0.202266	0.215479	0.139262	0.602877	0.422554	0.271870	0.469188	0.193349			[Ruminococcus] torques	21409.0	4816.0	9551.0	8563.0	8106.0	9875.0	7819.0	24668.0	34340.0	12124.0	17480.0	7623.0
Blautia massiliensis	0.000000	0.000000	0.109213	0.000000	0.000000	0.000000	0.000000	0.000000	0.000000	0.000000	0.000000	0.000000			Blautia massiliensis	0.0	0.0	5234.0	0.0	0.0	0.0	0.0	0.0	0.0	0.0	0.0	0.0
Blautia obeum	1.165509	0.920746	0.476036	1.146427	1.421126	1.231036	0.430861	1.871589	0.685413	0.961839	1.290777	0.584284			Blautia obeum	39891.0	17032.0	22814.0	48750.0	56953.0	56416.0	24191.0	76580.0	55702.0	42893.0	48089.0	23036.0
Blautia producta	0.000000	0.386365	0.000000	0.000000	0.000000	0.000000	0.000000	0.000000	0.000000	0.000000	0.000000	0.000000			Blautia producta	0.0	7147.0	0.0	0.0	0.0	0.0	0.0	0.0	0.0	0.0	0.0	0.0
Blautia sp. BCRC 81119	0.590395	0.000000	0.000000	0.000000	0.000000	0.000000	0.000000	0.000000	0.000000	0.000000	0.000000	0.000000			Blautia sp. BCRC 81119	20207.0	0.0	0.0	0.0	0.0	0.0	0.0	0.0	0.0	0.0	0.0	0.0
Blautia sp. CAG:37_48_57	0.000000	0.000000	0.000000	0.144885	0.000000	0.000000	0.000000	0.000000	0.000000	0.000000	0.000000	0.000000			Blautia sp. CAG:37_48_57	0.0	0.0	0.0	6161.0	0.0	0.0	0.0	0.0	0.0	0.0	0.0	0.0
Blautia sp. KLE 1732	0.359432	0.000000	0.196558	0.475644	0.482883	0.000000	0.000000	0.277415	0.629413	0.000000	0.275903	0.210343			Blautia sp. KLE 1732	12302.0	0.0	9420.0	20226.0	19352.0	0.0	0.0	11351.0	51151.0	0.0	10279.0	8293.0
Blautia sp. Marseille-P2398	0.000000	0.000000	0.000000	0.000000	0.186820	0.000000	0.000000	0.175575	0.000000	0.000000	0.000000	0.000000			Blautia sp. Marseille-P2398	0.0	0.0	0.0	0.0	7487.0	0.0	0.0	7184.0	0.0	0.0	0.0	0.0
Blautia wexlerae	0.647398	0.698236	0.264622	0.794338	1.004667	0.643688	0.237649	2.435045	0.737820	0.451891	0.794694	0.437097			Blautia wexlerae	22158.0	12916.0	12682.0	33778.0	40263.0	29499.0	13343.0	99635.0	59961.0	20152.0	29607.0	17233.0
Blautia sp. CAG:237	0.000000	0.000000	0.000000	0.000000	0.000000	0.177206	0.000000	0.000000	0.000000	0.000000	0.000000	0.000000			Blautia sp. CAG:237	0.0	0.0	0.0	0.0	0.0	8121.0	0.0	0.0	0.0	0.0	0.0	0.0
Blautia sp. CAG:37	0.000000	0.000000	0.000000	0.189989	0.000000	0.128240	0.000000	0.000000	0.000000	0.000000	0.000000	0.000000			Blautia sp. CAG:37	0.0	0.0	0.0	8079.0	0.0	5877.0	0.0	0.0	0.0	0.0	0.0	0.0
uncultured Blautia sp.	0.730083	0.000000	0.250204	1.188521	0.524604	2.764593	0.808876	8.364107	0.722623	0.834649	1.871732	1.973062			uncultured Blautia sp.	24988.0	0.0	11991.0	50540.0	21024.0	126696.0	45415.0	342235.0	58726.0	37221.0	69733.0	77790.0
Butyrivibrio crossotus	0.000000	0.000000	0.178300	0.000000	0.000000	0.000000	0.000000	0.000000	0.000000	0.000000	0.000000	0.000000			Butyrivibrio crossotus	0.0	0.0	8545.0	0.0	0.0	0.0	0.0	0.0	0.0	0.0	0.0	0.0
Coprococcus catus	0.000000	0.000000	0.000000	0.000000	0.000000	0.000000	0.000000	0.000000	0.000000	0.132998	0.000000	0.000000			Coprococcus catus	0.0	0.0	0.0	0.0	0.0	0.0	0.0	0.0	0.0	5931.0	0.0	0.0
Coprococcus comes	2.384719	0.000000	0.250746	0.371089	0.338956	0.243475	0.425731	0.508272	0.525534	0.189484	1.954458	0.163116			Coprococcus comes	81620.0	0.0	12017.0	15780.0	13584.0	11158.0	23903.0	20797.0	42709.0	8450.0	72815.0	6431.0
Coprococcus eutactus	0.000000	0.000000	0.000000	0.000000	0.000000	0.000000	0.278115	0.000000	0.000000	0.000000	0.447151	0.000000			Coprococcus eutactus	0.0	0.0	0.0	0.0	0.0	0.0	15615.0	0.0	0.0	0.0	16659.0	0.0
Dorea formicigenerans	0.202768	0.000000	0.084424	0.000000	0.000000	0.144497	0.000000	0.190067	0.000000	0.000000	0.237117	0.000000			Dorea formicigenerans	6940.0	0.0	4046.0	0.0	0.0	6622.0	0.0	7777.0	0.0	0.0	8834.0	0.0
Dorea longicatena	0.619203	0.299329	0.306939	1.245642	0.564752	0.707776	0.162915	0.517143	1.911261	0.485550	0.763262	0.349769			Dorea longicatena	21193.0	5537.0	14710.0	52969.0	22633.0	32436.0	9147.0	21160.0	155324.0	21653.0	28436.0	13790.0
Dorea sp. Marseille-P4003	0.000000	0.000000	0.000000	0.000000	0.000000	0.000000	0.000000	0.000000	0.000000	0.000000	0.179972	0.000000			Dorea sp. Marseille-P4003	0.0	0.0	0.0	0.0	0.0	0.0	0.0	0.0	0.0	0.0	6705.0	0.0
Dorea sp. CAG:317	0.000000	0.000000	0.000000	0.000000	0.000000	0.000000	0.115449	0.000000	0.000000	0.000000	0.000000	0.000000			Dorea sp. CAG:317	0.0	0.0	0.0	0.0	0.0	0.0	6482.0	0.0	0.0	0.0	0.0	0.0
Eisenbergiella tayi	0.000000	0.000000	0.277288	0.000000	0.000000	0.000000	0.000000	0.225994	0.000000	0.000000	0.000000	0.000000			Eisenbergiella tayi	0.0	0.0	13289.0	0.0	0.0	0.0	0.0	9247.0	0.0	0.0	0.0	0.0
Fusicatenibacter saccharivorans	0.300588	0.000000	0.443652	1.076418	0.000000	0.693527	0.598531	0.424199	0.488398	0.310103	0.693582	0.349262			Fusicatenibacter saccharivorans	10288.0	0.0	21262.0	45773.0	0.0	31783.0	33605.0	17357.0	39691.0	13829.0	25840.0	13770.0
[Clostridium] bolteae	0.000000	6.875968	0.000000	0.000000	0.000000	0.000000	0.000000	0.000000	0.000000	0.000000	0.000000	0.000000			[Clostridium] bolteae	0.0	127192.0	0.0	0.0	0.0	0.0	0.0	0.0	0.0	0.0	0.0	0.0
[Clostridium] clostridioforme	0.000000	5.447385	0.259302	0.140370	0.000000	0.000000	0.000000	0.251069	0.000000	0.199104	0.204961	0.175138			[Clostridium] clostridioforme	0.0	100766.0	12427.0	5969.0	0.0	0.0	0.0	10273.0	0.0	8879.0	7636.0	6905.0
[Clostridium] scindens	0.000000	0.181154	0.000000	0.000000	0.000000	0.000000	0.000000	0.000000	0.000000	0.144165	0.000000	0.000000			[Clostridium] scindens	0.0	3351.0	0.0	0.0	0.0	0.0	0.0	0.0	0.0	6429.0	0.0	0.0
[Clostridium] symbiosum	0.000000	1.298515	0.000000	0.000000	0.000000	0.000000	0.000000	0.126842	0.000000	0.000000	0.000000	0.000000			[Clostridium] symbiosum	0.0	24020.0	0.0	0.0	0.0	0.0	0.0	5190.0	0.0	0.0	0.0	0.0
Lachnoclostridium sp. An169	0.000000	0.000000	0.164299	0.000000	0.000000	0.000000	0.000000	0.000000	0.000000	0.000000	0.000000	0.000000			Lachnoclostridium sp. An169	0.0	0.0	7874.0	0.0	0.0	0.0	0.0	0.0	0.0	0.0	0.0	0.0
uncultured Lachnospira sp.	0.000000	0.000000	0.258467	0.000000	0.439840	0.313432	0.000000	0.000000	0.000000	0.000000	0.000000	0.000000			uncultured Lachnospira sp.	0.0	0.0	12387.0	0.0	17627.0	14364.0	0.0	0.0	0.0	0.0	0.0	0.0
Marvinbryantia formatexigens	0.000000	0.000000	0.209494	0.000000	0.000000	0.000000	0.000000	0.000000	0.000000	0.000000	0.000000	0.000000			Marvinbryantia formatexigens	0.0	0.0	10040.0	0.0	0.0	0.0	0.0	0.0	0.0	0.0	0.0	0.0
Merdimonas faecis	0.000000	0.000000	0.000000	0.000000	0.000000	0.000000	0.000000	0.000000	0.000000	0.000000	0.000000	0.328159			Merdimonas faecis	0.0	0.0	0.0	0.0	0.0	0.0	0.0	0.0	0.0	0.0	0.0	12938.0
Roseburia sp. CAG:18	0.000000	0.508054	0.000000	0.477172	0.000000	0.000000	0.000000	0.000000	0.000000	0.000000	0.000000	0.000000			Roseburia sp. CAG:18	0.0	9398.0	0.0	20291.0	0.0	0.0	0.0	0.0	0.0	0.0	0.0	0.0
Roseburia sp. CAG:303	0.000000	0.000000	0.121774	0.000000	0.000000	0.000000	0.000000	0.000000	0.000000	0.000000	0.000000	0.000000			Roseburia sp. CAG:303	0.0	0.0	5836.0	0.0	0.0	0.0	0.0	0.0	0.0	0.0	0.0	0.0
Roseburia faecis	1.728147	4.202011	0.000000	1.978673	0.587883	0.000000	0.000000	0.000000	0.000000	0.000000	0.143575	0.000000			Roseburia faecis	59148.0	77729.0	0.0	84140.0	23560.0	0.0	0.0	0.0	0.0	0.0	5349.0	0.0
Roseburia hominis	0.000000	0.000000	6.214807	0.232719	0.162541	0.167146	0.143501	0.190923	0.270882	0.174572	0.155278	0.185943			Roseburia hominis	0.0	0.0	297844.0	9896.0	6514.0	7660.0	8057.0	7812.0	22014.0	7785.0	5785.0	7331.0
Roseburia intestinalis	0.860012	1.084871	0.319938	0.591486	0.478317	0.419852	0.125726	0.275679	8.452450	0.435275	0.525582	0.520113			Roseburia intestinalis	29435.0	20068.0	15333.0	25152.0	19169.0	19241.0	7059.0	11280.0	686912.0	19411.0	19581.0	20506.0
Roseburia inulinivorans	7.075211	0.257000	1.290582	1.443815	1.604652	0.000000	0.408722	0.447392	3.324822	0.363338	0.635497	0.488637			Roseburia inulinivorans	242158.0	4754.0	61851.0	61396.0	64308.0	0.0	22948.0	18306.0	270201.0	16203.0	23676.0	19265.0
Roseburia sp. CAG:18_43_25	0.229268	0.874092	0.000000	0.443614	0.000000	0.000000	0.000000	0.000000	0.000000	0.000000	0.000000	0.000000			Roseburia sp. CAG:18_43_25	7847.0	16169.0	0.0	18864.0	0.0	0.0	0.0	0.0	0.0	0.0	0.0	0.0
Roseburia sp. TF10-5	0.000000	0.471779	0.000000	0.000000	0.000000	0.000000	0.000000	0.000000	0.000000	0.000000	0.000000	0.000000			Roseburia sp. TF10-5	0.0	8727.0	0.0	0.0	0.0	0.0	0.0	0.0	0.0	0.0	0.0	0.0
Tyzzerella nexilis	0.000000	0.563897	0.116912	0.000000	0.000000	0.000000	0.130802	0.000000	0.000000	0.000000	0.000000	0.000000			Tyzzerella nexilis	0.0	10431.0	5603.0	0.0	0.0	0.0	7344.0	0.0	0.0	0.0	0.0	0.0
[Eubacterium] rectale	2.511493	0.262028	0.460137	2.144747	0.498728	1.494760	0.871962	2.345963	0.728284	1.404177	5.094179	0.808248			[Eubacterium] rectale	85959.0	4847.0	22052.0	91202.0	19987.0	68502.0	48957.0	95990.0	59186.0	62619.0	189788.0	31866.0
Lachnospiraceae bacterium 6_1_37FAA	0.000000	0.232835	0.000000	0.000000	0.000000	0.000000	0.000000	0.000000	0.000000	0.000000	0.000000	0.000000			Lachnospiraceae bacterium 6_1_37FAA	0.0	4307.0	0.0	0.0	0.0	0.0	0.0	0.0	0.0	0.0	0.0	0.0
Lachnospiraceae bacterium 7_1_58FAA	0.000000	0.000000	0.000000	0.000000	0.000000	0.000000	0.000000	0.000000	0.000000	0.000000	0.000000	0.145107			Lachnospiraceae bacterium 7_1_58FAA	0.0	0.0	0.0	0.0	0.0	0.0	0.0	0.0	0.0	0.0	0.0	5721.0
Oscillibacter sp. CAG:155	0.250860	0.000000	0.000000	0.000000	0.000000	0.000000	0.000000	0.000000	0.000000	0.000000	0.000000	0.000000			Oscillibacter sp. CAG:155	8586.0	0.0	0.0	0.0	0.0	0.0	0.0	0.0	0.0	0.0	0.0	0.0
Oscillibacter sp. CAG:241	0.000000	0.000000	0.000000	0.000000	0.000000	0.000000	0.000000	0.223598	0.000000	0.000000	0.000000	0.000000			Oscillibacter sp. CAG:241	0.0	0.0	0.0	0.0	0.0	0.0	0.0	9149.0	0.0	0.0	0.0	0.0
uncultured Oscillibacter sp.	0.000000	0.000000	0.000000	0.000000	0.147670	0.000000	0.136965	0.000000	0.000000	0.272409	0.358548	0.198016			uncultured Oscillibacter sp.	0.0	0.0	0.0	0.0	5918.0	0.0	7690.0	0.0	0.0	12148.0	13358.0	7807.0
Oscillibacter sp.	0.000000	0.000000	0.101701	0.143027	0.000000	0.000000	0.000000	0.317422	0.000000	0.164302	0.000000	0.000000			Oscillibacter sp.	0.0	0.0	4874.0	6082.0	0.0	0.0	0.0	12988.0	0.0	7327.0	0.0	0.0
Oscillibacter sp. 57_20	3.750979	0.000000	0.215546	0.000000	0.199247	0.000000	0.000000	0.910451	0.303798	0.000000	0.149882	0.000000			Oscillibacter sp. 57_20	128382.0	0.0	10330.0	0.0	7985.0	0.0	0.0	37253.0	24689.0	0.0	5584.0	0.0
Oscillibacter sp. CAG:241_62_21	0.000000	0.000000	0.000000	0.166285	0.000000	0.000000	0.000000	0.000000	0.000000	0.000000	0.000000	0.000000			Oscillibacter sp. CAG:241_62_21	0.0	0.0	0.0	7071.0	0.0	0.0	0.0	0.0	0.0	0.0	0.0	0.0
Oscillibacter sp. ER4	0.255184	0.000000	0.507169	0.000000	0.000000	0.000000	0.161241	1.525377	0.000000	0.000000	0.000000	0.000000			Oscillibacter sp. ER4	8734.0	0.0	24306.0	0.0	0.0	0.0	9053.0	62414.0	0.0	0.0	0.0	0.0
Clostridioides difficile	1.744216	1.765267	0.804738	0.986209	0.558789	0.670768	0.420619	1.175743	0.668518	0.771278	0.811228	0.944401			Clostridioides difficile	59698.0	32654.0	38567.0	41937.0	22394.0	30740.0	23616.0	48108.0	54329.0	34395.0	30223.0	37234.0
Criibacterium bergeronii	0.173989	0.000000	0.000000	0.000000	0.000000	0.000000	0.000000	0.000000	0.000000	0.000000	0.000000	0.000000			Criibacterium bergeronii	5955.0	0.0	0.0	0.0	0.0	0.0	0.0	0.0	0.0	0.0	0.0	0.0
Agathobaculum butyriciproducens	0.000000	0.000000	0.000000	0.000000	0.000000	0.000000	0.000000	0.137864	0.000000	0.235655	0.000000	0.000000			Agathobaculum butyriciproducens	0.0	0.0	0.0	0.0	0.0	0.0	0.0	5641.0	0.0	10509.0	0.0	0.0
Anaerotruncus colihominis	0.000000	0.213320	0.107189	0.161487	0.000000	0.000000	0.240641	0.292934	0.000000	0.251195	0.000000	0.303049			Anaerotruncus colihominis	0.0	3946.0	5137.0	6867.0	0.0	0.0	13511.0	11986.0	0.0	11202.0	0.0	11948.0
Faecalibacterium sp. CAG:74	0.000000	0.000000	0.000000	0.000000	0.000000	0.000000	0.000000	0.177652	0.000000	0.000000	0.000000	0.000000			Faecalibacterium sp. CAG:74	0.0	0.0	0.0	0.0	0.0	0.0	0.0	7269.0	0.0	0.0	0.0	0.0
uncultured Faecalibacterium sp.	0.686929	0.000000	0.122191	0.392866	0.269413	0.445338	0.261979	0.137082	0.261087	0.239647	0.450265	0.962841			uncultured Faecalibacterium sp.	23511.0	0.0	5856.0	16706.0	10797.0	20409.0	14709.0	5609.0	21218.0	10687.0	16775.0	37961.0
Faecalibacterium prausnitzii	24.104445	9.085769	20.238998	23.062622	48.341812	57.449932	38.778553	20.044357	26.285774	57.957958	33.690727	29.667150			Faecalibacterium prausnitzii	825005.0	168069.0	969952.0	980702.0	1937345.0	2632820.0	2177252.0	820157.0	2136187.0	2584623.0	1255177.0	1169658.0
Faecalibacterium sp. CAG:74_58_120	0.000000	0.000000	0.219865	0.145496	0.000000	0.000000	0.000000	0.376517	0.000000	0.000000	0.000000	0.000000			Faecalibacterium sp. CAG:74_58_120	0.0	0.0	10537.0	6187.0	0.0	0.0	0.0	15406.0	0.0	0.0	0.0	0.0
Faecalibacterium sp. CAG:82-related_59_9	0.000000	0.000000	0.000000	0.000000	0.168530	0.000000	0.000000	0.000000	0.000000	0.000000	0.000000	0.000000			Faecalibacterium sp. CAG:82-related_59_9	0.0	0.0	0.0	0.0	6754.0	0.0	0.0	0.0	0.0	0.0	0.0	0.0
Flavonifractor plautii	0.334947	2.403767	0.208702	0.000000	0.198498	0.000000	0.268943	0.367964	0.264533	0.226820	0.272414	3.861281			Flavonifractor plautii	11464.0	44465.0	10002.0	0.0	7955.0	0.0	15100.0	15056.0	21498.0	10115.0	10149.0	152235.0
Gemmiger formicilis	0.459910	0.000000	0.531144	0.381413	0.313579	2.264398	1.164611	0.221008	0.785379	0.201862	0.849611	1.011413			Gemmiger formicilis	15741.0	0.0	25455.0	16219.0	12567.0	103773.0	65388.0	9043.0	63826.0	9002.0	31653.0	39876.0
Neglecta timonensis	0.000000	0.000000	0.095587	0.175950	0.000000	0.000000	0.000000	0.128724	0.000000	0.000000	0.000000	0.000000			Neglecta timonensis	0.0	0.0	4581.0	7482.0	0.0	0.0	0.0	5267.0	0.0	0.0	0.0	0.0
Pseudoflavonifractor capillosus	0.000000	0.181857	0.160522	0.000000	0.000000	0.000000	0.000000	0.272087	0.000000	0.167733	0.166793	0.293233			Pseudoflavonifractor capillosus	0.0	3364.0	7693.0	0.0	0.0	0.0	0.0	11133.0	0.0	7480.0	6214.0	11561.0
Pseudoflavonifractor sp. An184	0.000000	0.000000	0.000000	0.000000	0.000000	0.000000	0.000000	0.000000	0.000000	0.000000	0.232930	1.976131			Pseudoflavonifractor sp. An184	0.0	0.0	0.0	0.0	0.0	0.0	0.0	0.0	0.0	0.0	8678.0	77911.0
Ruminococcus sp. CAG:177	0.000000	0.000000	0.000000	0.000000	0.000000	0.000000	0.000000	0.244274	0.000000	0.000000	0.000000	0.000000			Ruminococcus sp. CAG:177	0.0	0.0	0.0	0.0	0.0	0.0	0.0	9995.0	0.0	0.0	0.0	0.0
Ruminococcus sp. CAG:254	0.000000	0.000000	0.000000	6.591823	0.771610	0.316902	9.570372	0.000000	0.000000	0.000000	0.000000	0.395196			Ruminococcus sp. CAG:254	0.0	0.0	0.0	280307.0	30923.0	14523.0	537336.0	0.0	0.0	0.0	0.0	15581.0
Ruminococcus sp. CAG:330	0.000000	0.000000	0.000000	0.000000	0.000000	0.000000	0.300717	0.000000	0.000000	0.000000	0.000000	0.000000			Ruminococcus sp. CAG:330	0.0	0.0	0.0	0.0	0.0	0.0	16884.0	0.0	0.0	0.0	0.0	0.0
uncultured Ruminococcus sp.	1.087002	0.481618	0.855067	0.572649	0.738123	0.330147	0.354060	0.641908	0.932485	0.476244	0.957406	0.752802			uncultured Ruminococcus sp.	37204.0	8909.0	40979.0	24351.0	29581.0	15130.0	19879.0	26265.0	75781.0	21238.0	35669.0	29680.0
Ruminococcus bromii	0.000000	0.365985	0.181972	0.000000	0.157676	0.000000	0.000000	0.000000	0.000000	0.000000	0.628599	0.209912			Ruminococcus bromii	0.0	6770.0	8721.0	0.0	6319.0	0.0	0.0	0.0	0.0	0.0	23419.0	8276.0
Ruminococcus callidus	0.000000	0.000000	0.000000	0.301481	1.293543	0.159422	0.303407	0.000000	0.000000	0.707258	0.497157	0.220590			Ruminococcus callidus	0.0	0.0	0.0	12820.0	51840.0	7306.0	17035.0	0.0	0.0	31540.0	18522.0	8697.0
Ruminococcus lactaris	0.280165	0.000000	0.945125	0.266206	0.202191	1.188442	0.000000	0.282425	0.498635	0.357441	0.407855	0.570892			Ruminococcus lactaris	9589.0	0.0	45295.0	11320.0	8103.0	54464.0	0.0	11556.0	40523.0	15940.0	15195.0	22508.0
Ruminococcus sp. 5_1_39BFAA	0.000000	0.000000	0.000000	0.000000	0.000000	0.000000	0.000000	0.251777	0.000000	0.000000	0.000000	0.000000			Ruminococcus sp. 5_1_39BFAA	0.0	0.0	0.0	0.0	0.0	0.0	0.0	10302.0	0.0	0.0	0.0	0.0
Subdoligranulum sp. CAG:314	0.000000	0.000000	0.129327	0.000000	0.000000	0.000000	0.000000	0.000000	0.000000	0.000000	0.000000	0.000000			Subdoligranulum sp. CAG:314	0.0	0.0	6198.0	0.0	0.0	0.0	0.0	0.0	0.0	0.0	0.0	0.0
Subdoligranulum sp.	0.000000	0.000000	0.162859	0.000000	0.000000	0.000000	0.000000	0.000000	0.000000	0.000000	0.000000	0.000000			Subdoligranulum sp.	0.0	0.0	7805.0	0.0	0.0	0.0	0.0	0.0	0.0	0.0	0.0	0.0
Subdoligranulum sp. 60_17	0.000000	0.000000	0.000000	0.000000	0.000000	1.042221	0.513841	0.000000	0.256571	0.000000	0.000000	0.000000			Subdoligranulum sp. 60_17	0.0	0.0	0.0	0.0	0.0	47763.0	28850.0	0.0	20851.0	0.0	0.0	0.0
Subdoligranulum sp. APC924/74	0.280603	0.000000	2.339181	10.639709	0.426964	0.677358	2.031782	0.786639	0.933076	5.198634	3.380059	5.057826			Subdoligranulum sp. APC924/74	9604.0	0.0	112105.0	452437.0	17111.0	31042.0	114076.0	32187.0	75829.0	231832.0	125927.0	199410.0
Subdoligranulum variabile	0.212147	0.000000	0.089098	0.000000	0.000000	0.883956	0.482636	0.166190	0.355454	0.000000	0.210517	0.192741			Subdoligranulum variabile	7261.0	0.0	4270.0	0.0	0.0	40510.0	27098.0	6800.0	28887.0	0.0	7843.0	7599.0
[Eubacterium] siraeum	0.000000	0.000000	0.421472	0.000000	0.000000	0.000000	0.000000	0.226556	0.000000	0.306404	0.000000	0.412824			[Eubacterium] siraeum	0.0	0.0	20199.0	0.0	0.0	0.0	0.0	9270.0	0.0	13664.0	0.0	16276.0
Ruminococcaceae bacterium	0.000000	0.000000	0.082212	0.000000	0.000000	0.000000	0.000000	0.000000	0.000000	0.000000	0.000000	0.161898			Ruminococcaceae bacterium	0.0	0.0	3940.0	0.0	0.0	0.0	0.0	0.0	0.0	0.0	0.0	6383.0
[Bacteroides] pectinophilus	0.000000	0.240242	0.000000	0.000000	0.000000	0.143842	0.000000	0.000000	0.000000	0.000000	0.237278	0.000000			[Bacteroides] pectinophilus	0.0	4444.0	0.0	0.0	0.0	6592.0	0.0	0.0	0.0	0.0	8840.0	0.0
Intestinimonas butyriciproducens	0.209868	0.000000	0.239792	0.248404	0.000000	0.000000	0.000000	0.388517	0.000000	0.000000	0.190413	0.254274			Intestinimonas butyriciproducens	7183.0	0.0	11492.0	10563.0	0.0	0.0	0.0	15897.0	0.0	0.0	7094.0	10025.0
Lawsonibacter asaccharolyticus	0.218809	0.000000	0.000000	0.000000	0.227643	0.000000	0.000000	0.316200	0.285513	0.000000	0.187702	0.156673			Lawsonibacter asaccharolyticus	7489.0	0.0	0.0	0.0	9123.0	0.0	0.0	12938.0	23203.0	0.0	6993.0	6177.0
Clostridiales bacterium	0.000000	0.000000	0.833304	0.211366	0.000000	0.000000	0.144036	0.527970	0.000000	0.173675	0.295363	0.496220			Clostridiales bacterium	0.0	0.0	39936.0	8988.0	0.0	0.0	8087.0	21603.0	0.0	7745.0	11004.0	19564.0
Clostridiales bacterium 36_14	0.000000	0.000000	0.185227	0.000000	0.000000	0.000000	0.000000	0.127233	0.000000	0.000000	0.000000	0.000000			Clostridiales bacterium 36_14	0.0	0.0	8877.0	0.0	0.0	0.0	0.0	5206.0	0.0	0.0	0.0	0.0
Clostridiales bacterium 41_12_two_minus	0.000000	0.000000	0.159896	0.203746	0.171699	0.196452	0.000000	0.322970	0.000000	0.000000	0.000000	0.000000			Clostridiales bacterium 41_12_two_minus	0.0	0.0	7663.0	8664.0	6881.0	9003.0	0.0	13215.0	0.0	0.0	0.0	0.0
Clostridiales bacterium 41_21_two_genomes	0.000000	0.000000	0.000000	0.000000	0.248952	0.158505	0.000000	0.000000	0.000000	0.000000	0.000000	0.000000			Clostridiales bacterium 41_21_two_genomes	0.0	0.0	0.0	0.0	9977.0	7264.0	0.0	0.0	0.0	0.0	0.0	0.0
Clostridiales bacterium 42_27	1.287666	0.000000	0.415129	0.394653	0.158449	0.161997	0.280840	1.065154	0.231014	0.000000	0.301966	0.186527			Clostridiales bacterium 42_27	44072.0	0.0	19895.0	16782.0	6350.0	7424.0	15768.0	43583.0	18774.0	0.0	11250.0	7354.0
Clostridiales bacterium 44_9	0.000000	0.000000	0.436641	0.000000	0.000000	0.000000	0.000000	0.478211	0.000000	0.000000	0.000000	0.000000			Clostridiales bacterium 44_9	0.0	0.0	20926.0	0.0	0.0	0.0	0.0	19567.0	0.0	0.0	0.0	0.0
Clostridiales bacterium 52_15	0.306694	0.000000	0.541889	3.705439	0.140708	0.211377	0.211450	2.675825	0.000000	0.000000	0.235023	0.202785			Clostridiales bacterium 52_15	10497.0	0.0	25970.0	157568.0	5639.0	9687.0	11872.0	109487.0	0.0	0.0	8756.0	7995.0
Clostridiales bacterium 59_14	0.291969	0.000000	0.338780	0.471128	0.000000	0.135506	0.117961	0.846516	0.000000	0.000000	0.000000	0.000000			Clostridiales bacterium 59_14	9993.0	0.0	16236.0	20034.0	0.0	6210.0	6623.0	34637.0	0.0	0.0	0.0	0.0
Clostridiales bacterium Choco116	0.000000	0.000000	0.114867	0.000000	0.000000	0.000000	0.000000	0.000000	0.000000	0.000000	0.000000	0.000000			Clostridiales bacterium Choco116	0.0	0.0	5505.0	0.0	0.0	0.0	0.0	0.0	0.0	0.0	0.0	0.0
Clostridiales bacterium KLE1615	0.201103	0.000000	0.600815	0.000000	1.631501	1.406256	0.000000	0.191534	0.341316	0.159862	0.206115	0.000000			Clostridiales bacterium KLE1615	6883.0	0.0	28794.0	0.0	65384.0	64446.0	0.0	7837.0	27738.0	7129.0	7679.0	0.0
Clostridiales bacterium Marseille-P2846	0.000000	0.000000	0.000000	0.147472	0.000000	0.000000	0.000000	0.000000	0.000000	0.000000	0.000000	0.000000			Clostridiales bacterium Marseille-P2846	0.0	0.0	0.0	6271.0	0.0	0.0	0.0	0.0	0.0	0.0	0.0	0.0
Clostridiales bacterium NK3B98	0.000000	0.000000	0.098154	0.000000	0.000000	0.000000	0.000000	0.000000	0.000000	0.000000	0.000000	0.000000			Clostridiales bacterium NK3B98	0.0	0.0	4704.0	0.0	0.0	0.0	0.0	0.0	0.0	0.0	0.0	0.0
Clostridia bacterium	0.000000	0.000000	1.265209	0.256611	0.000000	0.000000	0.000000	0.612604	0.000000	0.000000	0.000000	0.000000			Clostridia bacterium	0.0	0.0	60635.0	10912.0	0.0	0.0	0.0	25066.0	0.0	0.0	0.0	0.0
Firmicutes bacterium CAG:103	0.212498	0.000000	0.000000	0.000000	0.000000	0.000000	0.000000	3.701020	0.462779	0.000000	0.000000	6.520565			Firmicutes bacterium CAG:103	7273.0	0.0	0.0	0.0	0.0	0.0	0.0	151435.0	37609.0	0.0	0.0	257080.0
Firmicutes bacterium CAG:110	0.000000	0.000000	0.000000	0.000000	0.000000	0.000000	0.000000	4.201397	0.000000	0.000000	0.000000	0.000000			Firmicutes bacterium CAG:110	0.0	0.0	0.0	0.0	0.0	0.0	0.0	171909.0	0.0	0.0	0.0	0.0
Firmicutes bacterium CAG:124	0.000000	0.000000	26.819504	2.579895	0.000000	0.000000	0.000000	0.833906	0.000000	0.156655	0.000000	0.279308			Firmicutes bacterium CAG:124	0.0	0.0	1285322.0	109706.0	0.0	0.0	0.0	34121.0	0.0	6986.0	0.0	11012.0
Firmicutes bacterium CAG:129	0.000000	0.000000	4.100979	0.000000	0.000000	0.000000	0.000000	0.369405	0.000000	0.000000	0.000000	0.000000			Firmicutes bacterium CAG:129	0.0	0.0	196539.0	0.0	0.0	0.0	0.0	15115.0	0.0	0.0	0.0	0.0
Firmicutes bacterium CAG:137	0.000000	0.000000	0.087032	0.000000	0.000000	0.000000	0.000000	0.482757	0.000000	0.000000	0.000000	0.000000			Firmicutes bacterium CAG:137	0.0	0.0	4171.0	0.0	0.0	0.0	0.0	19753.0	0.0	0.0	0.0	0.0
Firmicutes bacterium CAG:170	0.000000	0.000000	1.420744	0.192364	0.000000	0.000000	0.000000	0.261822	0.000000	0.000000	0.000000	0.000000			Firmicutes bacterium CAG:170	0.0	0.0	68089.0	8180.0	0.0	0.0	0.0	10713.0	0.0	0.0	0.0	0.0
Firmicutes bacterium CAG:176	0.000000	0.000000	0.000000	0.247558	0.215466	0.000000	0.000000	0.000000	0.000000	0.000000	0.000000	0.000000			Firmicutes bacterium CAG:176	0.0	0.0	0.0	10527.0	8635.0	0.0	0.0	0.0	0.0	0.0	0.0	0.0
Firmicutes bacterium CAG:240	0.000000	0.000000	0.081982	0.000000	0.000000	0.000000	0.000000	0.000000	0.000000	0.000000	0.000000	0.000000			Firmicutes bacterium CAG:240	0.0	0.0	3929.0	0.0	0.0	0.0	0.0	0.0	0.0	0.0	0.0	0.0
Firmicutes bacterium CAG:345	0.000000	0.000000	0.172103	0.000000	0.000000	0.000000	0.000000	0.000000	0.000000	0.000000	0.000000	0.000000			Firmicutes bacterium CAG:345	0.0	0.0	8248.0	0.0	0.0	0.0	0.0	0.0	0.0	0.0	0.0	0.0
Firmicutes bacterium CAG:536	0.000000	0.000000	0.000000	0.000000	0.000000	0.000000	0.000000	0.000000	0.400798	0.000000	0.000000	0.000000			Firmicutes bacterium CAG:536	0.0	0.0	0.0	0.0	0.0	0.0	0.0	0.0	32572.0	0.0	0.0	0.0
Firmicutes bacterium CAG:83	0.000000	0.000000	0.095295	0.000000	0.150564	0.000000	0.121986	0.362709	0.000000	0.250612	0.000000	0.000000			Firmicutes bacterium CAG:83	0.0	0.0	4567.0	0.0	6034.0	0.0	6849.0	14841.0	0.0	11176.0	0.0	0.0
Firmicutes bacterium CAG:94	0.000000	0.000000	0.000000	0.000000	0.000000	0.000000	0.000000	0.182515	0.000000	0.000000	0.168725	0.304723			Firmicutes bacterium CAG:94	0.0	0.0	0.0	0.0	0.0	0.0	0.0	7468.0	0.0	0.0	6286.0	12014.0
Firmicutes bacterium CAG:95	0.000000	0.000000	0.113574	0.000000	0.000000	0.000000	0.000000	0.141261	0.000000	0.000000	0.000000	0.000000			Firmicutes bacterium CAG:95	0.0	0.0	5443.0	0.0	0.0	0.0	0.0	5780.0	0.0	0.0	0.0	0.0
Catenibacterium mitsuokai	0.000000	0.000000	0.000000	0.000000	0.572662	0.000000	0.000000	0.000000	0.000000	0.000000	0.000000	0.000000			Catenibacterium mitsuokai	0.0	0.0	0.0	0.0	22950.0	0.0	0.0	0.0	0.0	0.0	0.0	0.0
[Clostridium] innocuum	0.000000	0.578331	0.000000	0.000000	0.000000	0.000000	0.000000	0.000000	0.000000	0.000000	0.000000	0.000000			[Clostridium] innocuum	0.0	10698.0	0.0	0.0	0.0	0.0	0.0	0.0	0.0	0.0	0.0	0.0
Faecalitalea cylindroides	0.369833	0.000000	0.000000	0.000000	0.000000	0.000000	0.000000	0.133758	0.000000	0.000000	0.000000	0.000000			Faecalitalea cylindroides	12658.0	0.0	0.0	0.0	0.0	0.0	0.0	5473.0	0.0	0.0	0.0	0.0
Holdemanella biformis	5.415140	0.000000	0.000000	0.000000	0.000000	0.000000	0.000000	0.473616	0.000000	0.000000	0.000000	0.000000			Holdemanella biformis	185340.0	0.0	0.0	0.0	0.0	0.0	0.0	19379.0	0.0	0.0	0.0	0.0
Phascolarctobacterium faecium	0.000000	0.000000	0.000000	0.000000	0.000000	0.000000	0.000000	0.000000	0.000000	0.392647	0.000000	0.000000			Phascolarctobacterium faecium	0.0	0.0	0.0	0.0	0.0	0.0	0.0	0.0	0.0	17510.0	0.0	0.0
Phascolarctobacterium sp. CAG:207	0.000000	0.000000	0.000000	0.000000	0.000000	0.000000	0.000000	0.000000	0.000000	0.568990	0.000000	0.000000			Phascolarctobacterium sp. CAG:207	0.0	0.0	0.0	0.0	0.0	0.0	0.0	0.0	0.0	25374.0	0.0	0.0
Phascolarctobacterium succinatutens	0.000000	0.000000	0.000000	0.000000	0.000000	0.000000	0.000000	1.385753	0.000000	0.000000	0.000000	0.000000			Phascolarctobacterium succinatutens	0.0	0.0	0.0	0.0	0.0	0.0	0.0	56701.0	0.0	0.0	0.0	0.0
Mitsuokella jalaludinii	0.000000	0.000000	0.000000	0.000000	0.222577	0.000000	0.000000	0.668865	0.000000	0.000000	0.000000	0.000000			Mitsuokella jalaludinii	0.0	0.0	0.0	0.0	8920.0	0.0	0.0	27368.0	0.0	0.0	0.0	0.0
Mitsuokella multacida	0.000000	0.000000	0.000000	0.000000	0.513500	0.000000	0.000000	1.335456	0.000000	0.000000	0.000000	0.000000			Mitsuokella multacida	0.0	0.0	0.0	0.0	20579.0	0.0	0.0	54643.0	0.0	0.0	0.0	0.0
Dialister invisus	0.000000	0.838899	0.421618	1.484969	0.000000	0.000000	0.000000	0.000000	0.000000	0.000000	0.368721	0.000000			Dialister invisus	0.0	15518.0	20206.0	63146.0	0.0	0.0	0.0	0.0	0.0	0.0	13737.0	0.0
Dialister succinatiphilus	0.000000	0.000000	0.000000	0.000000	3.590406	2.563428	4.093950	0.000000	0.000000	0.000000	0.000000	0.000000			Dialister succinatiphilus	0.0	0.0	0.0	0.0	143889.0	117477.0	229858.0	0.0	0.0	0.0	0.0	0.0
Dialister invisus CAG:218	0.000000	0.000000	0.124674	0.432726	0.000000	0.000000	0.000000	0.000000	0.000000	0.000000	0.221334	0.000000			Dialister invisus CAG:218	0.0	0.0	5975.0	18401.0	0.0	0.0	0.0	0.0	0.0	0.0	8246.0	0.0
Megasphaera elsdenii	0.000000	0.000000	0.000000	0.000000	0.000000	0.000000	0.000000	0.000000	0.965179	0.000000	0.000000	0.000000			Megasphaera elsdenii	0.0	0.0	0.0	0.0	0.0	0.0	0.0	0.0	78438.0	0.0	0.0	0.0
Firmicutes bacterium	0.000000	0.000000	0.246260	0.000000	0.000000	0.000000	0.000000	0.000000	0.000000	0.000000	0.000000	0.000000			Firmicutes bacterium	0.0	0.0	11802.0	0.0	0.0	0.0	0.0	0.0	0.0	0.0	0.0	0.0
Firmicutes bacterium CAG:110_56_8	0.000000	0.000000	0.000000	0.000000	0.000000	0.000000	0.000000	0.299532	0.000000	0.000000	0.000000	0.000000			Firmicutes bacterium CAG:110_56_8	0.0	0.0	0.0	0.0	0.0	0.0	0.0	12256.0	0.0	0.0	0.0	0.0
Firmicutes bacterium CAG:129_59_24	0.000000	0.000000	0.000000	0.000000	0.000000	0.000000	0.000000	0.882663	0.000000	0.000000	0.000000	0.000000			Firmicutes bacterium CAG:129_59_24	0.0	0.0	0.0	0.0	0.0	0.0	0.0	36116.0	0.0	0.0	0.0	0.0
Firmicutes bacterium CAG:24053_14	0.000000	0.000000	0.220804	0.253931	0.000000	0.000000	0.000000	0.390081	0.000000	0.000000	0.000000	0.000000			Firmicutes bacterium CAG:24053_14	0.0	0.0	10582.0	10798.0	0.0	0.0	0.0	15961.0	0.0	0.0	0.0	0.0
Firmicutes bacterium CAG:552_39_19	0.000000	0.207914	0.000000	0.000000	0.000000	0.000000	0.000000	0.000000	0.000000	0.000000	0.000000	0.000000			Firmicutes bacterium CAG:552_39_19	0.0	3846.0	0.0	0.0	0.0	0.0	0.0	0.0	0.0	0.0	0.0	0.0
Firmicutes bacterium CAG:65_45_313	0.000000	0.000000	0.000000	0.000000	0.000000	0.230732	0.000000	0.000000	0.000000	0.000000	0.000000	0.000000			Firmicutes bacterium CAG:65_45_313	0.0	0.0	0.0	0.0	0.0	10574.0	0.0	0.0	0.0	0.0	0.0	0.0
bacterium F082	0.000000	0.432424	0.000000	0.000000	0.000000	0.000000	0.000000	0.000000	0.000000	0.000000	0.000000	0.000000			bacterium F082	0.0	7999.0	0.0	0.0	0.0	0.0	0.0	0.0	0.0	0.0	0.0	0.0
bacterium P201	0.000000	0.000000	0.000000	0.000000	0.000000	0.363794	0.000000	0.000000	0.000000	0.000000	0.000000	0.000000			bacterium P201	0.0	0.0	0.0	0.0	0.0	16672.0	0.0	0.0	0.0	0.0	0.0	0.0
Methanobrevibacter smithii	0.000000	0.000000	0.083088	0.000000	0.000000	0.000000	0.000000	0.000000	0.000000	0.000000	0.000000	0.000000			Methanobrevibacter smithii	0.0	0.0	3982.0	0.0	0.0	0.0	0.0	0.0	0.0	0.0	0.0	0.0
Beauveria bassiana	0.000000	0.000000	0.000000	0.177925	0.000000	0.000000	0.000000	0.000000	0.000000	0.000000	0.179918	0.238269			Beauveria bassiana	0.0	0.0	0.0	7566.0	0.0	0.0	0.0	0.0	0.0	0.0	6703.0	9394.0
Trichuris trichiura	0.000000	0.000000	0.115055	0.169130	0.000000	0.000000	0.113918	0.127037	0.000000	0.000000	0.000000	0.282707			Trichuris trichiura	0.0	0.0	5514.0	7192.0	0.0	0.0	6396.0	5198.0	0.0	0.0	0.0	11146.0
Blastocystis hominis	0.000000	0.000000	1.562465	0.000000	0.000000	0.000000	0.000000	0.000000	0.000000	0.000000	0.000000	0.000000			Blastocystis hominis	0.0	0.0	74881.0	0.0	0.0	0.0	0.0	0.0	0.0	0.0	0.0	0.0
Blastocystis sp. subtype 1	0.000000	0.000000	0.154846	0.000000	0.000000	0.000000	0.000000	0.000000	0.000000	0.000000	0.000000	0.000000			Blastocystis sp. subtype 1	0.0	0.0	7421.0	0.0	0.0	0.0	0.0	0.0	0.0	0.0	0.0	0.0
Bacillus phage SP-10	0.000000	0.599523	0.000000	0.000000	0.000000	0.000000	0.000000	0.000000	0.000000	0.000000	0.000000	0.000000			Bacillus phage SP-10	0.0	11090.0	0.0	0.0	0.0	0.0	0.0	0.0	0.0	0.0	0.0	0.0
Lactobacillus phage LfeInf	0.000000	0.180614	0.000000	0.000000	0.000000	0.000000	0.000000	0.000000	0.000000	0.000000	0.000000	0.000000			Lactobacillus phage LfeInf	0.0	3341.0	0.0	0.0	0.0	0.0	0.0	0.0	0.0	0.0	0.0	0.0
Cellulophaga virus ST	0.000000	0.840251	0.000000	0.000000	0.000000	0.000000	0.000000	0.000000	0.000000	0.000000	0.000000	0.000000			Cellulophaga virus ST	0.0	15543.0	0.0	0.0	0.0	0.0	0.0	0.0	0.0	0.0	0.0	0.0
Bacteroides phage crAss001	0.000000	0.162287	0.000000	0.000000	0.000000	0.000000	0.000000	0.000000	0.000000	0.000000	0.000000	0.000000			Bacteroides phage crAss001	0.0	3002.0	0.0	0.0	0.0	0.0	0.0	0.0	0.0	0.0	0.0	0.0
uncultured crAssphage	0.000000	0.235863	0.000000	0.000000	2.801130	0.000000	0.000000	0.000000	0.000000	0.000000	0.000000	0.000000			uncultured crAssphage	0.0	4363.0	0.0	0.0	112258.0	0.0	0.0	0.0	0.0	0.0	0.0	0.0
Phage DP-2017a	0.000000	0.000000	0.000000	0.000000	0.000000	0.000000	0.000000	0.000000	0.366504	0.000000	0.000000	0.000000			Phage DP-2017a	0.0	0.0	0.0	0.0	0.0	0.0	0.0	0.0	29785.0	0.0	0.0	0.0
unidentified phage	0.000000	0.000000	0.291832	0.000000	0.000000	0.000000	0.000000	0.000000	0.000000	0.000000	0.000000	0.000000			unidentified phage	0.0	0.0	13986.0	0.0	0.0	0.0	0.0	0.0	0.0	0.0	0.0	0.0
uncultured prokaryote	0.000000	0.000000	0.000000	0.000000	0.226894	0.000000	1.096645	0.409242	0.242839	0.000000	0.274937	0.201593			uncultured prokaryote	0.0	0.0	0.0	0.0	9093.0	0.0	61572.0	16745.0	19735.0	0.0	10243.0	7948.0
uncultured organism	0.000000	0.638500	0.000000	0.000000	0.000000	0.000000	0.000000	0.000000	0.000000	0.000000	0.000000	0.000000			uncultured organism	0.0	11811.0	0.0	0.0	0.0	0.0	0.0	0.0	0.0	0.0	0.0	0.0

## Sheet: DESeq2 outputs
Table S4: Complete data of taxonomic analysis
COMPLETE RESULTS										STATISTICALLY SIGNIFICANT TAXONS (padj<0.05) and their abundance among samples
PHYLLUM										Phyllum									Phyllum		Controls						CVID Patients
deseq2_phylum.csv0000644000175000017500000000305313603334330013017 0ustar lexalexa""	test...1.	baseMean	log2FoldChange	lfcSE	stat	pvalue	padj
1	Bacteroidetes	3337783.1432634	0.426854595491943	0.542795432128355	0.786400493125381	0.431632894669426	0.967114631998824			Class									Class		Controls						CVID Patients
2	Fusobacteria	1771.56382860668	29.00682997543	3.00319202765976	9.65866641502563	NA	NA
3	Proteobacteria	405887.209648084	-1.404990896992	0.556333676780966	-2.52544642834044	0.0115551397455554	0.0924411179644434			Order									Order		Controls						CVID Patients
4	Chlamydiae	5359.1896196397	0.579498521719176	2.87383997043547	0.201646065083911	0.840193430138416	0.967114631998824			deseq2_order.out0000644000175000017500000000066413603334103012633	0ustar	baseMean	log2FoldChange	lfcSE	stat	pvalue	padj				PID002	PID010	PID011	PID015	PID035	PID043	PID003	PID009	PID012	PID004	PID036	PID048
5	Lentisphaerae	3221.81376366948	-29.3301495090847	3.00318447263527	-9.76634961199959	NA	NA			1	Selenomonadales	35034.9	30	3.00318	9.98942	1.6957e-23	3.73054e-22		29	Selenomonadales	0	150903	0	165703	0	0	0	0	0	0	0	0
6	Verrucomicrobia	3017.19429837472	0.20415102494669	2.88540233144253	0.0707530532993736	0.943594296171751	0.967114631998824
7	Spirochaetes	1377.83792842632	0.869119173569177	2.8854626541833	0.301206176523942	NA	NA			Familly									Familly		Controls						CVID Patients
8	Actinobacteria <phylum>	407324.726555981	0.0239989022484404	0.582110881799378	0.0412273726515072	0.967114631998824	0.967114631998824			deseq2_family.out0000644000175000017500000000211313603333611012773	0ustar	baseMean	log2FoldChange	lfcSE	stat	pvalue	padj				PID002	PID010	PID011	PID015	PID035	PID043	PID003	PID009	PID012	PID004	PID036	PID048
9	Candidatus Melainabacteria	1392.72041640605	-0.714103452193446	2.88545434755633	-0.247483885093596	NA	NA			1	Selenomonadaceae	28016.1	30	3.00318	9.98942	1.69571e-23	5.93499e-22		47	Selenomonadaceae	0	150399	0	164916	0	0	0	0	0	0	0	0
10	Firmicutes	10833563.1428482	0.175803761279364	0.381151498772848	0.46124378848143	0.644623708857038	0.967114631998824			2	Barnesiellaceae	1382.33	-28.1481	3.0032	-9.3727	7.07013e-21	8.77404e-20		2	Barnesiellaceae	0	0	0	0	0	0	0	9378	0	4510	0	0
11	Euryarchaeota	1437.21473559477	-0.520265570678057	2.88544936763577	-0.18030660198496	NA	NA			3	Staphylococcaceae	1048.51	28.1285	3.0032	9.36618	7.5206e-21	8.77404e-20		32	Staphylococcaceae	5996	0	0	0	0	6033	0	0	0	0	0	0
12	Ascomycota	1774.63075778684	-1.16600354419945	2.88544071827863	-0.404098942949366	0.686139962252466	0.967114631998824			4	Hungateiclostridiaceae	995.551	-27.5863	3.0032	-9.18561	4.09189e-20	3.5804e-19		39	Hungateiclostridiaceae	0	0	0	0	0	0	0	0	0	6064	6339	0
13	Nematoda	2585.51822426669	-2.21923890313655	2.88543932379302	-0.769116468621242	0.441824172481298	0.967114631998824
										Genus									Genus		Controls						CVID Patients
CLASS										deseq2_genus.out0000644000175000017500000000542613603333706012652	0ustar	baseMean	log2FoldChange	lfcSE	stat	pvalue	padj				PID002	PID010	PID011	PID015	PID035	PID043	PID003	PID009	PID012	PID004	PID036	PID048
deseq2_class.csv0000644000175000017500000000534213603334204012611 0ustar lexalexa""	test...1.	baseMean	log2FoldChange	lfcSE	stat	pvalue	padj			1	Holdemanella	18028	30	3.00318	9.98942	1.69574e-23	3.67435e-22		89	Holdemanella	185340	0	0	19379	0	0	0	0	0	0	0	0
1	Bacteroidia	3347502.79077605	0.228701025898548	0.69230481017809	0.330347301558856	0.741137555633603	0.974451752496824			2	Mitsuokella	21514.1	30	3.00318	9.98942	1.69573e-23	3.67435e-22		92	Mitsuokella	0	103996	0	139522	0	0	0	0	0	0	0	0
2	Chitinophagia	1271.5899972171	0.479598576334868	2.88546423812205	0.166211928742186	NA	NA			3	Megasphaera	8070.65	30	3.00318	9.98941	1.69585e-23	3.67435e-22		95	Megasphaera	0	7766	0	0	198216	0	0	0	0	0	0	0
3	Flavobacteriia	2675.67805194095	0.851575598720082	2.88541329774867	0.295131238004801	0.767893627478882	0.974451752496824			4	Acidaminococcus	3511.04	29.6742	3.00318	9.8809	5.03809e-23	8.1869e-22		90	Acidaminococcus	0	7264	0	0	75242	0	0	0	0	0	0	0
4	Fusobacteriia	1700.8929564777	28.8326756231332	3.00319205977601	9.60067656321778	NA	NA			5	Tyzzerella	2303.38	-28.8447	3.00319	-9.6047	7.63831e-22	9.9298e-21		67	Tyzzerella	0	0	0	0	0	0	10431	0	7364	5634	0	0
5	Acidithiobacillia	255.563614639478	-25.8382388786708	3.00330734421777	-8.60326164367322	NA	NA			6	Faecalitalea	1579.44	28.555	3.00319	9.50821	1.93962e-21	2.10126e-20		88	Faecalitalea	12771	0	0	5719	0	0	0	0	0	0	0	0
6	Alphaproteobacteria	28497.8347230419	-1.11488092049916	2.56196420968621	-0.435166469650141	0.663441598845924	0.974451752496824			7	Staphylococcus	1053.72	28.024	3.0032	9.33138	1.04498e-20	9.70338e-20		43	Staphylococcus	5982	0	0	0	0	6033	0	0	0	0	0	0
7	Betaproteobacteria	36441.664245965	0.79950838395411	1.17916786835046	0.67802762050542	0.497754180701753	0.974451752496824			8	Anaerotignum	1194.18	-27.9287	3.0032	-9.29963	1.40932e-20	1.14507e-19		55	Anaerotignum	0	0	0	0	0	0	0	0	0	7210	6280	0
8	Deltaproteobacteria	18457.7688453623	-1.00191332012016	1.73068861393771	-0.578910216460361	0.562649756263635	0.974451752496824			9	Actinomyces	938.93	27.253	3.00321	9.07465	1.14045e-19	8.23658e-19		30	Actinomyces	6357	0	0	822	8416	0	0	0	0	0	0	0
9	Epsilonproteobacteria	265.955126904157	-25.8933891246623	3.00330214531601	-8.62163973912716	NA	NA			10	Erysipelatoclostridium	1540.59	-26.915	3.0032	-8.96211	3.18518e-19	2.07037e-18		87	Erysipelatoclostridium	0	0	0	0	0	0	11637	0	0	4128	0	0
10	Gammaproteobacteria	319169.546290899	-2.00518126151065	0.996828534847265	-2.01156085667019	0.0442662491365459	0.485576842482683			11	Anaeromassilibacillus	74.2634	-24.0471	3.00362	-8.00604	1.18461e-15	6.99998e-15		74	Anaeromassilibacillus	0	0	0	0	0	0	0	0	0	174	0	646
11	Chlamydiia	5065.21127027948	0.807593089752247	2.88538789701362	0.279890648528784	0.779561401997459	0.974451752496824			12	Hungatella	4332.98	-15.6195	2.26283	-6.90265	5.10404e-12	2.76469e-11		51	Hungatella	0	0	0	0	0	0	9398	0	6669	4932	8460	16051
12	Lentisphaeria	2554.04964340117	-29.0558487868202	3.00318759079044	-9.67500294551121	NA	NA
13	Verrucomicrobiae	3130.72976844054	0.11774953481579	2.88540068753234	0.0408087290353049	0.967448380393526	0.975338405019704			Species									Species		Controls						CVID Patients
14	Spirochaetia	1390.57024180089	0.857701969227121	2.88546265563826	0.297249374394484	NA	NA			deseq2_species.out0000644000175000017500000002070013603334011013142	0ustar	baseMean	log2FoldChange	lfcSE	stat	pvalue	padj				PID002	PID010	PID011	PID015	PID035	PID043	PID003	PID009	PID012	PID004	PID036	PID048
15	Actinobacteria	241651.947803526	-0.0992904759198852	0.918645316637829	-0.108083581466763	0.913929391942603	0.975338405019704			1	Alistipes onderdonkii	6571.9	-30	3.00318	-9.98941	1.69589e-23	5.72362e-22		61	Alistipes onderdonkii	0	0	0	0	0	0	22110	0	0	8240	13360	0
16	Coriobacteriia	149957.027490941	-0.211014676651026	0.621861000156873	-0.339327722107987	0.734362860973853	0.974451752496824			2	Clostridium sp. CAG:7	8592.53	30	3.00318	9.98941	1.69581e-23	5.72362e-22		155	Clostridium sp. CAG:7	26158	0	0	42721	113795	0	0	0	0	0	0	0
17	Bacilli	83179.5981467866	-1.90005964282323	0.810595185435686	-2.34403025944691	NA	NA			3	Holdemanella biformis	13194.6	30	3.00318	9.98942	1.69575e-23	5.72362e-22		286	Holdemanella biformis	185340	0	0	19379	0	0	0	0	0	0	0	0
18	Clostridia	9027243.20586624	0.0179063394183966	0.57923733232945	0.0309136487221651	0.975338405019704	0.975338405019704			4	Mitsuokella multacida	6337.6	30	3.00318	9.98941	1.69586e-23	5.72362e-22		291	Mitsuokella multacida	0	20579	0	54643	0	0	0	0	0	0	0	0
19	Erysipelotrichia	45921.0710133835	1.50487258388887	0.814755042254485	1.84702457283944	0.0647435789976911	0.485576842482683			5	Alistipes sp. AL-1	3488.89	-29.7158	3.00319	-9.89477	4.38602e-23	9.86854e-22		64	Alistipes sp. AL-1	0	0	0	0	0	0	4600	0	0	19979	0	0
20	Negativicutes	192667.102691949	-0.379595541857563	0.790862249798771	-0.479976812591761	0.63124388087996	0.974451752496824			6	Roseburia sp. CAG:18	3528.32	-29.7304	3.00319	-9.89961	4.17909e-23	9.86854e-22		206	Roseburia sp. CAG:18	0	0	0	0	0	0	9398	20291	0	0	0	0
21	Methanobacteria	1370.83582084725	-0.444165177718948	2.88545271607606	-0.153932578844324	NA	NA			7	Collinsella sp. CAG:166	2727.59	-29.3718	3.00319	-9.78021	1.36924e-22	2.64068e-21		120	Collinsella sp. CAG:166	0	0	0	0	0	0	0	0	16613	0	0	5840
22	Sordariomycetes	1801.93186781417	-1.37308698251324	2.88544266046605	-0.475867013864507	0.634169123670641	0.974451752496824			8	Mitsuokella jalaludinii	3059.12	29.3223	3.00318	9.76375	1.61093e-22	2.71845e-21		290	Mitsuokella jalaludinii	0	8920	0	27368	0	0	0	0	0	0	0	0
23	Enoplea	2797.38519136254	-2.34356376517322	2.88543556702998	-0.812204504564796	0.416674295223893	0.974451752496824			9	Alistipes sp. HGB5	2468.3	-29.2288	3.00319	-9.73257	2.18987e-22	2.97179e-21		67	Alistipes sp. HGB5	0	0	0	0	0	0	6707	5916	0	4937	0	0
										10	Eubacterium sp. CAG:202	2471.38	-29.2272	3.00319	-9.73204	2.20132e-22	2.97179e-21		164	Eubacterium sp. CAG:202	0	0	0	0	0	0	0	0	0	0	24887	6872
ORDER										11	Bifidobacterium catenulatum	2227.54	-29.0713	3.00319	-9.68014	3.66213e-22	4.49443e-21		111	Bifidobacterium catenulatum	0	0	0	0	0	0	2847	0	12297	0	0	0
deseq2_order.csv0000644000175000017500000000776513603334140012631 0ustar lexalexa""	test...1.	baseMean	log2FoldChange	lfcSE	stat	pvalue	padj			12	Bacteroides intestinalis	2174.67	-29.0368	3.00319	-9.66864	4.09807e-22	4.61033e-21		11	Bacteroides intestinalis	0	0	0	0	0	0	5528	0	0	4498	6258	0
1	Bacteroidales	3680604.45612956	0.182713063788162	1.08640110448266	0.168181956953339	0.866440135024452	0.961877225454472			13	Parasutterella excrementihominis	1999.01	-28.9348	3.00319	-9.63467	5.70781e-22	5.92734e-21		87	Parasutterella excrementihominis	0	0	0	0	0	0	5933	0	0	6177	0	0
2	Chitinophagales	1288.63011226442	0.545079959558115	2.88548178512088	0.188904314824944	NA	NA			14	Parabacteroides johnsonii	1982.86	-28.8823	3.00319	-9.6172	6.76499e-22	6.08849e-21		72	Parabacteroides johnsonii	0	0	0	0	0	0	7009	0	0	0	7320	0
3	Flavobacteriales	2928.34735177375	1.83045782048277	2.88543952697457	0.634377467755158	0.525834510829406	0.961877225454472			15	Bilophila wadsworthia	1943.41	-28.8967	3.00319	-9.622	6.45666e-22	6.08849e-21		91	Bilophila wadsworthia	0	0	0	0	0	0	0	0	9739	5008	0	0
4	Fusobacteriales	1922.92460089567	28.6705032433685	3.00319208082671	9.54667649345832	NA	NA			16	Prevotella sp. P4-51	1921.2	28.6711	3.00319	9.54689	1.33644e-21	1.12762e-20		55	Prevotella sp. P4-51	0	9493	0	13378	0	0	0	0	0	0	0	0
5	Acidithiobacillales	252.142244336096	-24.2958385235891	3.00333522427049	-8.08961927634652	NA	NA			17	Lactococcus lactis	1972.76	-28.5694	3.00319	-9.513	1.85239e-21	1.47101e-20		130	Lactococcus lactis	0	0	0	0	0	0	0	0	0	8096	0	10906
6	Rhodospirillales	27421.9519609265	-1.34995444343763	2.34357441048785	-0.576023717188741	0.564599150761133	0.961877225454472			18	Bacteroidales bacterium KA00251	1605.3	28.463	3.00319	9.4776	2.60199e-21	1.95149e-20		75	Bacteroidales bacterium KA00251	0	0	0	9815	0	11539	0	0	0	0	0	0
7	Burkholderiales	45047.5417383769	1.13435860441401	1.53555300873653	0.738729694097226	0.460071150915194	0.961877225454472			19	Anaerotignum lactatifermentans	1313.97	-28.3495	3.0032	-9.43975	3.73669e-21	2.65502e-20		174	Anaerotignum lactatifermentans	0	0	0	0	0	0	0	0	0	6762	5969	0
8	Desulfobacterales	267.312455400284	-25.7688983665851	3.00332604188078	-8.58012017584605	NA	NA			20	Clostridiales bacterium 41_21_two_genomes	1371.32	28.2635	3.00319	9.41115	4.90721e-21	3.31237e-20		260	Clostridiales bacterium 41_21_two_genomes	0	9977	7264	0	0	0	0	0	0	0	0	0
9	Desulfovibrionales	21887.120030793	-1.19489802975767	2.30374302641107	-0.518676786455285	0.603986152213887	0.961877225454472			21	Eubacterium sp. TM05-53	1352.35	28.2373	3.00319	9.40243	5.3316e-21	3.42746e-20		171	Eubacterium sp. TM05-53	13727	0	0	5862	0	0	0	0	0	0	0	0
10	Campylobacterales	262.39463972563	-25.7411354386621	3.0033288856339	-8.57086799976921	NA	NA			22	Bacteroides sp. 9_1_42FAA	1162.5	-28.1784	3.00321	-9.38276	6.42666e-21	3.75678e-20		24	Bacteroides sp. 9_1_42FAA	0	0	0	0	0	0	2864	0	0	0	0	6713
11	Enterobacterales	428096.45238061	-2.45284514510115	2.22803102037092	-1.10090260085015	0.270939049990916	0.961877225454472			23	[Clostridium] scindens	1169.23	-28.1866	3.00321	-9.38549	6.2627e-21	3.75678e-20		200	[Clostridium] scindens	0	0	0	0	0	0	3351	0	0	0	6429	0
12	Vibrionales	2588.51760869521	-1.19271327955026	2.88542344558709	-0.413358143801863	0.67934423611936	0.961877225454472			24	Tyzzerella nexilis	3826.88	-28.166	3.00319	-9.37871	6.67872e-21	3.75678e-20		214	Tyzzerella nexilis	0	0	0	0	0	0	10431	0	7344	5603	0	0
13	Chlamydiales	7100.0164234197	0.455169257222021	2.88538182021868	0.157750095336611	0.874653724292981	0.961877225454472			25	Faecalitalea cylindroides	1252.76	28.1393	3.00319	9.36977	7.26891e-21	3.92521e-20		285	Faecalitalea cylindroides	12658	0	0	5473	0	0	0	0	0	0	0	0
14	Victivallales	2508.88846816954	-28.8979251650413	3.00319044641078	-9.62240846216669	NA	NA			26	Bacteroides fluxus	1237.63	28.1248	3.00319	9.36495	7.60883e-21	3.94542e-20		8	Bacteroides fluxus	0	6914	0	0	22609	0	0	0	0	0	0	0
15	Verrucomicrobiales	4305.26994981479	0.705820933263084	2.8853976528105	0.244618253077036	0.80675202946182	0.961877225454472			27	Blautia sp. Marseille-P2398	1229.91	28.1132	3.00319	9.3611	7.89084e-21	3.94542e-20		183	Blautia sp. Marseille-P2398	0	7487	0	7184	0	0	0	0	0	0	0	0
16	Brachyspirales	1629.06326401406	1.34805325048148	2.88547886635162	0.46718527943542	NA	NA			28	Bacteroides coprocola	1129.45	27.9998	3.0032	9.32332	1.12758e-20	5.43652e-20		4	Bacteroides coprocola	6254	0	9884	0	0	0	0	0	0	0	0	0
17	Actinomycetales	2157.39488422604	1.69350180250054	2.88546202806658	0.586908365463843	0.557265251140794	0.961877225454472			29	Paraprevotella xylaniphila	1083.89	27.9436	3.0032	9.3046	1.34495e-20	6.26098e-20		38	Paraprevotella xylaniphila	0	6297	7503	0	0	0	0	0	0	0	0	0
18	Bifidobacteriales	332524.945247042	-0.442771502744503	1.73969035756497	-0.25451167261986	0.799100287485828	0.961877225454472			30	Ruminococcaceae bacterium	1052.69	-27.8884	3.00321	-9.28619	1.59913e-20	7.19609e-20		253	Ruminococcaceae bacterium	0	0	0	0	0	0	0	0	0	3940	0	6383
19	Micrococcales	2719.95890710841	0.107009671754966	2.88541461139673	0.0370864108514257	0.970416107145049	0.970416107145049			31	Flavobacteriales bacterium	965.004	27.7771	3.0032	9.24917	2.26247e-20	9.8527e-20		78	Flavobacteriales bacterium	5914	0	0	7038	0	0	0	0	0	0	0	0
20	Propionibacteriales	652.471097224701	27.1694262208088	3.00322269770833	9.04675708582682	NA	NA			32	Clostridium sp. M62/1	918.439	27.714	3.0032	9.22815	2.75346e-20	1.16161e-19		143	Clostridium sp. M62/1	0	0	0	6128	0	5954	0	0	0	0	0	0
21	Coriobacteriales	111757.609939792	-0.582750706566686	1.61006726731894	-0.36194183832895	0.717395494038225	0.961877225454472			33	Staphylococcus aureus	759.947	27.4536	3.00321	9.14142	6.164e-20	2.52164e-19		126	Staphylococcus aureus	5945	0	0	0	0	5808	0	0	0	0	0	0
22	Eggerthellales	62379.6532929344	-0.686696434216556	1.0430654403775	-0.658344536818352	0.510316765863739	0.961877225454472			34	Hungatella hathewayi	4635.28	-16.0168	2.56896	-6.23474	4.52519e-10	1.79677e-09		158	Hungatella hathewayi	0	0	0	0	0	0	8005	0	6638	4649	8235	10424
23	Candidatus Gastranaerophilales	1522.93245664983	0.32498697668404	2.88545967094174	0.112629186939207	NA	NA
24	Bacillales	13738.1510856824	-0.285628271023091	1.77647617955463	-0.160783620017185	0.872263826711595	0.961877225454472
25	Lactobacillales	71970.9346827288	-2.26153259063754	1.21648213214368	-1.85907588026161	NA	NA
26	Clostridiales	10459629.23041	-0.106349799222094	1.03496022448283	-0.102757378212517	0.918155533388359	0.961877225454472
27	Erysipelotrichales	50891.8493992801	1.42707074493334	1.14012362963179	1.25168070185005	0.210686234783951	0.961877225454472
28	Acidaminococcales	58139.6451810288	-1.21128788746646	2.66936812139249	-0.453773264825903	0.649992028160025	0.961877225454472
29	Selenomonadales	35034.8874867796	30	3.003177221339	9.98942046670965	1.69570205722788e-23	3.73054452590134e-22
30	Veillonellales	141135.254396196	-1.24223740975872	1.87315174655851	-0.663180338721119	0.507215062081472	0.961877225454472
31	Methanobacteriales	1727.50583386514	0.293638731828285	2.88544753557844	0.10176540318534	NA	NA
32	Hypocreales	2385.4114521268	-1.39246311361003	2.88543232122462	-0.482583876033886	0.629391230012498	0.961877225454472
33	Trichinellida	3890.70208760223	-2.0559671715865	2.88541523399865	-0.712537712895248	0.476131866766168	0.961877225454472
34	Caudovirales	3411.66448074146	-1.49566655449048	2.88541205187845	-0.518354580766643	NA	NA
Family
deseq2_family.csv0000644000175000017500000001446013603353237012775 0ustar lexalexa""	test...1.	baseMean	log2FoldChange	lfcSE	stat	pvalue	padj
1	Bacteroidaceae	1857769.03498527	1.0606195896538	0.726050312600565	1.46080729013789	0.144068334623467	0.840398618636889
2	Barnesiellaceae	1382.32999532477	-28.1480580891662	3.00319674533231	-9.37269865283223	7.07012566837337e-21	8.77403579590395e-20
3	Dysgonamonadaceae	251.912855732574	-24.5112868157949	3.0032975975114	-8.16145787087683	NA	NA
4	Odoribacteraceae	14081.3490129339	0.0549077720955156	1.5528137913616	0.0353601780206816	0.971792538175776	0.994114852099127
5	Prevotellaceae	163774.561376545	0.422535607565963	1.13720696592105	0.37155559210257	0.710223757916778	0.994114852099127
6	Rikenellaceae	225180.431890751	-0.326468059578722	0.899265023441516	-0.363038760619553	0.716575929937146	0.994114852099127
7	Tannerellaceae	77765.0338253524	-0.274915315689517	0.625904505762176	-0.439228849063401	0.660495723338962	0.994114852099127
8	Chitinophagaceae	1753.25688436342	1.18090958998108	2.88544477198251	0.409264319125992	NA	NA
9	Flavobacteriaceae	658.166085292492	-27.0926842099116	3.0032214699089	-9.02120755374511	NA	NA
10	Fusobacteriaceae	1572.0899753162	28.6844893598594	3.00319455527432	9.55132570731478	NA	NA
11	Acetobacteraceae	4922.52740917641	2.00918512383587	2.88540061093191	0.696327960915955	NA	NA
12	Rhodospirillaceae	14125.2685234021	-1.62860189233784	2.23415240431351	-0.728957384103913	0.466027731068857	0.994114852099127
13	Sutterellaceae	24457.30935786	1.57500769229877	1.21459344809002	1.29673652922754	0.194721855973273	0.973609279866363
14	Desulfobacteraceae	273.766359991313	-25.8777188371204	3.00328772801664	-8.61646341631406	NA	NA
15	Desulfovibrionaceae	17344.106943453	-0.982228891820128	2.24063259947391	-0.438371240358974	0.661117190967148	0.994114852099127
16	Campylobacteraceae	268.729810181682	-25.8529934103371	3.00328985943827	-8.60822452055049	NA	NA
17	Enterobacteriaceae	360268.376809922	-2.43356729625504	2.15545510163668	-1.12902713418024	0.258886387371951	0.994114852099127
18	Vibrionaceae	2655.97643803335	-0.642483148151005	2.88540873243181	-0.222666252073592	0.823795268895919	0.994114852099127
19	Chlamydiaceae	5990.19788397987	0.139108840250778	2.88538087842074	0.048211603983082	0.961547602301637	0.994114852099127
20	Victivallaceae	866.885699362227	-27.4349964358205	3.00321009653056	-9.13522382850092	NA	NA
21	Akkermansiaceae	2615.88924578214	-0.280551006632495	2.88540779366376	-0.0972309727756937	0.922542971849427	0.994114852099127
22	Brachyspiraceae	921.954183335518	0.356253504111039	2.88549752349097	0.123463458627416	NA	NA
23	Actinomycetaceae	1912.63777592414	1.41449179725757	2.88544341873519	0.490216438857635	0.623980749466676	0.994114852099127
24	Bifidobacteriaceae	287119.471098536	-0.594156010137222	1.55873380535053	-0.381178625944798	0.703070708066354	0.994114852099127
25	Microbacteriaceae	2061.14355124013	-0.302496204211272	2.88542071710276	-0.104836082453517	NA	NA
26	Propionibacteriaceae	641.254581953945	27.4513731266497	3.00322097034882	9.14064379467266	NA	NA
27	Atopobiaceae	1414.18017170282	-28.1789308761396	3.00319623927239	-9.38298020876809	NA	NA
28	Coriobacteriaceae	97950.1570759967	-0.467406630273013	1.4161650468396	-0.330050957913489	0.741361458574069	0.994114852099127
29	Eggerthellaceae	57751.8510788329	-0.448555255253887	0.719844398002284	-0.623128076704799	0.533200360675209	0.994114852099127
30	Bacillaceae	2797.19225025089	0.451873866788167	2.88540584932691	0.156606692571022	0.875554827725091	0.994114852099127
31	Paenibacillaceae	494.121300189071	-26.3830738815638	3.00323712731252	-8.78487870359174	NA	NA
32	Staphylococcaceae	1048.5087128291	28.1285423698396	3.00320364245469	9.36617882723678	7.52060211077482e-21	8.77403579590395e-20
33	Enterococcaceae	1993.09782985392	-0.48939274647681	2.88542373749405	-0.169608622857536	0.865317940750305	0.994114852099127
34	Lactobacillaceae	3927.91326030094	-1.79361840271433	2.88540451689129	-0.621617659574043	0.534193306129995	0.994114852099127
35	Streptococcaceae	55939.66567563	-2.84402707583265	1.02618892903483	-2.77144587645043	NA	NA
36	Clostridiaceae	188407.960327136	-0.0444576770916796	0.531182192392256	-0.083695721973393	0.933298358583187	0.994114852099127
37	Clostridiales Family XIII. Incertae Sedis	2556.28183248209	-2.57622632689554	2.88545592728289	-0.892831632788604	0.371947343560668	0.994114852099127
38	Eubacteriaceae	99265.3056555223	-0.197909950338546	0.410074172702725	-0.482619885651801	0.629365656876468	0.994114852099127
39	Hungateiclostridiaceae	995.551292985973	-27.5862843715136	3.0032054711875	-9.18561338415706	4.09188526097382e-20	3.5803996033521e-19
40	Lachnospiraceae	1281038.47396019	0.337215052454467	0.473865353090251	0.711626309573728	0.476696210632715	0.994114852099127
41	Oscillospiraceae	72883.0984840894	0.553916951416106	0.6470397391908	0.856078719537141	0.391954238649821	0.994114852099127
42	Peptococcaceae	477.975864527597	-25.2763297658637	3.00323928384437	-8.41635560037963	NA	NA
43	Peptostreptococcaceae	44437.4108144468	0.042539946640609	0.442342097604322	0.0961697900132066	0.923385723655943	0.994114852099127
44	Ruminococcaceae	3111489.02571201	0.0053844594792683	0.729996629403266	0.00737600594631487	0.994114852099127	0.994114852099127
45	Erysipelotrichaceae	46244.5640761617	1.62126779155688	0.780162787451403	2.07811474429992	0.0376987919594263	0.263891543715984
46	Acidaminococcaceae	28040.9660884861	-0.362434928279297	2.63558402421461	-0.137515983155688	0.890622960030573	0.994114852099127
47	Selenomonadaceae	28016.1120077655	30	3.00317737956485	9.98941994040556	1.69571105999219e-23	5.93498870997268e-22
48	Veillonellaceae	142609.841711638	-0.880650264553407	1.76336041115332	-0.499415921432318	0.617486405111157	0.994114852099127
49	Methanobacteriaceae	1103.56643727816	-0.697026450441855	2.88547813208858	-0.241563587916479	NA	NA
50	Cordycipitaceae	2148.30181136815	-1.37161345419106	2.88543063783959	-0.475358317820465	0.634531598708285	0.994114852099127
51	Trichuridae	3154.70709419658	-3.07900588352485	2.88546070235219	-1.06707600661998	0.285937515400226	0.994114852099127
52	Myoviridae	1231.9059373354	-27.738065870444	3.00319948743189	-9.23617161847731	NA	NA
53	Siphoviridae	1337.67348333766	-28.1010697742987	3.00319749538666	-9.35705021646626	NA	NA
GENUS
deseq2_genus.csv0000644000175000017500000002667213603333446012645 0ustar lexalexa""	test...1.	baseMean	log2FoldChange	lfcSE	stat	pvalue	padj
1	Bacteroides	1889939.99899204	0.827292557329175	1.14398433523304	0.723167732153125	0.46957684063454	0.968574842990483
2	Barnesiella	372.862896573256	-26.3000545703737	3.00326286755781	-8.75716037196583	NA	NA
3	Dysgonomonas	302.107565219884	-26.0050079111597	3.00328361745796	-8.65885851072928	NA	NA
4	Butyricimonas	1412.61091746001	0.957516673045322	2.88546341681536	0.33184155704948	NA	NA
5	Odoribacter	9969.13710863293	-0.449732487100332	2.02786425021732	-0.22177642662823	0.824487931327534	0.968574842990483
6	Paraprevotella	7265.89719483501	1.05707515938141	2.7884741523215	0.379087307838719	0.704623031029848	0.968574842990483
7	Prevotella	144898.950122063	0.342008966620298	1.45016558154044	0.235841321138652	0.813555802770067	0.968574842990483
8	Alistipes	239438.326593899	-0.386623122139014	1.27989121705563	-0.302074986519897	0.762594900130739	0.968574842990483
9	Parabacteroides	80197.9484685706	-0.482990414299569	1.08683165172528	-0.444402234267699	0.656751798377441	0.968574842990483
10	Chitinophaga	1732.19725449558	0.758405085398818	2.88544068229253	0.262838563985398	NA	NA
11	Fusobacterium	1414.46359484344	28.4358520147266	3.00319647640653	9.46852869538242	NA	NA
12	Acetobacter	4805.06555800742	2.11167042367231	2.88540572305334	0.731845232994731	0.464263036995145	0.968574842990483
13	Azospirillum	14484.6037108521	-1.75711194281841	2.30885856901238	-0.761030565666057	0.446638810882152	0.968574842990483
14	Duodenibacillus	701.244229301793	26.7924273042775	3.00321692393398	8.92124278161747	NA	NA
15	Parasutterella	5764.79460218493	-1.26657008224984	2.88538599457307	-0.438960362541458	0.660690257410669	0.968574842990483
16	Sutterella	16577.5429998629	3.5012361557373	2.88538755714426	1.21343704663458	0.224962769545026	0.913911251276669
17	Desulforegula	328.315473283689	-26.1234510228434	3.00327488926122	-8.69832166088182	NA	NA
18	Bilophila	11714.9149617736	-0.945850808205876	2.29445945818805	-0.41223252162094	0.680169002211683	0.968574842990483
19	Campylobacter	322.275369472109	-26.0969926840348	3.00327677525333	-8.68950637486066	NA	NA
20	Enterobacter	603.949062595875	-26.9704559183922	3.00322897034142	-8.98048606507883	NA	NA
21	Escherichia	162823.554616972	-3.00272338044892	2.46525410185201	-1.21801780116424	0.223217208168471	0.913911251276669
22	Klebsiella	24916.1400608217	1.89237899635373	2.82703672037904	0.669386068710137	0.503249236073109	0.968574842990483
23	Salmonella	5994.39434143276	-3.00396923064558	2.88541107937447	-1.04108882513088	0.297834325433895	0.943992232887128
24	Shigella	12027.8298217207	-3.69487008946595	2.8853974825271	-1.28054110805902	0.200354896883907	0.913911251276669
25	Vibrio	2585.65046086049	-0.758226808019454	2.88541203960443	-0.262779387349961	0.792720623858326	0.968574842990483
26	Chlamydia	6249.79581664189	0.18232513745918	2.885380712574	0.0631892826706152	0.949615778915081	0.976041732843969
27	Victivallis	826.779266011768	-27.4147293001773	3.00321422858969	-9.12846277804542	NA	NA
28	Akkermansia	2932.51035247717	-0.101241387725984	2.8854036402015	-0.0350874263536016	0.972010027556037	0.976041732843969
29	Brachyspira	1005.64177333599	0.684964474731679	2.88549696929149	0.237381803558043	NA	NA
30	Actinomyces	938.930252798849	27.2530449960789	3.00320667153144	9.07464852633055	1.14044977463634e-19	8.23658170570691e-19
31	Bifidobacterium	275718.708132052	-0.589747425168397	1.74676982466212	-0.337621715718882	0.735648275386473	0.968574842990483
32	Clavibacter	1815.84106921141	-0.340178556245001	2.88543090100054	-0.117895235726159	NA	NA
33	Propionibacterium	671.252553936001	27.4131008710089	3.00321875211693	9.12790680055715	NA	NA
34	Olsenella	1195.75030339038	-27.9270070202699	3.00320190030903	-9.29907743378699	NA	NA
35	Collinsella	93396.19503046	-0.525456168804561	1.63207795444928	-0.32195531308544	0.747486548426597	0.968574842990483
36	Adlercreutzia	767.385176292134	-25.8682814490142	3.00321733091086	-8.61352296510907	NA	NA
37	Asaccharobacter	3174.24697855675	-1.09102354553705	2.8854051800478	-0.378117968693387	NA	NA
38	Eggerthella	21189.0027496781	-1.00068209387853	1.59684654505434	-0.62666140148393	0.53088121029246	0.968574842990483
39	Enterorhabdus	439.617792283785	-26.5274045329772	3.00324941422432	-8.83290092635503	NA	NA
40	Gordonibacter	5219.23593815867	-0.194111560766973	2.78796889541628	-0.0696247225304821	0.944492358953287	0.976041732843969
41	Bacillus	585.740124625979	-26.8270783268093	3.00323066672793	-8.93273987376996	NA	NA
42	Pontibacillus	686.828401565478	27.4262375232617	3.00321779081687	9.13228391464804	NA	NA
43	Staphylococcus	1053.72354039424	28.0240419129325	3.00320336432293	9.33138336412674	1.04497977993944e-20	9.70338367086625e-20
44	Enterococcus	1995.71296381945	-0.602994002938721	2.8854260027851	-0.208979194876837	0.834464480114878	0.968574842990483
45	Lactobacillus	3851.91860894048	-1.76904414973461	2.88540549288688	-0.613100707715316	0.539809752300154	0.968574842990483
46	Pediococcus	405.301203221118	-25.0003173370795	3.00325579522682	-8.32440492641798	NA	NA
47	Lactococcus	2535.78881890976	-1.38989415738068	2.88542106805941	-0.481695435292378	0.630022319233483	0.968574842990483
48	Streptococcus	58689.9443125577	-3.41417829912907	2.16455743796277	-1.57731009547264	NA	NA
49	Butyricicoccus	9403.40052751007	-0.584339335558804	2.30382984321257	-0.253638235167565	0.7997750549255	0.968574842990483
50	Clostridium	163820.293635569	0.0319338044014817	1.06333483280436	0.0300317486235845	0.976041732843969	0.976041732843969
51	Hungatella	4332.98091652399	-15.619516607408	2.26282816077037	-6.90265256469606	5.1040357641421e-12	2.76468603891031e-11
52	Emergencia	1593.15262812567	-26.9006719406515	3.00319501353974	-8.95735102761271	NA	NA
53	Eubacterium	101148.976184593	-0.280948545311464	0.998817538085248	-0.281281149558154	0.778494767369131	0.968574842990483
54	Anaerostipes	28447.765649973	1.41117668222559	1.532222270631	0.920999981056562	0.35705043691319	0.967011599973222
55	Anaerotignum	1194.17945711942	-27.9286753643884	3.00320193650082	-9.29963284351418	1.40931496607944e-20	1.14506840993955e-19
56	Blautia	302308.981117068	0.757391746047494	1.03084065510898	0.734732125953477	0.462502650884373	0.968574842990483
57	Butyrivibrio	2085.99835056025	-1.31214017755291	2.885432624276	-0.454746427455448	0.649291675629899	0.968574842990483
58	Coprococcus	53261.3667078579	1.35009160858464	1.19939373062203	1.12564504392103	0.26031579396158	0.943992232887128
59	Dorea	49680.8767398494	0.708187029193812	1.09404543502981	0.647310437499804	0.5174310476892	0.968574842990483
60	Eisenbergiella	2155.03045891077	-0.771323187621336	2.88542255363196	-0.267317238042119	NA	NA
61	Fusicatenibacter	21469.4032900557	-0.422496246255535	1.78752289659204	-0.236358508783879	0.81315448931287	0.968574842990483
62	Lachnoclostridium	69723.2057128255	-2.28395019591701	1.25149352229134	-1.82497963851652	NA	NA
63	Lachnospira	6856.5293096016	2.37224675052394	2.88539618412117	0.822156334571599	0.410987926766715	0.968574842990483
64	Marvinbryantia	849.45393274234	-27.4512453510539	3.00321316195791	-9.14062501416228	NA	NA
65	Merdimonas	1192.49500116616	-27.9273295637472	3.00320197561999	-9.29918460045694	NA	NA
66	Roseburia	328760.164184574	0.0789100268106199	1.25042398667442	0.0631066163569735	0.949681605711928	0.976041732843969
67	Tyzzerella	2303.37913413841	-28.8447132519305	3.0031886158295	-9.60469585556262	7.63831023224084e-22	9.92980330191309e-21
68	Oscillibacter	66212.5322773095	0.650659663913931	1.12337994970197	0.579198217029375	0.562455433752368	0.968574842990483
69	Dehalobacter	333.436050690992	-26.1449833302873	3.003273341493	-8.70549575660336	NA	NA
70	Clostridioides	38750.5218545102	-0.052566687356699	1.01147240337257	-0.0519704612616469	0.958552230093704	0.976041732843969
71	Criibacterium	531.345069611709	27.0911053781	3.00322991376652	9.02065647851898	NA	NA
72	Romboutsia	1408.48180143577	0.208616104867382	2.88545189409044	0.0722992836216189	NA	NA
73	Agathobaculum	4136.92549005567	0.107686439270455	2.88539112282646	0.0373212624169191	0.970228852344213	0.976041732843969
74	Anaeromassilibacillus	74.263409072015	-24.0470939286026	3.00361903982343	-8.00603991710487	1.18461289016392e-15	6.99998526005951e-15
75	Anaerotruncus	8892.7710272468	-1.2809600493245	2.02590516025766	-0.632290234732205	0.527197243406054	0.968574842990483
76	Faecalibacterium	2194284.47189577	0.0529148849401949	1.12920291617489	0.0468603863683254	0.962624500487588	0.976041732843969
77	Flavonifractor	35190.4565848285	-1.74177832823681	1.18958903043157	-1.464184927466	0.143143427353965	0.715717136769824
78	Gemmiger	35294.080904827	0.351071313853374	1.54858699879037	0.226704288572488	0.820653692139522	0.968574842990483
79	Neglecta	2100.44118618502	-1.40096926861009	2.88543395370461	-0.485531566858906	0.627299326288838	0.968574842990483
80	Pseudoflavonifractor	14729.4141362946	-2.07569962077211	2.07576024032711	-0.999970796456243	0.317324640874561	0.943992232887128
81	Ruminococcus	206280.9658157	-1.21201590493778	1.17117975766652	-1.03486753165255	0.300730779527796	0.943992232887128
82	Subdoligranulum	169679.798413118	-1.50414560198628	1.55703448908254	-0.966032295708859	0.334028020867753	0.943992232887128
83	Intestinimonas	5769.32337194271	-0.28746654435914	2.77696635879553	-0.103518194755454	0.91755170974318	0.976041732843969
84	Lawsonibacter	4631.80311839867	2.83488765647029	2.6966725124784	1.05125395959366	0.293141966448319	0.943992232887128
85	Absiella	544.104489419345	27.1115881227767	3.00322865853935	9.02748049026766	NA	NA
86	Catenibacterium	2837.73758788419	29.3916962367649	3.00318638619056	9.78683719795602	NA	NA
87	Erysipelatoclostridium	1540.59124907668	-26.9149765579597	3.00319572316745	-8.96211204295825	3.18517968691288e-19	2.07036679649337e-18
88	Faecalitalea	1579.43970342736	28.5550178301768	3.00319437584855	9.508215005933	1.93962048712024e-21	2.10125552771359e-20
89	Holdemanella	18027.9788529016	30	3.00317793686158	9.98941808667888	1.69574276953608e-23	3.67434941682492e-22
90	Acidaminococcus	3511.04465598206	29.6741501488806	3.00318446260008	9.88089493616704	5.03809333232386e-23	8.18690166502627e-22
91	Phascolarctobacterium	27788.5194474722	-1.06913223154481	2.88536518314967	-0.370536193404032	0.710983014142683	0.968574842990483
92	Mitsuokella	21514.0955533306	30	3.00317768110304	9.98941893740408	1.69572821709777e-23	3.67434941682492e-22
93	Selenomonas	806.679678917394	27.6636984777027	3.0032116352032	9.21137163742738	NA	NA
94	Dialister	112772.955264561	-1.29220252109488	2.68164448965084	-0.481869437235929	0.629898698539578	0.968574842990483
95	Megasphaera	8070.64885017418	30	3.0031798842285	9.98941160919065	1.69585357699612e-23	3.67434941682492e-22
96	Veillonella	6886.9043406025	-0.49679794787756	2.88537895289595	-0.172177712525054	NA	NA
97	Methanobrevibacter	1148.00010836818	-0.352097799941731	2.88547218958393	-0.122024326282799	NA	NA
98	Beauveria	2175.37876298327	-1.46756887817079	2.88543283759084	-0.508613078444106	0.611023459919209	0.968574842990483
99	Trichuris	3249.2723260085	-2.83315618376513	2.88544618777222	-0.981878017954839	0.326159946442419	0.943992232887128
100	Blastocystis	9348.73125022885	-30	3.00317780849532	-9.98941851366133	NA	NA
101	Cbastvirus	1591.20904310832	-28.3296176833403	3.00319503461516	-9.43315947076696	NA	NA
SPECIES
deseq2_species.csv0000644000175000017500000011273413603332767013157 0ustar lexalexa""	test...1.	baseMean	log2FoldChange	lfcSE	stat	pvalue	padj
1	uncultured bacterium	28946.4704122208	-0.435602770675446	1.25518653240336	-0.347042259799727	0.728559570664774	0.972928408655816
2	Bacteroides caccae	8918.97948485603	1.28551016634346	2.78210798774688	0.462063360590309	0.644035884024591	0.972928408655816
3	Bacteroides cellulosilyticus	4367.9310945079	-0.82545494197272	2.88539057409801	-0.28608083404125	0.774816210591604	0.972928408655816
4	Bacteroides coprocola	1129.44535464125	27.9997603259407	3.00319687850155	9.32331827006667	1.12757504180003e-20	5.43652252296445e-20
5	Bacteroides dorei	37395.5530320614	-0.902345152731761	1.73837743914363	-0.519073207241048	0.603709691355817	0.972928408655816
6	Bacteroides eggerthii	5280.0608967826	-0.172671494118124	2.88538495330385	-0.0598434860209588	0.952280290782043	0.984954234552193
7	Bacteroides finegoldii	4727.49078637555	-1.00019984112096	2.88538883915643	-0.346642999219952	0.728859537830941	0.972928408655816
8	Bacteroides fluxus	1237.62510137361	28.1247635128281	3.00319508467109	9.36494723782099	7.60882982779783e-21	3.94542266896281e-20
9	Bacteroides fragilis	59896.6907321967	-0.24417475490724	0.708725310191421	-0.344526647201706	0.730450259683286	0.972928408655816
10	Bacteroides gallinarum	512.178166366247	26.9087412071112	3.00322160856267	8.95995857594728	NA	NA
11	Bacteroides intestinalis	2174.66580916817	-29.0367776313958	3.00319304126671	-9.6686350935165	4.09806986688112e-22	4.61032860024126e-21
12	Bacteroides massiliensis	657.310504058851	27.250467501042	3.00321161675824	9.07377533736935	NA	NA
13	Bacteroides nordii	546.477800112601	-27.1223044738925	3.00324895595491	-9.03098773084188	NA	NA
14	Bacteroides ovatus	19670.2109941139	-0.675826772467169	1.57234834852153	-0.429820003374345	0.667326580698951	0.972928408655816
15	Bacteroides plebeius	1117.54036905985	27.9858499829571	3.00319709702543	9.31868574682501	NA	NA
16	Bacteroides pyogenes	571.891593704591	-26.9818245763372	3.00324565416913	-8.98422163331223	NA	NA
17	Bacteroides sartorii	35065.4079168176	-0.28786639769857	2.07017828584275	-0.139053916113019	0.889407543956021	0.972928408655816
18	Bacteroides sp. 1_1_30	1403.10327859667	-28.4276814789882	3.0032033629535	-9.46578637652798	NA	NA
19	Bacteroides sp. 2_2_4	376.233103588495	26.4203330332447	3.00323794976711	8.79728262467298	NA	NA
20	Bacteroides sp. 3_1_33FAA	5284.20671411395	-1.0698756065763	2.88538606942209	-0.370791145737591	0.710793096699625	0.972928408655816
21	Bacteroides sp. 3_1_40A	2018.47390314502	0.359453760630512	2.88542935890933	0.124575484587979	0.900859637644274	0.972928408655816
22	Bacteroides sp. 43_108	561.68655660108	27.0565079831938	3.00321761872213	9.00917329950483	NA	NA
23	Bacteroides sp. 4_3_47FAA	736.338480799096	-27.5379913995478	3.00322970287412	-9.1694589239024	NA	NA
24	Bacteroides sp. 9_1_42FAA	1162.49812862543	-28.1783994838902	3.00320938209686	-9.38276220495017	6.42666001863621e-21	3.7567830486736e-20
25	Bacteroides stercorirosoris	4390.85013937406	-0.968975049331442	2.88539091563189	-0.335821064688991	0.73700580442401	0.972928408655816
26	Bacteroides stercoris	14751.3719981225	4.17323687803746	2.88541661042888	1.44632039025282	0.148087359256897	0.513033015393462
27	Bacteroides thetaiotaomicron	20078.37281925	-0.963184223223132	1.34474635242311	-0.716257174810376	0.473832564941013	0.972928408655816
28	Bacteroides uniformis	92652.671578623	0.860987230044308	0.915161098555437	0.940804008609369	0.346805306268112	0.919321205826235
29	Bacteroides vulgatus	144801.557479896	0.281725197200494	0.910514871128904	0.309413065215724	0.757007333085181	0.972928408655816
30	Bacteroides xylanisolvens	12291.8251047214	-1.43523331201587	1.45924665522001	-0.983544013537232	0.325339764378934	0.919321205826235
31	Bacteroides dorei CAG:222	1706.69753169422	-28.7150645875679	3.00319818806249	-9.5614950427542	NA	NA
32	Bacteroides sp. CAG:144	538.251510379192	-27.0995809814792	3.00325009286841	-9.02341801165026	NA	NA
33	Bacteroides uniformis CAG:3	719.18536752802	26.8689414819227	3.00320858588258	8.94674502737761	NA	NA
34	uncultured Bacteroides sp.	393.274449871322	26.5550191169233	3.00323528970397	8.842137413596	NA	NA
35	Dysgonomonas alginatilytica	602.087796297626	-27.2555382945821	3.00324206266013	-9.07537179019143	NA	NA
36	Odoribacter splanchnicus	2595.31178942114	-0.701232323612347	2.88541089153973	-0.243026851277376	0.807984596592403	0.972928408655816
37	Paraprevotella clara	700.861814778597	27.3461929091728	3.00320942683385	9.10565632380911	NA	NA
38	Paraprevotella xylaniphila	1083.88684942713	27.9435598886623	3.0031977410596	9.30460206020371	1.3449502123534e-20	6.26097512647272e-20
39	Prevotella copri CAG:164	2808.72873041735	-29.4082371063193	3.00318880464746	-9.79233708543724	NA	NA
40	Prevotella sp. CAG:1092	1254.57060638228	-28.281219389656	3.00320680527992	-9.41700696067115	NA	NA
41	Prevotella sp. CAG:1185	1841.95801537987	28.5942785391307	3.00318894090793	9.52130521980613	NA	NA
42	Prevotella sp. CAG:255	547.983244674746	26.6106573042185	3.0032186561333	8.86071257245059	NA	NA
43	Prevotella sp. CAG:279	713.088982590381	27.369351558213	3.00320886004264	9.1133693438239	NA	NA
44	Prevotella sp. CAG:474	496.979493717842	26.8616729735096	3.0032229959731	8.94428186302759	NA	NA
45	Prevotella sp. CAG:732	1273.4689023251	-28.3054381729793	3.00320632245373	-9.42507278349517	NA	NA
46	Prevotella bivia	527.629367499881	26.6686552000418	3.00322028621071	8.88001966505451	NA	NA
47	Prevotella copri	46083.5941166319	-2.10722676830246	2.88536396857291	-0.730315756089756	NA	NA
48	Prevotella histicola	634.105770091714	27.2061080960233	3.00321290841926	9.0590007853766	NA	NA
49	Prevotella multisaccharivorax	1910.28200397249	28.7188319729575	3.00318849067985	9.56278037894861	NA	NA
50	Prevotella sp. 109	3275.70647139328	1.10369278081503	2.88541167810022	0.382507906650502	0.702084665330222	0.972928408655816
51	Prevotella sp. 885	8034.13587051829	30	3.00317924274495	9.9894137429438	NA	NA
52	Prevotella sp. AGR2160	750.921277652767	27.4161739979216	3.00320722276225	9.12896512439297	NA	NA
53	Prevotella sp. Marseille-P4119	1483.79821715825	-0.790909431587805	2.88544960697675	-0.274102666591529	NA	NA
54	Prevotella sp. MGM2	589.846092543693	-27.2275187221689	3.00324347067999	-9.06603776483167	NA	NA
55	Prevotella sp. P4-51	1921.19677218306	28.6711182357244	3.00318842137176	9.54689290611623	1.33644331190399e-21	1.12762404441899e-20
56	Prevotellaceae bacterium	1141.82415649581	28.0154290269219	3.0031966561171	9.32853630143013	NA	NA
57	Alistipes finegoldii	11840.5453693167	-2.12228854440088	2.815191296585	-0.753870100044477	0.450927226063677	0.972928408655816
58	Alistipes ihumii	3126.65455381858	-0.160030164233419	2.88540213268324	-0.0554619969330242	0.955770405380276	0.984954234552193
59	Alistipes indistinctus	562.782442046916	-27.1667312170363	3.00324679012396	-9.04578714822003	NA	NA
60	Alistipes obesi	2221.35992136011	-0.781007649744278	2.88541982081604	-0.270673835436327	0.786641902133434	0.972928408655816
61	Alistipes onderdonkii	6571.89749123761	-30	3.00318048505403	-9.98940961067823	1.69588776609108e-23	5.72362121055739e-22
62	Alistipes putredinis	25408.4531282307	2.41144495939763	2.88537174794617	0.835748447704914	0.403296433760937	0.923932234465954
63	Alistipes shahii	682.976081733301	27.2937935814172	3.00321029544471	9.08820591845219	NA	NA
64	Alistipes sp. AL-1	3488.88800689749	-29.7158450882779	3.00318597245004	-9.89477353746272	4.38601967578849e-23	9.86854427052409e-22
65	Alistipes sp. An66	548.903186284556	-26.9472873300837	3.00324863552565	-8.97271275222514	NA	NA
66	Alistipes sp. CHKCI003	1091.55142928354	-28.0850185242	3.00321166365872	-9.35166137773482	NA	NA
67	Alistipes sp. HGB5	2468.29606775442	-29.2287683231081	3.00319080940217	-9.73257118115865	2.1898645578952e-22	2.97178778739383e-21
68	Alistipes sp. CAG:268	636.600044186298	-27.3360649455659	3.0032383836317	-9.1021961808138	NA	NA
69	Alistipes sp. CAG:29	3931.42316057572	-29.8830761319602	3.00318465559832	-9.95046244534256	NA	NA
70	Parabacteroides chinchillae	582.297041895434	-27.2080943237251	3.00324436484054	-9.05956726074459	NA	NA
71	Parabacteroides distasonis	19359.6248183716	-1.3710431129103	1.58788320009258	-0.863440782565347	0.387895164767478	0.923932234465954
72	Parabacteroides johnsonii	1982.85828625488	-28.8823147027547	3.00319485741856	-9.61719637718776	6.76498915562757e-22	6.08849024006481e-21
73	Parabacteroides merdae	8671.57787188349	-1.27115524618174	2.88537647725082	-0.440550914656689	0.659538144869222	0.972928408655816
74	Bacteroidales bacterium 43_8	908.742475333659	-26.5477278391869	3.00321919309634	-8.83975698484264	NA	NA
75	Bacteroidales bacterium KA00251	1605.29820943087	28.4630403388966	3.00319079584991	9.47759975098136	2.60199192457232e-21	1.95149394342924e-20
76	Chitinophaga arvensicola	619.022153157234	-27.2968019963817	3.0032402081277	-9.08911712173674	NA	NA
77	Chitinophaga sp. K20C18050901	870.059820875547	27.6385840175239	3.00320299622658	9.20303557643315	NA	NA
78	Flavobacteriales bacterium	965.004049622173	27.7771044191715	3.00320037528227	9.24916787031257	2.26247128797974e-20	9.85269754442791e-20
79	Flavobacteria bacterium RIFCSPLOWO2_12_FULL_35_11	713.283272062522	-27.4905375996388	3.00323149462302	-9.15365254022469	NA	NA
80	Acidithiobacillales bacterium SM1_46	617.185897594144	-27.289448889192	3.00324040429823	-9.08666813690153	NA	NA
81	Acetobacter sp. 46_36	1587.30744924791	-0.212361231707427	2.88544271248978	-0.0735974520610689	NA	NA
82	Acetobacter sp. CAG:267	474.873913792972	26.8125428857742	3.00322516384568	8.92791629763792	NA	NA
83	Azospirillum sp. 51_20	10019.6561866536	-2.54331745801036	2.8853814615236	-0.881449296020426	0.378074686128445	0.923932234465954
84	Azospirillum sp. CAG:239	2582.80743732002	-0.741342016007406	2.88541128863574	-0.256927675762273	NA	NA
85	Duodenibacillus massiliensis	561.179043425403	26.9432601522053	3.00321765614247	8.97146435493888	NA	NA
86	Parasutterella excrementihominis CAG:233	636.568595204539	-27.2873367250507	3.0032383923772	-9.08597092868529	NA	NA
87	Parasutterella excrementihominis	1999.00628256107	-28.934773725912	3.0031946910391	-9.63466464969694	5.70780639174029e-22	5.92733740680723e-21
88	Sutterella sp. KLE1602	1423.74244730557	28.3103318534196	3.00319263684604	9.42674522642383	NA	NA
89	Sutterella wadsworthensis	7192.16581654896	2.89822299332991	2.88541379357602	1.00443929386572	0.315166918138107	0.919321205826235
90	Desulforegula conservatrix	654.319065647742	-26.5233869541319	3.00323663155115	-8.83160077214188	NA	NA
91	Bilophila wadsworthia	1943.4146605322	-28.8967296736396	3.00319527483345	-9.62199491847634	6.45665926817444e-22	6.08849024006481e-21
92	Desulfovibrionaceae bacterium	3381.12877068573	-2.14862262796019	2.88541421564852	-0.744649629958682	0.456483556754429	0.972928408655816
93	Campylobacter coli	642.281390289708	-27.3468354802243	3.00323781921846	-9.10578419904849	NA	NA
94	Proteobacteria bacterium CAG:139	2460.78648293652	-29.2282280741732	3.00319085983667	-9.73239112607141	NA	NA
95	Proteobacteria bacterium CAG:495	4311.18774660193	-30	3.00318374109978	-9.98939878018049	NA	NA
96	Escherichia coli	156581.100812254	-3.39084327139719	2.67320382393851	-1.26845668894838	0.204634908275442	0.690642815429616
97	Klebsiella pneumoniae	16832.3161137553	1.5911944182356	2.88537208911011	0.551469401205148	0.581311936856806	0.972928408655816
98	Salmonella enterica	5772.68277371891	-3.3461544561895	2.8854148059515	-1.15967882652008	0.24617959392454	0.778800289015265
99	Shigella flexneri	771.493831543508	-27.6048868361819	3.00322717282486	-9.19174116629228	NA	NA
100	Shigella sonnei	6929.58473812015	-4.17200311145393	2.88543273734113	-1.44588472206022	0.148209537780333	0.513033015393462
101	Vibrio parahaemolyticus	714.705444474736	27.3507269968691	3.0032087871158	9.10716801116448	NA	NA
102	Chlamydia trachomatis	7251.42808649862	-0.619627719063264	2.88537816159576	-0.214747490401944	0.829964194255001	0.972928408655816
103	Victivallales bacterium CCUG 44730	1677.98427528151	-28.6917047428034	3.0031985967196	-9.55371542000034	NA	NA
104	Victivallis vadensis	1247.4144038076	-28.2764492792066	3.00320699195765	-9.41541803642864	NA	NA
105	Akkermansia muciniphila	2564.64677733605	0.00276803143450736	2.88541200237695	0.000959319304219675	0.999234574055686	0.999234574055686
106	Brachyspira sp. CAG:484	1258.43633574494	0.241206545641352	2.88546908550543	0.083593529680496	NA	NA
107	Bifidobacterium adolescentis	66461.3079097582	-1.07650350136145	2.88536212480389	-0.373091298352928	0.709080494794021	0.972928408655816
108	Bifidobacterium animalis	570.409503463782	-27.1770579929879	3.00324582013019	-9.04922860820289	NA	NA
109	Bifidobacterium bifidum	3887.89654154648	-29.868890515027	3.00318477176981	-9.94573853590267	NA	NA
110	Bifidobacterium breve	3834.9887796951	-1.07288551660946	2.88539591617595	-0.371833033586382	0.710017167048584	0.972928408655816
111	Bifidobacterium catenulatum	2227.5404616196	-29.0713256856585	3.00319259646554	-9.68014030131554	3.66213081025995e-22	4.49443326713721e-21
112	Bifidobacterium longum	80808.1219511301	-0.777057170225482	2.88536169670776	-0.269310142680592	0.787691027696472	0.972928408655816
113	Bifidobacterium pseudocatenulatum	1474.06368841164	-28.5104387582209	3.0032019614318	-9.49334714227088	NA	NA
114	Bifidobacterium adolescentis CAG:119	1361.71453919495	-28.3945273938178	3.00320424708762	-9.45474401927661	NA	NA
115	Clavibacter michiganensis	535.790478399582	-27.0272491137038	3.00325042977625	-8.99933247182368	NA	NA
116	Propionibacterium sp.	446.169078112401	26.7080662303391	3.0032283035897	8.89311884761326	NA	NA
117	Olsenella provencensis	1094.4333689488	-27.2476633105871	3.00321157954424	-9.07284171923781	NA	NA
118	Collinsella aerofaciens	49406.8351409115	-1.05364986918088	1.73652896557635	-0.606756288013415	0.544012661059442	0.972928408655816
119	Collinsella sp. 4_8_47FAA	3827.35970190526	-2.68189794089901	2.88541962462287	-0.929465481558696	0.352647906128596	0.919321205826235
120	Collinsella sp. CAG:166	2727.59348070302	-29.3718256679989	3.00318923725358	-9.78021141779914	1.36924228428401e-22	2.64068154826202e-21
121	Adlercreutzia equolifaciens	1157.80276734905	-28.1725533111368	3.00320952420182	-9.38081511932616	NA	NA
122	Asaccharobacter celatus	4018.15624367881	-2.10427890859495	2.88540489815471	-0.729283751455711	NA	NA
123	Eggerthella lenta	13888.539447897	-2.61349173660477	2.88537597778437	-0.905771641798868	0.365056733796859	0.923932234465954
124	Coriobacteriia bacterium	1015.82100097008	27.4041220219485	3.00319917856478	9.12497653087559	NA	NA
125	Pontibacillus litoralis	534.2659548286	26.9772183235827	3.00321973490475	8.98276540009428	NA	NA
126	Staphylococcus aureus	759.946888308191	27.4535624051346	3.0032068556493	9.14141573481427	6.16400209911704e-20	2.52163722236606e-19
127	Lactobacillus mucosae	1360.8694006456	-28.3570051345745	3.0032042654318	-9.44224988655485	NA	NA
128	Lactobacillus ruminis	1105.81558311259	-28.1085906639835	3.00321118146815	-9.35951185765174	NA	NA
129	Pediococcus acidilactici	807.748419363708	-27.6293067987559	3.00322480158757	-9.19987967072942	NA	NA
130	Lactococcus lactis	1972.75503800017	-28.569398778181	3.00319496025084	-9.51300170528883	1.85238715959692e-21	1.47101333262108e-20
131	Streptococcus mitis	582.297041895434	-27.2080943237251	3.00324436484054	-9.05956726074459	NA	NA
132	Streptococcus oralis	1879.91763981238	-28.8490547377681	3.00319598463362	-9.60611791084543	NA	NA
133	Streptococcus parasanguinis	10430.543683539	-30	3.00317818794105	-9.9894172515177	NA	NA
134	Streptococcus pneumoniae	4371.30838213373	-30	3.00318361085455	-9.98939921341124	NA	NA
135	Streptococcus thermophilus	533.964551446968	-26.9699593170826	3.00325069958902	-8.98025573448575	NA	NA
136	uncultured Butyricicoccus sp.	3075.51007181648	-0.700341067585491	2.88540295142244	-0.242718635620803	0.808223369943571	0.972928408655816
137	Clostridium sp. 27_14	470.711182881946	26.7989860146663	3.00322559676433	8.92340090719107	NA	NA
138	Clostridium sp. ATCC 29733	659.194431156616	-27.3847573427395	3.003236186286	-9.11841614981517	NA	NA
139	Clostridium sp. ATCC BAA-442	1130.22556454103	-28.0635739053597	3.00321038787115	-9.34452478544226	NA	NA
140	Clostridium sp. DMHC 10	700.633511516791	-27.4592878809736	3.00323252714318	-9.14324403215433	NA	NA
141	Clostridium sp. FS41	359.417716631462	26.4279562933138	3.00324084129506	8.79981249919254	NA	NA
142	Clostridium sp. L2-50	441.81604096246	26.6747194838129	3.00322881565921	8.88201369963141	NA	NA
143	Clostridium sp. M62/1	918.439426734824	27.7139955335483	3.00320159295824	9.22815025089583	2.75345603531095e-20	1.16161426489681e-19
144	Clostridium sp. SS2/1	523.84095995971	26.9053053094712	3.00322060232468	8.95881750699393	NA	NA
145	Clostridium sp. CAG:1219	560.774813336757	-27.1582634089889	3.00324705198823	-9.04296680854458	NA	NA
146	Clostridium sp. CAG:127	502.374360864186	-26.8209531172596	3.00325552051591	-8.93062642656932	NA	NA
147	Clostridium sp. CAG:138	871.345291372647	27.4317959053723	3.00320295497546	9.13417984619575	NA	NA
148	Clostridium sp. CAG:169	3456.84325396552	-2.1933369587823	2.88541391845	-0.760146384807254	NA	NA
149	Clostridium sp. CAG:411	594.730219744127	-27.240839831341	3.00324289691946	-9.0704750718908	NA	NA
150	Clostridium sp. CAG:43	6656.14355968684	0.979015436664951	2.885384477116	0.339301553893261	0.734382572172459	0.972928408655816
151	Clostridium sp. CAG:508	1948.49222507936	0.389487660361326	2.88543224223498	0.134984164472924	0.89262439465445	0.972928408655816
152	Clostridium sp. CAG:567	1738.87423338796	-28.7385384538107	3.00319774503447	-9.5693127438336	NA	NA
153	Clostridium sp. CAG:568	592.394213930609	-27.2354594259531	3.00324316463103	-9.06868273162261	NA	NA
154	Clostridium sp. CAG:58	1012.70033697851	27.7049165341976	3.00319924479154	9.22513435705151	NA	NA
155	Clostridium sp. CAG:7	8592.52834198586	30	3.00317905544479	9.98941436595656	1.69580641737266e-23	5.72362121055739e-22
156	Clostridium sp. CAG:91	480.774982149941	-26.1497640108686	3.00325913358899	-8.70712877167504	NA	NA
157	uncultured Clostridium sp.	54881.588464649	-0.365629044158392	0.771750782309461	-0.47376569294073	0.635667001578634	0.972928408655816
158	Hungatella hathewayi	4635.28385956452	-16.0168330795999	2.56896421416283	-6.23474355590408	4.52518774515856e-10	1.79676572234237e-09
159	Emergencia timonensis	1307.60186245659	-28.1136969977701	3.00320549298826	-9.36122988034239	NA	NA
160	[Eubacterium] eligens	11701.8475973729	-0.497836801976037	2.38537659472671	-0.208703650013415	0.834679590589893	0.972928408655816
161	[Eubacterium] hallii	8521.21280227033	0.0246957353175697	2.13915137134119	0.0115446413229215	0.990788913535893	0.999234574055686
162	Eubacterium sp. CAG:115	2021.75633090835	-1.46594040258006	2.88543355658515	-0.508048573578997	0.611419279112806	0.972928408655816
163	Eubacterium sp. CAG:180	8305.54346800427	-30	3.00317918893708	-9.98941392192383	NA	NA
164	Eubacterium sp. CAG:202	2471.37832453572	-29.227174000092	3.00319078831427	-9.73204037313181	2.20132428695839e-22	2.97178778739383e-21
165	Eubacterium sp. CAG:274	1074.34710865976	-26.7325110237131	3.00321227197672	-8.90130586943751	NA	NA
166	Eubacterium sp. CAG:38	13820.3805768177	-3.259398014646	2.88538190695769	-1.12962447251313	NA	NA
167	Eubacterium sp. CAG:581	1391.11889997712	28.2792076714735	3.00319301860845	9.41638033128382	NA	NA
168	uncultured Eubacterium sp.	688.809672835224	-27.445091491347	3.0032335244447	-9.13851396102192	NA	NA
169	Eubacterium ramulus	8566.16744479512	0.194215656220225	1.85052486282826	0.104951659997367	0.916414166528938	0.981872321281005
170	Eubacterium sp. 14-2	577.60438878976	-27.1643426733793	3.00324493676686	-9.04499740957625	NA	NA
171	Eubacterium sp. TM05-53	1352.3501704343	28.2373236072115	3.00319349612943	9.40243232532445	5.33160448119729e-21	3.42746002362683e-20
172	Eubacterium ventriosum	11986.7773710005	-0.796825317104856	1.46986064668283	-0.54210942983141	0.587743122978259	0.972928408655816
173	Anaerostipes hadrus	22243.0882764474	1.49112684580371	2.02193975507747	0.737473429690084	0.460834495463366	0.972928408655816
174	Anaerotignum lactatifermentans	1313.97480118928	-28.3495083664684	3.00320533434807	-9.43975027023001	3.73668910287095e-21	2.65501594151357e-20
175	[Ruminococcus] gnavus	30844.3212917056	-3.20112310960896	2.56217800906148	-1.24937576479377	NA	NA
176	[Ruminococcus] torques	12517.4464835296	0.351136615753446	0.992278662771016	0.353868957307687	0.723437092151716	0.972928408655816
177	Blautia massiliensis	668.130064421713	-26.7828465204123	3.00323535604766	-8.91799787401919	NA	NA
178	Blautia obeum	41502.4745163998	0.283312483949692	0.732039938611462	0.38701779644302	0.698743032976178	0.972928408655816
179	Blautia producta	1458.19094548937	-28.3633765569578	3.00320226114777	-9.4443777310283	NA	NA
180	Blautia sp. BCRC 81119	1259.53318823935	28.1493373295151	3.00319476010243	9.37313080839119	NA	NA
181	Blautia sp. CAG:37_48_57	489.110258915369	-26.7938085149812	3.00325772149692	-8.92158149571867	NA	NA
182	Blautia sp. KLE 1732	9048.0036468295	0.649508943441209	2.37130210830663	0.273903920198945	0.78415845887582	0.972928408655816
183	Blautia sp. Marseille-P2398	1229.91006233378	28.1132201011029	3.00319520236589	9.36110316071215	7.89084533792563e-21	3.94542266896281e-20
184	Blautia wexlerae	30846.2094224595	0.704875723148633	0.807487443660305	0.872924685928814	0.382704129903012	0.923932234465954
185	Blautia sp. CAG:237	607.697928445119	27.1501553945563	3.00321449647761	9.04036505764074	NA	NA
186	Blautia sp. CAG:37	1081.15513089017	-0.54448705508687	2.88548112399951	-0.188698879558833	NA	NA
187	uncultured Blautia sp.	69317.2674044878	1.18883681713274	1.27660595480593	0.931248058695976	0.351725263296178	0.919321205826235
188	Butyrivibrio crossotus	1090.78551786082	-28.0893392444086	3.00321168990296	-9.35309999586349	NA	NA
189	Coprococcus catus	447.922780259394	-26.839446592442	3.00326538215275	-8.93675489083929	NA	NA
190	Coprococcus comes	22127.3677035451	1.05794322262342	1.26719973774969	0.834866983560242	0.40379260617401	0.923932234465954
191	Coprococcus eutactus	3207.84963478767	-0.904748603569154	2.88540196523814	-0.313560680442138	NA	NA
192	Dorea formicigenerans	2695.84135750692	2.07707599147348	2.88545336167488	0.719843896651243	0.471621114184966	0.972928408655816
193	Dorea longicatena	25147.4950586693	0.302478926084117	0.812792156075066	0.37214793944958	0.70978270495431	0.972928408655816
194	Dorea sp. Marseille-P4003	449.523557174772	26.7247836743689	3.00322791613268	8.89868648689939	NA	NA
195	Dorea sp. CAG:317	867.994261290359	-26.669794579427	3.00322130050091	-8.88039605172578	NA	NA
196	Eisenbergiella tayi	2479.92444071567	-1.11438078289512	2.88541587774874	-0.386211496058093	NA	NA
197	Fusicatenibacter saccharivorans	20466.7523390758	-0.823849182963846	1.54983107153856	-0.531573536040924	0.595021397733752	0.972928408655816
198	[Clostridium] bolteae	25950.7797311717	-30	3.00317584815552	-9.98942503431003	NA	NA
199	[Clostridium] clostridioforme	25267.0212761284	-4.11081295681987	2.88537928106464	-1.42470453842833	NA	NA
200	[Clostridium] scindens	1169.23204190851	-28.186577331976	3.00320917998534	-9.38548587285338	6.26270206941816e-21	3.7567830486736e-20
201	[Clostridium] symbiosum	5340.5444347762	-3.4781728101686	2.88542356954661	-1.20542884825576	NA	NA
202	Lachnoclostridium sp. An169	1005.13109041967	-27.9749869926406	3.00321487830367	-9.31501345266441	NA	NA
203	uncultured Lachnospira sp.	4118.52235469316	0.682236138491118	2.88539642359823	0.23644450825247	0.813087762495776	0.972928408655816
204	Marvinbryantia formatexigens	1281.62511402255	-28.3141612039909	3.0032061186297	-9.42797799603247	NA	NA
205	Merdimonas faecis	1114.29233818729	-28.1167063659815	3.00321089992221	-9.36221507677327	NA	NA
206	Roseburia sp. CAG:18	3528.323377505	-29.7303630741058	3.00318584158125	-9.89960816359338	4.17909173042105e-23	9.86854427052409e-22
207	Roseburia sp. CAG:303	744.976510501551	-27.5540676981107	3.00322905806804	-9.17481389709115	NA	NA
208	Roseburia faecis	28538.7073085101	-1.90938990479433	2.88536595908869	-0.661749646965887	0.508131681188432	0.972928408655816
209	Roseburia hominis	43914.1769512277	-3.87066632555289	1.78375264188453	-2.16995688452831	NA	NA
210	Roseburia intestinalis	39533.159594613	1.15936439296051	0.977489215154252	1.18606361582983	NA	NA
211	Roseburia inulinivorans	51198.716735799	0.677643921354295	1.29686740640861	0.522523673588867	0.601305767906178	0.972928408655816
212	Roseburia sp. CAG:18_43_25	5285.62828791662	-3.29373975929674	2.88541822472783	-1.1415120799715	0.253656887929083	0.778800289015265
213	Roseburia sp. TF10-5	1780.55581100962	-28.7345185722865	3.00319719489817	-9.56797596278417	NA	NA
214	Tyzzerella nexilis	3826.87711829186	-28.1659889756253	3.00318494228839	-9.37870611263894	6.67872541986417e-21	3.7567830486736e-20
215	[Eubacterium] rectale	59811.891756493	0.470344048851259	0.852204606554206	0.551914464242386	0.581006957962216	0.972928408655816
216	Lachnospiraceae bacterium 6_1_37FAA	878.750301136522	-27.782572019005	3.00322071983718	-9.25092579293045	NA	NA
217	Lachnospiraceae bacterium 7_1_58FAA	492.724259295832	-26.9760882816493	3.0032570996151	-8.98227736982842	NA	NA
218	Oscillibacter sp. CAG:155	535.178500233735	26.9752888848946	3.00321966389235	8.98212315576447	NA	NA
219	Oscillibacter sp. CAG:241	775.254115605207	27.4593981116512	3.00320625410167	9.14336072460828	NA	NA
220	uncultured Oscillibacter sp.	4006.13375886775	-0.91789091808345	2.88539366543845	-0.318116355864382	0.750396677400746	0.972928408655816
221	Oscillibacter sp.	2758.92337889155	-0.591645536616684	2.88540758462352	-0.205047473975459	0.837535034076877	0.972928408655816
222	Oscillibacter sp. 57_20	14239.515559663	3.29250317630927	2.88539413259682	1.14109304483338	0.253831205308679	0.778800289015265
223	Oscillibacter sp. CAG:241_62_21	561.353455736175	-27.1600229983102	3.00324697382736	-9.04355293953639	NA	NA
224	Oscillibacter sp. ER4	10148.126575104	0.434860627665353	2.88537403333529	0.150712047256724	0.880202869455921	0.972928408655816
225	Clostridioides difficile	39459.1759600379	-0.616422333746652	0.735529863393462	-0.838065678125844	0.401993817757501	0.923932234465954
226	Criibacterium bergeronii	371.184249812705	26.4740973889875	3.00323879630414	8.81518226974398	NA	NA
227	Agathobaculum butyriciproducens	1271.66240502045	-0.731623276208401	2.88546403300528	-0.25355480707427	NA	NA
228	Anaerotruncus colihominis	6705.91899016767	-2.48613031084664	2.70072882481689	-0.92054051780456	NA	NA
229	Faecalibacterium sp. CAG:74	615.949520858482	27.1674549277096	3.00321398605877	9.04612693395268	NA	NA
230	uncultured Faecalibacterium sp.	14231.5180276951	-0.409954177930142	1.37042572956055	-0.299143666881971	0.764830429486055	0.972928408655816
231	Faecalibacterium prausnitzii	1449006.94629334	-0.396541322362753	0.521863247082286	-0.759856772017952	0.447340203317883	0.972928408655816
232	Faecalibacterium sp. CAG:74_58_120	3141.69277251532	-0.492264163341669	2.88540166245276	-0.170605073722463	0.864534308165989	0.972928408655816
233	Faecalibacterium sp. CAG:82-related_59_9	560.349387831929	26.8942511449051	3.00321772024895	8.95514533081393	NA	NA
234	Flavonifractor plautii	30208.2890751962	-2.72776210750069	1.65226064464371	-1.65092724101584	0.0987534326315229	0.370325372368211
235	Gemmiger formicilis	31959.2230477136	-0.258471740463791	1.28811300080344	-0.200659212586608	0.840965054612497	0.972928408655816
236	Neglecta timonensis	1625.06242249737	-1.40122540362481	2.88545013404648	-0.48561761199448	0.627238307044399	0.972928408655816
237	Pseudoflavonifractor capillosus	4588.95863773138	-1.24754027316431	2.88539094535902	-0.432364382085175	0.665476600959943	0.972928408655816
238	Pseudoflavonifractor sp. An184	7291.9270266042	-3.5277768082845	2.88540784347692	-1.22262674798635	NA	NA
239	Ruminococcus sp. CAG:177	846.941183241234	27.4739715077518	3.00320372375627	9.14822104488757	NA	NA
240	Ruminococcus sp. CAG:254	99201.0816573193	-4.7093714466088	2.88536710322804	-1.63215676831559	0.10264646538719	0.374520887223531
241	Ruminococcus sp. CAG:330	2260.90945813428	-29.109433930714	3.00319232582108	-9.69283041929571	NA	NA
242	uncultured Ruminococcus sp.	28551.9672109188	-0.310031318092203	0.759178309362079	-0.408377471101243	0.682996570695292	0.972928408655816
243	Ruminococcus bromii	5301.63975961175	-0.615089325748852	2.88538481513136	-0.213174105070228	0.831191165214611	0.972928408655816
244	Ruminococcus callidus	12519.3096040354	-0.0787633015365869	2.87710841766196	-0.027375854539605	0.978159956315767	0.999234574055686
245	Ruminococcus lactaris	18356.5867564344	-0.20303076334878	1.60306826327894	-0.126651352284586	0.89921635091666	0.972928408655816
246	Ruminococcus sp. 5_1_39BFAA	872.955284617428	27.644232069711	3.00320290789874	9.20491652329043	NA	NA
247	Subdoligranulum sp. CAG:314	791.186499672483	-27.6401112698342	3.00322585777815	-9.20347405715365	NA	NA
248	Subdoligranulum sp.	996.323109058363	-27.9622242229707	3.00321523733462	-9.31076263710867	NA	NA
249	Subdoligranulum sp. 60_17	8049.75397761279	0.115890718080154	2.88537681089012	0.0401648469769195	NA	NA
250	Subdoligranulum sp. APC924/74	117925.157405953	-2.49778172503625	1.2369572085229	-2.01929517676601	0.0434565489060597	0.167618117209087
251	Subdoligranulum variabile	10262.5672732024	0.170656456943243	2.39594498945914	0.07122720166533	0.943216932593975	0.984954234552193
252	[Eubacterium] siraeum	5797.66420289221	-2.67375174002212	2.88539923670935	-0.926648799932238	0.354108908910846	0.919321205826235
253	Ruminococcaceae bacterium	1052.68787289905	-27.8884008008969	3.0032130440455	-9.28618795665915	1.59913194671746e-20	7.19609376022859e-20
254	[Bacteroides] pectinophilus	1992.64483042981	0.260264594812866	2.88542911419457	0.0901996148623167	0.928128590376335	0.984954234552193
255	Intestinimonas butyriciproducens	5439.34768711998	-0.481126212519423	2.88538408231377	-0.166745985558225	0.867569920786458	0.972928408655816
256	Lawsonibacter asaccharolyticus	4002.29208018746	2.70544637194901	2.88544684190517	0.937617818030114	0.348440851223823	0.919321205826235
257	Clostridiales bacterium	11732.5485191719	-1.83522402958289	2.83711589914798	-0.646862551555975	0.517720904425203	0.972928408655816
258	Clostridiales bacterium 36_14	1574.30409898806	-1.36111220267078	2.88545221731273	-0.471715384681853	NA	NA
259	Clostridiales bacterium 41_12_two_minus	4030.39233521654	0.504993698297614	2.88539575137013	0.175017135191184	0.861066169456692	0.972928408655816
260	Clostridiales bacterium 41_21_two_genomes	1371.31563486654	28.2635133102037	3.00319325905215	9.41115368616805	4.9072068546787e-21	3.31236462690812e-20
261	Clostridiales bacterium 42_27	15444.884666039	0.41595503827135	1.6633339213332	0.250073080898844	0.80253083304342	0.972928408655816
262	Clostridiales bacterium 44_9	4329.28257131344	-0.688081879615002	2.8853905035195	-0.238470972568775	NA	NA
263	Clostridiales bacterium 52_15	29814.0746075747	-0.628347548328258	2.18274642563379	-0.287870153376066	0.773446134409594	0.972928408655816
264	Clostridiales bacterium 59_14	8572.48704041035	-0.177400443559449	2.88537538533069	-0.0614826217972736	0.950974854017775	0.984954234552193
265	Clostridiales bacterium Choco116	702.723730348019	-27.4745997970468	3.00323235376114	-9.14834303867251	NA	NA
266	Clostridiales bacterium KLE1615	16883.7149782546	1.58806424507148	2.42224527469171	0.655616613917679	0.512070833071872	0.972928408655816
267	Clostridiales bacterium Marseille-P2846	497.842953036565	-26.8986979972558	3.00325625246695	-8.95651111195074	NA	NA
268	Clostridiales bacterium NK3B98	600.474555414547	-27.2522077770787	3.00324224171267	-9.07426227513952	NA	NA
269	Clostridia bacterium	10730.4612152525	-2.01865128889402	2.8853763463571	-0.699614555114325	NA	NA
270	Firmicutes bacterium CAG:103	36531.0974579585	-0.621727864872399	2.88536364899866	-0.215476432264669	NA	NA
271	Firmicutes bacterium CAG:110	14566.9646693164	30	3.00317794926323	9.98941804542749	NA	NA
272	Firmicutes bacterium CAG:124	177150.461292216	-5.91338281470316	2.88536864073616	-2.04943754195459	NA	NA
273	Firmicutes bacterium CAG:129	26369.3695128804	-4.29194360722497	2.88538058038361	-1.48747920340351	NA	NA
274	Firmicutes bacterium CAG:137	2206.23590986201	1.65238359700312	2.88545423930915	0.572659782467642	NA	NA
275	Firmicutes bacterium CAG:170	10248.8673476604	-3.36319919933925	2.88539117278762	-1.16559558061239	NA	NA
276	Firmicutes bacterium CAG:176	1552.12643236276	-0.222313983975455	2.88544454796629	-0.0770467012204915	NA	NA
277	Firmicutes bacterium CAG:240	501.54432997954	-27.000893785719	3.00325564609899	-8.99054125505142	NA	NA
278	Firmicutes bacterium CAG:345	1052.87290243605	-28.0390055006286	3.00321303794956	-9.33633583309567	NA	NA
279	Firmicutes bacterium CAG:536	956.603470725362	27.2873975754322	3.00320058793601	9.08610556519166	NA	NA
280	Firmicutes bacterium CAG:83	4102.35053216787	-0.41514043729337	2.88539189351374	-0.143876621483061	0.88559789694354	0.972928408655816
281	Firmicutes bacterium CAG:94	2088.95693869296	0.0269621348646336	2.88542398450172	0.00934425408863775	0.992544472427285	0.999234574055686
282	Firmicutes bacterium CAG:95	1184.58620467283	-0.504547080859741	2.88547043504995	-0.174857823781864	NA	NA
283	Catenibacterium mitsuokai	1904.05958702144	28.6315216148079	3.0031885298668	9.53370770102061	NA	NA
284	[Clostridium] innocuum	2182.69577932633	-29.0555091570341	3.0031929730292	-9.67487251667582	NA	NA
285	Faecalitalea cylindroides	1252.75527362477	28.1392525418119	3.00319485862295	9.36977248113518	7.26890464346416e-21	3.92520850747064e-20
286	Holdemanella biformis	13194.6337905343	30	3.00317811470621	9.98941749511744	1.69575288881248e-23	5.72362121055739e-22
287	Phascolarctobacterium faecium	1322.39552897353	-28.3137919876575	3.00320513802116	-9.42785813369835	NA	NA
288	Phascolarctobacterium sp. CAG:207	1916.30292131206	-28.7736425275575	3.00319557102452	-9.58100857805328	NA	NA
289	Phascolarctobacterium succinatutens	4804.64352485855	29.9902948836821	3.00318118182072	9.98617568104903	NA	NA
290	Mitsuokella jalaludinii	3059.12095375506	29.3223234130114	3.00318393453671	9.76374542891089	1.61093417737822e-22	2.71845142432574e-21
291	Mitsuokella multacida	6337.60408131172	30	3.00318001503335	9.98941117409734	1.69586102019751e-23	5.72362121055739e-22
292	Dialister invisus	11679.4599569785	-3.54619258784715	2.88539019327075	-1.22901664950463	0.21906556365887	0.72131344131579
293	Dialister succinatiphilus	51508.6033369595	-0.570418609349463	2.88536259799525	-0.197693908469525	0.843284555993438	0.972928408655816
294	Dialister invisus CAG:218	2776.37795118079	-2.00795902498461	2.88542278720261	-0.69589768053759	0.48649290999504	0.972928408655816
295	Megasphaera elsdenii	2303.63695925199	28.9789564417339	3.00318641886966	9.64940313383577	NA	NA
296	Firmicutes bacterium	1506.54776849543	-28.5398580868477	3.00320136443474	-9.50314501878877	NA	NA
297	Firmicutes bacterium CAG:110_56_8	1038.53037937014	27.8774784806489	3.00319867510202	9.2825954911897	NA	NA
298	Firmicutes bacterium CAG:129_59_24	3060.34294886847	28.9957162861718	3.00318393141804	9.65499181812707	NA	NA
299	Firmicutes bacterium CAG:24053_14	3560.52451816552	-0.707210833505931	2.88539712602179	-0.245099999278432	0.806379003483316	0.972928408655816
300	Firmicutes bacterium CAG:552_39_19	784.693210627134	-26.0210654072923	3.00322630014715	-8.66437051580738	NA	NA
301	Firmicutes bacterium CAG:65_45_313	791.256975172847	27.5052713433684	3.00320564902855	9.15863732217792	NA	NA
302	bacterium F082	1632.02313879523	-28.6531080688865	3.00319928225555	-9.54086138678304	NA	NA
303	bacterium P201	1247.57294212991	28.1363224018388	3.00319493550429	9.36879656701813	NA	NA
304	Methanobrevibacter smithii	508.309880880256	-26.4987601148816	3.00325454998305	-8.8233480292342	NA	NA
305	Beauveria bassiana	1859.1034469625	-1.6493310792669	2.88544385954815	-0.571603940173413	0.567590325478246	0.972928408655816
306	Trichuris trichiura	3531.7257690793	-2.81116273136232	2.88542855843373	-0.974261768895873	0.329926582020155	0.919321205826235
307	Blastocystis hominis	9558.70220748229	-30	3.00317854482827	-9.98941606441035	NA	NA
308	Blastocystis sp. subtype 1	947.304778004114	-27.891984946597	3.00321735681687	-9.28736805655651	NA	NA
309	Bacillus phage SP-10	2262.6749105187	-28.9816062372889	3.00319231263555	-9.65026652317686	NA	NA
310	Lactobacillus phage LfeInf	681.658870698194	-27.4307313372366	3.00323414933878	-9.13373049626384	NA	NA
311	Cellulophaga virus ST	3171.21335745646	-29.5831605540665	3.00318714427405	-9.85058843584573	NA	NA
312	Bacteroides phage crAss001	612.49324448847	-27.277841911401	3.00324091161711	-9.08280178452721	NA	NA
313	uncultured crAssphage	10203.7236525205	3.38715312910581	2.88541036154082	1.1738895701813	NA	NA
314	Phage DP-2017a	874.752375523607	27.6492564084931	3.00320285252102	9.20658968650188	NA	NA
315	unidentified phage	1785.33952636647	-28.7745588007548	3.00319713420714	-9.58130869033061	NA	NA
316	uncultured prokaryote	12369.169130952	-1.376369066855	2.88537182386205	-0.477016187471028	NA	NA
317	uncultured organism	2409.7793839618	-29.194259382307	3.00319121090705	-9.7210791228606	NA	NA
