# Supplementary material for: Patients With Common Variable Immunodeficiency (CVID) Show Higher Gut Bacterial Diversity and Levels of Low-Abundance Genes Than the Healthy Housemates
Source: Front Immunol. 2021 May 14;12:671239. doi: 10.3389/fimmu.2021.671239 (PMC8163231; doi:10.3389/fimmu.2021.671239)
Supplement: Supplementary file 7 [file Table_5.xlsx]

## Sheet: Abundance of functions
Table S5: Complete data of functional analysis
RELATIVE ABUNDANCE															ABSOLUTE ABUNDANCE
SEED level 1															SEED level 1
#Datasets	PID002-matches-mag2	PID003-matches-mag2	PID004-matches-mag2	PID009-matches-mag2	PID010-matches-mag2	PID011-matches-mag2	PID012-matches-mag2	PID015-matches-mag2	PID035-matches-mag2	PID036-matches-mag2	PID043-matches-mag2	PID048-matches-mag2			#Datasets	PID002-matches-mag2	PID003-matches-mag2	PID004-matches-mag2	PID009-matches-mag2	PID010-matches-mag2	PID011-matches-mag2	PID012-matches-mag2	PID015-matches-mag2	PID035-matches-mag2	PID036-matches-mag2	PID043-matches-mag2	PID048-matches-mag2
Amino Acids and Derivatives	12.441475	12.075558	12.314511	12.261057	12.660493	12.420997	12.646540	12.770456	13.119256	12.326213	12.501405	12.492688			Amino Acids and Derivatives	78443.0	40869.0	69095.0	70999.0	73787.0	64087.0	96916.0	89567.0	174905.0	68888.0	90075.0	84362.0
Arabinose Sensor and transport module	0.006503	0.043730	0.019605	0.020032	0.023850	0.006202	0.014615	0.015969	0.017027	0.007336	0.015683	0.017918			Arabinose Sensor and transport module	41.0	148.0	110.0	116.0	139.0	32.0	112.0	112.0	227.0	41.0	113.0	121.0
Autotrophy	0.006503	0.005318	0.009268	0.009325	0.007378	0.009885	0.008482	0.006844	0.006376	0.006620	0.007772	0.006220			Autotrophy	41.0	18.0	52.0	54.0	43.0	51.0	65.0	48.0	85.0	37.0	56.0	42.0
Carbohydrates	18.061495	18.436728	17.786577	19.063622	18.055363	18.068367	18.477472	17.759899	18.638336	18.650358	18.115274	18.234806			Carbohydrates	113877.0	62398.0	99798.0	110390.0	105229.0	93225.0	141601.0	124561.0	248485.0	104232.0	130524.0	123138.0
Cell Division and Cell Cycle	1.521342	1.277907	1.608844	1.302799	1.384835	1.516018	1.370664	1.508638	1.325615	1.506422	1.487816	1.411243			Cell Division and Cell Cycle	9592.0	4325.0	9027.0	7544.0	8071.0	7822.0	10504.0	10581.0	17673.0	8419.0	10720.0	9530.0
Cell Wall and Capsule	3.039353	3.273806	3.065840	3.203290	3.116952	3.179141	3.281425	3.026259	3.056872	3.092647	3.172158	3.189736			Cell Wall and Capsule	19163.0	11080.0	17202.0	18549.0	18166.0	16403.0	25147.0	21225.0	40754.0	17284.0	22856.0	21540.0
Central metabolism	0.056622	0.061458	0.052398	0.050254	0.053190	0.054268	0.054936	0.056034	0.050255	0.054395	0.053850	0.044721			Central metabolism	357.0	208.0	294.0	291.0	310.0	280.0	421.0	393.0	670.0	304.0	388.0	302.0
Cofactors, Vitamins, Prosthetic Groups, Pigments	14.224833	14.320833	13.923712	14.301602	14.760309	14.799877	14.028426	14.318019	13.014544	14.266722	14.328144	14.197287			Cofactors, Vitamins, Prosthetic Groups, Pigments	89687.0	48468.0	78124.0	82815.0	86025.0	76361.0	107506.0	100421.0	173509.0	79733.0	103237.0	95873.0
DNA Metabolism	3.663306	3.331423	3.991545	3.492723	3.663954	3.548745	3.522569	3.844383	3.446463	3.675605	3.694837	3.687891			DNA Metabolism	23097.0	11275.0	22396.0	20225.0	21354.0	18310.0	26995.0	26963.0	45948.0	20542.0	26622.0	24904.0
Dormancy and Sporulation	0.290406	0.344518	0.326510	0.226746	0.246220	0.241299	0.250540	0.314246	0.220973	0.278954	0.269389	0.276177			Dormancy and Sporulation	1831.0	1166.0	1832.0	1313.0	1435.0	1245.0	1920.0	2204.0	2946.0	1559.0	1941.0	1865.0
Fatty Acids, Lipids, and Isoprenoids	2.676464	2.982177	2.754658	2.778809	2.684909	2.744996	2.720971	2.722136	2.515315	2.681463	2.808531	2.677364			Fatty Acids, Lipids, and Isoprenoids	16875.0	10093.0	15456.0	16091.0	15648.0	14163.0	20852.0	19092.0	33534.0	14986.0	20236.0	18080.0
General Stress Response and Stationary Phase Response	0.000476	0.000591	0.001782	0.006735	0.000172	0.000000	0.005611	0.000143	0.000375	0.000179	0.002221	0.003554			General Stress Response and Stationary Phase Response	3.0	2.0	10.0	39.0	1.0	0.0	43.0	1.0	5.0	1.0	16.0	24.0
Iron acquisition and metabolism	1.225067	1.079056	1.091633	1.057747	1.123002	1.134978	1.051877	1.067068	1.081464	1.140150	1.080471	1.236948			Iron acquisition and metabolism	7724.0	3652.0	6125.0	6125.0	6545.0	5856.0	8061.0	7484.0	14418.0	6372.0	7785.0	8353.0
Membrane Transport	1.536885	1.638971	1.421529	1.580835	1.450379	1.416009	1.558960	1.414821	1.399197	1.457574	1.553741	1.582429			Membrane Transport	9690.0	5547.0	7976.0	9154.0	8453.0	7306.0	11947.0	9923.0	18654.0	8146.0	11195.0	10686.0
Metabolism of Aromatic Compounds	0.353848	0.349836	0.395661	0.436223	0.340075	0.337431	0.431399	0.326365	0.337461	0.349274	0.367790	0.431370			Metabolism of Aromatic Compounds	2231.0	1184.0	2220.0	2526.0	1982.0	1741.0	3306.0	2289.0	4499.0	1952.0	2650.0	2913.0
Metabolite damage and its repair or mitigation	2.569881	2.515335	2.431178	2.278689	2.498572	2.457569	2.429849	2.529368	2.669231	2.369586	2.488345	2.516100			Metabolite damage and its repair or mitigation	16203.0	8513.0	13641.0	13195.0	14562.0	12680.0	18621.0	17740.0	35586.0	13243.0	17929.0	16991.0
Miscellaneous	3.193200	3.256669	3.306445	3.256652	3.276180	3.302601	3.283382	3.250537	3.225039	3.200185	3.264175	3.275329			Miscellaneous	20133.0	11022.0	18552.0	18858.0	19094.0	17040.0	25162.0	22798.0	42996.0	17885.0	23519.0	22118.0
Mitochondrial electron transport system in plants	0.272167	0.165463	0.232406	0.225538	0.275217	0.262425	0.229009	0.257072	0.276929	0.245315	0.243713	0.192362			Mitochondrial electron transport system in plants	1716.0	560.0	1304.0	1306.0	1604.0	1354.0	1755.0	1803.0	3692.0	1371.0	1756.0	1299.0
Motility and Chemotaxis	0.283269	0.500230	0.376235	0.446585	0.294262	0.227926	0.477070	0.253935	0.239575	0.358578	0.304503	0.384427			Motility and Chemotaxis	1786.0	1693.0	2111.0	2586.0	1715.0	1176.0	3656.0	1781.0	3194.0	2004.0	2194.0	2596.0
Nitrogen Metabolism	0.533231	0.428727	0.536281	0.658480	0.543227	0.512252	0.669412	0.550216	0.562034	0.461464	0.553906	0.579306			Nitrogen Metabolism	3362.0	1451.0	3009.0	3813.0	3166.0	2643.0	5130.0	3859.0	7493.0	2579.0	3991.0	3912.0
Nucleosides and Nucleotides	3.028251	3.480044	2.869792	2.876899	2.969220	2.940555	2.941107	3.068748	3.405283	2.770571	2.953704	2.958724			Nucleosides and Nucleotides	19093.0	11778.0	16102.0	16659.0	17305.0	15172.0	22539.0	21523.0	45399.0	15484.0	21282.0	19980.0
Nucleotide sugars	0.190168	0.177577	0.203890	0.204814	0.193716	0.205831	0.223398	0.190487	0.236200	0.216686	0.201521	0.221534			Nucleotide sugars	1199.0	601.0	1144.0	1186.0	1129.0	1062.0	1712.0	1336.0	3149.0	1211.0	1452.0	1496.0
Phages, Prophages, Transposable elements	0.082475	0.109028	0.130818	0.131765	0.089222	0.083340	0.130359	0.098665	0.102536	0.084992	0.114640	0.112840			Phages, Prophages, Transposable elements	520.0	369.0	734.0	763.0	520.0	430.0	999.0	692.0	1367.0	475.0	826.0	762.0
Phages, Prophages, Transposable elements, Plasmids	0.753375	0.564052	0.771361	0.752425	0.720643	0.927403	0.747445	0.813419	0.737103	1.037085	0.881448	0.860074			Phages, Prophages, Transposable elements, Plasmids	4750.0	1909.0	4328.0	4357.0	4200.0	4785.0	5728.0	5705.0	9827.0	5796.0	6351.0	5808.0
Phosphorus Metabolism	0.974154	0.984506	1.003233	0.931681	1.064321	1.027217	1.015340	0.993782	0.973302	1.005057	0.996088	1.059987			Phosphorus Metabolism	6142.0	3332.0	5629.0	5395.0	6203.0	5300.0	7781.0	6970.0	12976.0	5617.0	7177.0	7158.0
Photosynthesis	0.000000	0.000000	0.000000	0.000173	0.000000	0.000194	0.000000	0.000000	0.000000	0.000000	0.000000	0.000148			Photosynthesis	0.0	0.0	0.0	1.0	0.0	1.0	0.0	0.0	0.0	0.0	0.0	1.0
Plant cell walls and outer surfaces	0.084695	0.036343	0.037427	0.060961	0.100032	0.066285	0.051282	0.051329	0.051230	0.081414	0.046355	0.081594			Plant cell walls and outer surfaces	534.0	123.0	210.0	353.0	583.0	342.0	393.0	360.0	683.0	455.0	334.0	551.0
Plant Glucosinolates	0.140048	0.107256	0.138125	0.126066	0.141726	0.141872	0.146801	0.149139	0.159767	0.134198	0.139622	0.126908			Plant Glucosinolates	883.0	363.0	775.0	730.0	826.0	732.0	1125.0	1046.0	2130.0	750.0	1006.0	857.0
Plastidial (cyanobacterial) electron transport system	0.000952	0.000295	0.001782	0.000691	0.000515	0.000388	0.000522	0.000713	0.000225	0.001074	0.000278	0.000444			Plastidial (cyanobacterial) electron transport system	6.0	1.0	10.0	4.0	3.0	2.0	4.0	5.0	3.0	6.0	2.0	3.0
Polyamines	0.027915	0.004728	0.023348	0.023141	0.028139	0.035080	0.023488	0.034077	0.035554	0.033102	0.027480	0.019103			Polyamines	176.0	16.0	131.0	134.0	164.0	181.0	180.0	239.0	474.0	185.0	198.0	129.0
Potassium metabolism	0.629504	0.638510	0.671020	0.707352	0.691989	0.646953	0.680112	0.653301	0.558434	0.732008	0.708517	0.723836			Potassium metabolism	3969.0	2161.0	3765.0	4096.0	4033.0	3338.0	5212.0	4582.0	7445.0	4091.0	5105.0	4888.0
Predictions based on plant-prokaryote comparative analysis	0.353214	0.391498	0.385324	0.352467	0.359120	0.361658	0.342405	0.362723	0.358013	0.343727	0.341143	0.350516			Predictions based on plant-prokaryote comparative analysis	2227.0	1325.0	2162.0	2041.0	2093.0	1866.0	2624.0	2544.0	4773.0	1921.0	2458.0	2367.0
Protein Metabolism	8.208776	7.337698	8.255240	7.250186	8.061591	8.228980	7.294766	8.248534	8.737294	8.144590	7.653650	7.322473			Protein Metabolism	51756.0	24834.0	46319.0	41983.0	46984.0	42458.0	55903.0	57852.0	116485.0	45518.0	55146.0	49448.0
Regulation and Cell signaling	0.809680	1.048327	0.826789	0.967256	0.761994	0.793477	0.918126	0.779057	0.749779	0.790339	0.831623	0.894133			Regulation and Cell signaling	5105.0	3548.0	4639.0	5601.0	4441.0	4094.0	7036.0	5464.0	9996.0	4417.0	5992.0	6038.0
Respiration	2.286930	2.327712	2.357927	2.976716	2.246175	2.271701	2.837499	2.181758	2.393577	2.225010	2.340951	2.504698			Respiration	14419.0	7878.0	13230.0	17237.0	13091.0	11721.0	21745.0	15302.0	31911.0	12435.0	16867.0	16914.0
RNA Metabolism	4.161010	4.571510	4.400573	4.010804	4.012436	4.006148	4.177889	4.339991	4.143211	4.161403	4.165192	4.053216			RNA Metabolism	26235.0	15472.0	24691.0	23225.0	23385.0	20670.0	32017.0	30439.0	55237.0	23257.0	30011.0	27371.0
Secondary Metabolism	0.149248	0.162213	0.156482	0.136773	0.127485	0.142841	0.146801	0.135166	0.136214	0.154597	0.160301	0.161116			Secondary Metabolism	941.0	549.0	878.0	792.0	743.0	737.0	1125.0	948.0	1816.0	864.0	1155.0	1088.0
Stress Response	2.240458	2.487856	2.403018	2.398193	2.143569	2.185647	2.256167	2.209989	2.071568	2.216600	2.242828	2.223634			Stress Response	14126.0	8420.0	13483.0	13887.0	12493.0	11277.0	17290.0	15500.0	27618.0	12388.0	16160.0	15016.0
Sulfur Metabolism	1.096914	0.887591	0.982024	1.004039	1.089029	0.986323	0.969669	0.953147	0.993105	1.071619	1.008023	1.045475			Sulfur Metabolism	6916.0	3004.0	5510.0	5814.0	6347.0	5089.0	7431.0	6685.0	13240.0	5989.0	7263.0	7060.0
Thiamin	0.384142	0.314675	0.345758	0.354021	0.412654	0.381427	0.373722	0.363864	0.342786	0.344979	0.378061	0.389166			Thiamin	2422.0	1065.0	1940.0	2050.0	2405.0	1968.0	2864.0	2552.0	4570.0	1928.0	2724.0	2628.0
Transcriptional regulation	0.136876	0.106665	0.114956	0.112769	0.128171	0.133926	0.100738	0.127039	0.147691	0.130083	0.128241	0.118319			Transcriptional regulation	863.0	361.0	645.0	653.0	747.0	691.0	772.0	891.0	1969.0	727.0	924.0	799.0
Virulence	2.828408	2.521835	2.820245	2.691254	2.761606	2.810312	2.708053	2.816381	3.071123	2.828723	2.814221	2.799830			Virulence	17833.0	8535.0	15824.0	15584.0	16095.0	14500.0	20753.0	19753.0	40944.0	15809.0	20277.0	18907.0
Virulence, Disease and Defense	0.711503	0.853022	0.835523	0.755534	0.742777	0.687267	0.780589	0.736710	0.713025	0.698368	0.777634	0.752564			Virulence, Disease and Defense	4486.0	2887.0	4688.0	4375.0	4329.0	3546.0	5982.0	5167.0	9506.0	3903.0	5603.0	5082.0
Unclassified	4.764979	4.798726	4.618721	4.516277	4.695331	4.694190	4.620510	4.699577	4.680643	4.664737	4.774753	4.781790			Unclassified	30043.0	16241.0	25915.0	26152.0	27365.0	24220.0	35409.0	32961.0	62402.0	26070.0	34403.0	32291.0
SEED level 2															SEED level 2
#Datasets	PID002-matches-mag2	PID003-matches-mag2	PID004-matches-mag2	PID009-matches-mag2	PID010-matches-mag2	PID011-matches-mag2	PID012-matches-mag2	PID015-matches-mag2	PID035-matches-mag2	PID036-matches-mag2	PID043-matches-mag2	PID048-matches-mag2			#Datasets	PID002-matches-mag2	PID003-matches-mag2	PID004-matches-mag2	PID009-matches-mag2	PID010-matches-mag2	PID011-matches-mag2	PID012-matches-mag2	PID015-matches-mag2	PID035-matches-mag2	PID036-matches-mag2	PID043-matches-mag2	PID048-matches-mag2
A Hypothetical Protein Related to Proline Metabolism	0.020301	0.031911	0.023169	0.026077	0.022820	0.022095	0.025445	0.030084	0.021377	0.019325	0.025676	0.024582			A Hypothetical Protein Related to Proline Metabolism	128.0	108.0	130.0	151.0	133.0	114.0	195.0	211.0	285.0	108.0	185.0	166.0
Alanine biosynthesis	0.135608	0.143598	0.150601	0.145408	0.146531	0.116095	0.152020	0.152418	0.137414	0.122389	0.155582	0.145567			Alanine biosynthesis	855.0	486.0	845.0	842.0	854.0	599.0	1165.0	1069.0	1832.0	684.0	1121.0	983.0
Alanine, serine, glycine metabolism in plants	0.196512	0.218057	0.186781	0.192035	0.192858	0.194590	0.186078	0.218290	0.212872	0.188772	0.200689	0.211464			Alanine, serine, glycine metabolism in plants	1239.0	738.0	1048.0	1112.0	1124.0	1004.0	1426.0	1531.0	2838.0	1055.0	1446.0	1428.0
Amino acid racemase	0.068359	0.078300	0.076637	0.067350	0.080300	0.068223	0.070595	0.076423	0.064057	0.056363	0.081053	0.079077			Amino acid racemase	431.0	265.0	430.0	390.0	468.0	352.0	541.0	536.0	854.0	315.0	584.0	534.0
Arginine and Ornithine Degradation	0.203332	0.231648	0.210128	0.254032	0.212590	0.182961	0.254846	0.201038	0.203721	0.196466	0.200689	0.228050			Arginine and Ornithine Degradation	1282.0	784.0	1179.0	1471.0	1239.0	944.0	1953.0	1410.0	2716.0	1098.0	1446.0	1540.0
Arginine Biosynthesis extended	0.259478	0.239922	0.276963	0.240907	0.294091	0.283938	0.285511	0.297564	0.301082	0.286111	0.286321	0.262850			Arginine Biosynthesis extended	1636.0	812.0	1554.0	1395.0	1714.0	1465.0	2188.0	2087.0	4014.0	1599.0	2063.0	1775.0
Arginine deiminase and agmatine deiminase pathways in Streptococci	0.305791	0.323244	0.297637	0.236935	0.294091	0.284714	0.278465	0.298990	0.299657	0.273765	0.282574	0.297205			Arginine deiminase and agmatine deiminase pathways in Streptococci	1928.0	1094.0	1670.0	1372.0	1714.0	1469.0	2134.0	2097.0	3995.0	1530.0	2036.0	2007.0
Arginine Deiminase Pathway	0.083585	0.133848	0.091965	0.067869	0.093512	0.084891	0.093300	0.085691	0.081159	0.077119	0.087437	0.097588			Arginine Deiminase Pathway	527.0	453.0	516.0	393.0	545.0	438.0	715.0	601.0	1082.0	431.0	630.0	659.0
Arginine metabolism and urea cycle in plants	0.388107	0.264150	0.373561	0.339688	0.401329	0.406817	0.380508	0.400507	0.468574	0.373429	0.381253	0.361474			Arginine metabolism and urea cycle in plants	2447.0	894.0	2096.0	1967.0	2339.0	2099.0	2916.0	2809.0	6247.0	2087.0	2747.0	2441.0
Aromatic amino acid degradation	0.002379	0.000886	0.006773	0.017787	0.000858	0.000194	0.015006	0.001568	0.000450	0.000537	0.008050	0.011995			Aromatic amino acid degradation	15.0	3.0	38.0	103.0	5.0	1.0	115.0	11.0	6.0	3.0	58.0	81.0
Aromatic amino acid interconversions with aryl acids	0.051388	0.058799	0.052042	0.046455	0.046670	0.065122	0.034449	0.046909	0.054681	0.068352	0.050519	0.063380			Aromatic amino acid interconversions with aryl acids	324.0	199.0	292.0	269.0	272.0	336.0	264.0	329.0	729.0	382.0	364.0	428.0
Branched chain amino acid degradation regulons	0.113879	0.089232	0.106223	0.093082	0.108440	0.100784	0.099042	0.102515	0.112962	0.114516	0.105896	0.099216			Branched chain amino acid degradation regulons	718.0	302.0	596.0	539.0	632.0	520.0	759.0	719.0	1506.0	640.0	763.0	670.0
Branched-Chain Amino Acid Biosynthesis	0.442192	0.385884	0.400117	0.409629	0.444396	0.423291	0.429572	0.441285	0.487101	0.414763	0.406374	0.397458			Branched-Chain Amino Acid Biosynthesis	2788.0	1306.0	2245.0	2372.0	2590.0	2184.0	3292.0	3095.0	6494.0	2318.0	2928.0	2684.0
Branched-chain amino acid metabolism in plants	0.386521	0.333881	0.357343	0.364728	0.395496	0.363790	0.380769	0.385251	0.441571	0.365556	0.353773	0.347850			Branched-chain amino acid metabolism in plants	2437.0	1130.0	2005.0	2112.0	2305.0	1877.0	2918.0	2702.0	5887.0	2043.0	2549.0	2349.0
Chorismate biosynthesis in plants	0.134021	0.148326	0.133313	0.119158	0.127142	0.127336	0.120442	0.119625	0.111462	0.117379	0.134209	0.124095			Chorismate biosynthesis in plants	845.0	502.0	748.0	690.0	741.0	657.0	923.0	839.0	1486.0	656.0	967.0	838.0
Chorismate biosynthesis in Streptococci	0.255989	0.273014	0.257002	0.230200	0.249137	0.240330	0.232533	0.234401	0.230199	0.238873	0.243852	0.237231			Chorismate biosynthesis in Streptococci	1614.0	924.0	1442.0	1333.0	1452.0	1240.0	1782.0	1644.0	3069.0	1335.0	1757.0	1602.0
Chorismate Synthesis	0.274387	0.287492	0.278389	0.252823	0.269726	0.255254	0.255760	0.256501	0.250451	0.262313	0.267307	0.259444			Chorismate Synthesis	1730.0	973.0	1562.0	1464.0	1572.0	1317.0	1960.0	1799.0	3339.0	1466.0	1926.0	1752.0
Cinnamic Acid Degradation	0.020143	0.041661	0.032615	0.038856	0.013040	0.008140	0.045410	0.020959	0.023327	0.011631	0.021373	0.052126			Cinnamic Acid Degradation	127.0	141.0	183.0	225.0	76.0	42.0	348.0	147.0	311.0	65.0	154.0	352.0
Common Pathway For Synthesis of Aromatic Compounds (DAHP synthase to chorismate)	0.225061	0.224557	0.230981	0.210686	0.216879	0.209514	0.215569	0.208594	0.201921	0.208455	0.222479	0.213686			Common Pathway For Synthesis of Aromatic Compounds (DAHP synthase to chorismate)	1419.0	760.0	1296.0	1220.0	1264.0	1081.0	1652.0	1463.0	2692.0	1165.0	1603.0	1443.0
Creatine and Creatinine Degradation	0.009834	0.030138	0.008020	0.006562	0.011324	0.009497	0.009004	0.008840	0.005626	0.009304	0.011103	0.014068			Creatine and Creatinine Degradation	62.0	102.0	45.0	38.0	66.0	49.0	69.0	62.0	75.0	52.0	80.0	95.0
Cyanophycin Metabolism	0.026170	0.028070	0.027981	0.034539	0.027796	0.041864	0.031448	0.032508	0.029028	0.030418	0.032060	0.033615			Cyanophycin Metabolism	165.0	95.0	157.0	200.0	162.0	216.0	241.0	228.0	387.0	170.0	231.0	227.0
Cysteine Biosynthesis	0.147344	0.088936	0.127610	0.157669	0.154423	0.151175	0.160502	0.138588	0.141240	0.159965	0.140593	0.158746			Cysteine Biosynthesis	929.0	301.0	716.0	913.0	900.0	780.0	1230.0	972.0	1883.0	894.0	1013.0	1072.0
Cysteine Biosynthesis, MCB 432	0.147344	0.088936	0.127610	0.157669	0.154423	0.151175	0.160502	0.138588	0.141240	0.159965	0.140593	0.158746			Cysteine Biosynthesis, MCB 432	929.0	301.0	716.0	913.0	900.0	780.0	1230.0	972.0	1883.0	894.0	1013.0	1072.0
D-nopaline catabolic operon	0.006186	0.002068	0.006951	0.004490	0.005147	0.004458	0.005481	0.005703	0.003000	0.007157	0.005274	0.004146			D-nopaline catabolic operon	39.0	7.0	39.0	26.0	30.0	23.0	42.0	40.0	40.0	40.0	38.0	28.0
Evolution of Proline Biosynthesis (for review by Fichman et al)	0.277083	0.235194	0.279815	0.291852	0.292718	0.287815	0.302867	0.307830	0.301382	0.297563	0.291734	0.278547			Evolution of Proline Biosynthesis (for review by Fichman et al)	1747.0	796.0	1570.0	1690.0	1706.0	1485.0	2321.0	2159.0	4018.0	1663.0	2102.0	1881.0
Glutamate dehydrogenases	0.065980	0.075049	0.053111	0.060615	0.075667	0.068998	0.057285	0.061595	0.083259	0.069783	0.055099	0.057309			Glutamate dehydrogenases	416.0	254.0	298.0	351.0	441.0	356.0	439.0	432.0	1110.0	390.0	397.0	387.0
Glutamine synthetases	0.092784	0.061753	0.084657	0.078057	0.118048	0.100008	0.098128	0.116060	0.137039	0.096981	0.094238	0.093441			Glutamine synthetases	585.0	209.0	475.0	452.0	688.0	516.0	752.0	814.0	1827.0	542.0	679.0	631.0
Glutamine, Glutamate, Aspartate and Asparagine Biosynthesis	0.559877	0.496094	0.511864	0.509100	0.606369	0.591328	0.554581	0.579445	0.657819	0.546635	0.556404	0.563905			Glutamine, Glutamate, Aspartate and Asparagine Biosynthesis	3530.0	1679.0	2872.0	2948.0	3534.0	3051.0	4250.0	4064.0	8770.0	3055.0	4009.0	3808.0
Glutamine, glutamate, aspartate, asparagine metabolism in plants	0.393658	0.307584	0.389602	0.403757	0.407678	0.397708	0.395123	0.399509	0.447572	0.409037	0.407623	0.419227			Glutamine, glutamate, aspartate, asparagine metabolism in plants	2482.0	1041.0	2186.0	2338.0	2376.0	2052.0	3028.0	2802.0	5967.0	2286.0	2937.0	2831.0
Glycine and Serine Utilization	0.336560	0.384702	0.340768	0.359893	0.341619	0.343633	0.387946	0.370137	0.378340	0.348200	0.380698	0.390202			Glycine and Serine Utilization	2122.0	1302.0	1912.0	2084.0	1991.0	1773.0	2973.0	2596.0	5044.0	1946.0	2743.0	2635.0
Glycine Biosynthesis	0.082158	0.073867	0.083053	0.106379	0.087335	0.091287	0.082730	0.106365	0.108536	0.098233	0.101177	0.093293			Glycine Biosynthesis	518.0	250.0	466.0	616.0	509.0	471.0	634.0	746.0	1447.0	549.0	729.0	630.0
Glycine cleavage system	0.050278	0.085686	0.054715	0.058198	0.063142	0.059889	0.067463	0.054038	0.059931	0.081772	0.066896	0.082927			Glycine cleavage system	317.0	290.0	307.0	337.0	368.0	309.0	517.0	379.0	799.0	457.0	482.0	560.0
Histidine Biosynthesis	0.216496	0.162508	0.192127	0.195834	0.214820	0.207188	0.190645	0.206741	0.184594	0.196645	0.212208	0.185402			Histidine Biosynthesis	1365.0	550.0	1078.0	1134.0	1252.0	1069.0	1461.0	1450.0	2461.0	1099.0	1529.0	1252.0
Histidine Biosynthesis in plants	0.247583	0.187032	0.241140	0.234000	0.252568	0.250602	0.226139	0.248945	0.238900	0.228316	0.247599	0.223903			Histidine Biosynthesis in plants	1561.0	633.0	1353.0	1355.0	1472.0	1293.0	1733.0	1746.0	3185.0	1276.0	1784.0	1512.0
Histidine Biosynthesis in Streptococci	0.266774	0.202988	0.253259	0.241598	0.267496	0.265526	0.238013	0.262062	0.250451	0.242452	0.263282	0.236046			Histidine Biosynthesis in Streptococci	1682.0	687.0	1421.0	1399.0	1559.0	1370.0	1824.0	1838.0	3339.0	1355.0	1897.0	1594.0
Histidine Degradation	0.036003	0.095141	0.036715	0.028840	0.049416	0.045740	0.042670	0.041063	0.047105	0.054753	0.041637	0.056716			Histidine Degradation	227.0	322.0	206.0	167.0	288.0	236.0	327.0	288.0	628.0	306.0	300.0	383.0
Histidine Degradation in Streptococci	0.048216	0.111392	0.049012	0.035748	0.062799	0.056788	0.051282	0.051614	0.056706	0.065131	0.053989	0.066786			Histidine Degradation in Streptococci	304.0	377.0	275.0	207.0	366.0	293.0	393.0	362.0	756.0	364.0	389.0	451.0
HMG CoA Synthesis	0.000952	0.001182	0.000535	0.000345	0.000686	0.000194	0.000391	0.000713	0.000525	0.000537	0.000139	0.001629			HMG CoA Synthesis	6.0	4.0	3.0	2.0	4.0	1.0	3.0	5.0	7.0	3.0	1.0	11.0
HMG-CoA	0.052657	0.066776	0.050616	0.047491	0.060054	0.050586	0.047890	0.058315	0.059556	0.060837	0.060096	0.054643			HMG-CoA	332.0	226.0	284.0	275.0	350.0	261.0	367.0	409.0	794.0	340.0	433.0	369.0
Indole-pyruvate oxidoreductase complex	0.019826	0.036047	0.024239	0.022968	0.021962	0.030429	0.017877	0.021815	0.023928	0.027734	0.024566	0.030357			Indole-pyruvate oxidoreductase complex	125.0	122.0	136.0	133.0	128.0	157.0	137.0	153.0	319.0	155.0	177.0	205.0
Isoleucine degradation	0.121650	0.079777	0.125293	0.136428	0.106037	0.109118	0.146018	0.129463	0.118587	0.122926	0.106173	0.121133			Isoleucine degradation	767.0	270.0	703.0	790.0	618.0	563.0	1119.0	908.0	1581.0	687.0	765.0	818.0
Ketoisovalerate oxidoreductase	0.003965	0.016251	0.011050	0.014679	0.006349	0.002713	0.014223	0.007129	0.004425	0.004115	0.008466	0.009477			Ketoisovalerate oxidoreductase	25.0	55.0	62.0	85.0	37.0	14.0	109.0	50.0	59.0	23.0	61.0	64.0
Khodge314 Isoleucine Biosynthesis	0.220779	0.200329	0.197296	0.223120	0.225115	0.191101	0.212959	0.220856	0.256752	0.212928	0.195415	0.196656			Khodge314 Isoleucine Biosynthesis	1392.0	678.0	1107.0	1292.0	1312.0	986.0	1632.0	1549.0	3423.0	1190.0	1408.0	1328.0
L-2-amino-thiazoline-4-carboxylic acid-Lcysteine conversion	0.001110	0.001477	0.001782	0.000173	0.000515	0.000581	0.000913	0.001568	0.000600	0.000537	0.000555	0.001333			L-2-amino-thiazoline-4-carboxylic acid-Lcysteine conversion	7.0	5.0	10.0	1.0	3.0	3.0	7.0	11.0	8.0	3.0	4.0	9.0
Leucine Biosynthesis	0.180334	0.136507	0.179117	0.166994	0.188397	0.191876	0.192603	0.191770	0.210922	0.173026	0.186671	0.173111			Leucine Biosynthesis	1137.0	462.0	1005.0	967.0	1098.0	990.0	1476.0	1345.0	2812.0	967.0	1345.0	1169.0
Leucine Degradation and HMG-CoA Metabolism	0.052657	0.066776	0.050616	0.047491	0.060054	0.050586	0.047890	0.058315	0.059556	0.060837	0.060096	0.054643			Leucine Degradation and HMG-CoA Metabolism	332.0	226.0	284.0	275.0	350.0	261.0	367.0	409.0	794.0	340.0	433.0	369.0
Lysine and threonine metabolism in plants	0.279938	0.265627	0.290864	0.286498	0.312279	0.299444	0.296603	0.285873	0.315258	0.284680	0.279937	0.278102			Lysine and threonine metabolism in plants	1765.0	899.0	1632.0	1659.0	1820.0	1545.0	2273.0	2005.0	4203.0	1591.0	2017.0	1878.0
Lysine biosynthesis AAA pathway 2	0.000000	0.000000	0.000000	0.000000	0.000000	0.000000	0.000000	0.000285	0.000075	0.000000	0.000139	0.001037			Lysine biosynthesis AAA pathway 2	0.0	0.0	0.0	0.0	0.0	0.0	0.0	2.0	1.0	0.0	1.0	7.0
Lysine Biosynthesis DAP Pathway	0.247900	0.268582	0.264309	0.240562	0.271785	0.254091	0.248844	0.247946	0.277829	0.249430	0.241354	0.240637			Lysine Biosynthesis DAP Pathway	1563.0	909.0	1483.0	1393.0	1584.0	1311.0	1907.0	1739.0	3704.0	1394.0	1739.0	1625.0
Lysine biosynthesis in Streptococci	0.478988	0.492844	0.464635	0.407211	0.474766	0.466124	0.430225	0.453119	0.510954	0.457706	0.444402	0.456840			Lysine biosynthesis in Streptococci	3020.0	1668.0	2607.0	2358.0	2767.0	2405.0	3297.0	3178.0	6812.0	2558.0	3202.0	3085.0
Lysine degradation	0.021095	0.024819	0.021922	0.042483	0.026767	0.018800	0.037581	0.016539	0.018677	0.026482	0.030256	0.037021			Lysine degradation	133.0	84.0	123.0	246.0	156.0	97.0	288.0	116.0	249.0	148.0	218.0	250.0
Lysine fermentation	0.201587	0.153644	0.202108	0.202742	0.187539	0.181023	0.212568	0.176371	0.191795	0.200940	0.178760	0.194287			Lysine fermentation	1271.0	520.0	1134.0	1174.0	1093.0	934.0	1629.0	1237.0	2557.0	1123.0	1288.0	1312.0
Lysine fermentation MCB 432	0.084537	0.058503	0.097133	0.109315	0.079957	0.072680	0.108176	0.080415	0.073358	0.095907	0.073142	0.095070			Lysine fermentation MCB 432	533.0	198.0	545.0	633.0	466.0	375.0	829.0	564.0	978.0	536.0	527.0	642.0
MethanopterinAromatic	0.176845	0.178168	0.177335	0.155424	0.172096	0.174433	0.160633	0.157266	0.154441	0.160680	0.174596	0.166447			MethanopterinAromatic	1115.0	603.0	995.0	900.0	1003.0	900.0	1231.0	1103.0	2059.0	898.0	1258.0	1124.0
Methionine and cysteine metabolism in plants	0.178907	0.192351	0.204960	0.188408	0.161630	0.175790	0.177727	0.197616	0.177619	0.165869	0.180842	0.173851			Methionine and cysteine metabolism in plants	1128.0	651.0	1150.0	1091.0	942.0	907.0	1362.0	1386.0	2368.0	927.0	1303.0	1174.0
Methionine Biosynthesis	0.514198	0.503481	0.531648	0.528269	0.502391	0.538223	0.534486	0.561907	0.525580	0.485977	0.528786	0.497859			Methionine Biosynthesis	3242.0	1704.0	2983.0	3059.0	2928.0	2777.0	4096.0	3941.0	7007.0	2716.0	3810.0	3362.0
Methionine Degradation	0.324824	0.267696	0.319559	0.298587	0.294262	0.312042	0.300648	0.350034	0.354487	0.299352	0.291318	0.278398			Methionine Degradation	2048.0	906.0	1793.0	1729.0	1715.0	1610.0	2304.0	2455.0	4726.0	1673.0	2099.0	1880.0
Methionine in Streptococci	0.514198	0.503481	0.531648	0.528269	0.502391	0.538223	0.534486	0.561907	0.525580	0.485977	0.528786	0.497859			Methionine in Streptococci	3242.0	1704.0	2983.0	3059.0	2928.0	2777.0	4096.0	3941.0	7007.0	2716.0	3810.0	3362.0
Methionine Salvage	0.192547	0.186737	0.196761	0.171657	0.181190	0.174046	0.179684	0.182930	0.183544	0.186267	0.192778	0.201543			Methionine Salvage	1214.0	632.0	1104.0	994.0	1056.0	898.0	1377.0	1283.0	2447.0	1041.0	1389.0	1361.0
Phenylalanine and Tyrosine Branches from Chorismate	0.060270	0.075049	0.064696	0.066487	0.064858	0.060470	0.070595	0.060882	0.059556	0.067278	0.062455	0.064417			Phenylalanine and Tyrosine Branches from Chorismate	380.0	254.0	363.0	385.0	378.0	312.0	541.0	427.0	794.0	376.0	450.0	435.0
PII Superfamily	0.138780	0.078890	0.117629	0.127102	0.170552	0.152532	0.149019	0.165393	0.196296	0.167480	0.144340	0.148973			PII Superfamily	875.0	267.0	660.0	736.0	994.0	787.0	1142.0	1160.0	2617.0	936.0	1040.0	1006.0
Poly-gamma-glutamate biosynthesis	0.019667	0.021274	0.017823	0.022968	0.020247	0.016862	0.025315	0.021244	0.019652	0.013957	0.021790	0.020288			Poly-gamma-glutamate biosynthesis	124.0	72.0	100.0	133.0	118.0	87.0	194.0	149.0	262.0	78.0	157.0	137.0
Polyamine Metabolism	0.245521	0.216579	0.239714	0.291161	0.257887	0.236454	0.266460	0.254363	0.243101	0.239589	0.236357	0.221682			Polyamine Metabolism	1548.0	733.0	1345.0	1686.0	1503.0	1220.0	2042.0	1784.0	3241.0	1339.0	1703.0	1497.0
Proline metabolism in plants	0.078192	0.098982	0.072894	0.079266	0.077555	0.081790	0.081426	0.090253	0.078383	0.075688	0.084106	0.080706			Proline metabolism in plants	493.0	335.0	409.0	459.0	452.0	422.0	624.0	633.0	1045.0	423.0	606.0	545.0
Proline Synthesis	0.115306	0.146258	0.111035	0.120713	0.118734	0.115320	0.117310	0.132314	0.128489	0.109685	0.116583	0.113581			Proline Synthesis	727.0	495.0	623.0	699.0	692.0	595.0	899.0	928.0	1713.0	613.0	840.0	767.0
Proline, 4-hydroxyproline uptake and utilization	0.035210	0.020387	0.016575	0.053880	0.018016	0.016862	0.040321	0.012690	0.017177	0.023261	0.021373	0.038650			Proline, 4-hydroxyproline uptake and utilization	222.0	69.0	93.0	312.0	105.0	87.0	309.0	89.0	229.0	130.0	154.0	261.0
Putrescine utilization pathways	0.001110	0.001182	0.008911	0.030739	0.001544	0.000000	0.027142	0.000570	0.001425	0.000716	0.010270	0.026211			Putrescine utilization pathways	7.0	4.0	50.0	178.0	9.0	0.0	208.0	4.0	19.0	4.0	74.0	177.0
Sarcosine oxidases, monomeric and heterotetrameric	0.046471	0.063821	0.046695	0.059234	0.048043	0.050004	0.052196	0.061309	0.065257	0.049385	0.059957	0.054199			Sarcosine oxidases, monomeric and heterotetrameric	293.0	216.0	262.0	343.0	280.0	258.0	400.0	430.0	870.0	276.0	432.0	366.0
Sarcosine temp	0.046471	0.063821	0.046695	0.059234	0.048043	0.050004	0.052196	0.061309	0.065257	0.049385	0.059957	0.054199			Sarcosine temp	293.0	216.0	262.0	343.0	280.0	258.0	400.0	430.0	870.0	276.0	432.0	366.0
Serine Biosynthesis	0.173038	0.191760	0.161116	0.156806	0.161630	0.176759	0.156588	0.189061	0.191120	0.163364	0.178066	0.184809			Serine Biosynthesis	1091.0	649.0	904.0	908.0	942.0	912.0	1200.0	1326.0	2548.0	913.0	1283.0	1248.0
Threonine anaerobic catabolism gene cluster	0.073593	0.066185	0.077528	0.097399	0.077898	0.081208	0.104261	0.080985	0.091585	0.078193	0.092572	0.083223			Threonine anaerobic catabolism gene cluster	464.0	224.0	435.0	564.0	454.0	419.0	799.0	568.0	1221.0	437.0	667.0	562.0
Threonine and Homoserine Biosynthesis	0.312452	0.313494	0.305835	0.288053	0.314338	0.304483	0.309261	0.289152	0.335060	0.309909	0.308111	0.330228			Threonine and Homoserine Biosynthesis	1970.0	1061.0	1716.0	1668.0	1832.0	1571.0	2370.0	2028.0	4467.0	1732.0	2220.0	2230.0
Threonine degradation	0.114672	0.101051	0.108896	0.123994	0.114102	0.123460	0.109089	0.121621	0.104186	0.125252	0.123106	0.123502			Threonine degradation	723.0	342.0	611.0	718.0	665.0	637.0	836.0	853.0	1389.0	700.0	887.0	834.0
Tryptophan biosynthesis in Streptococci	0.125457	0.186441	0.129035	0.125893	0.129029	0.142841	0.133882	0.128037	0.114612	0.140461	0.141842	0.127797			Tryptophan biosynthesis in Streptococci	791.0	631.0	724.0	729.0	752.0	737.0	1026.0	898.0	1528.0	785.0	1022.0	863.0
Tryptophan catabolism	0.019508	0.041070	0.023526	0.024868	0.013555	0.008334	0.019312	0.021244	0.023552	0.011809	0.015267	0.027988			Tryptophan catabolism	123.0	139.0	132.0	144.0	79.0	43.0	148.0	149.0	314.0	66.0	110.0	189.0
Tryptophan metabolism in plants	0.099446	0.147144	0.097311	0.090319	0.090424	0.110087	0.095910	0.097097	0.085059	0.105033	0.105480	0.093589			Tryptophan metabolism in plants	627.0	498.0	546.0	523.0	527.0	568.0	735.0	681.0	1134.0	587.0	760.0	632.0
Tryptophan synthesis	0.142745	0.204761	0.150244	0.138845	0.152536	0.161060	0.153195	0.149424	0.135239	0.170700	0.164881	0.152971			Tryptophan synthesis	900.0	693.0	843.0	804.0	889.0	831.0	1174.0	1048.0	1803.0	954.0	1188.0	1033.0
Tyrosine and phenylalanine metabolism in plants	0.025694	0.029252	0.024060	0.024695	0.022477	0.019381	0.023358	0.024381	0.023853	0.023440	0.022345	0.024138			Tyrosine and phenylalanine metabolism in plants	162.0	99.0	135.0	143.0	131.0	100.0	179.0	171.0	318.0	131.0	161.0	163.0
Urea decomposition	0.017447	0.011819	0.021744	0.020896	0.020247	0.020351	0.016050	0.018535	0.014477	0.023619	0.023039	0.020732			Urea decomposition	110.0	40.0	122.0	121.0	118.0	105.0	123.0	130.0	193.0	132.0	166.0	140.0
Urease subunits	0.012688	0.008864	0.016931	0.015542	0.016815	0.018025	0.014484	0.016967	0.012076	0.020040	0.019708	0.015401			Urease subunits	80.0	30.0	95.0	90.0	98.0	93.0	111.0	119.0	161.0	112.0	142.0	104.0
Valine degradation	0.090881	0.060867	0.101945	0.105343	0.083046	0.079852	0.109611	0.103228	0.093985	0.096802	0.085216	0.092108			Valine degradation	573.0	206.0	572.0	610.0	484.0	412.0	840.0	724.0	1253.0	541.0	614.0	622.0
An Arabinose Sensor	0.006503	0.043730	0.019605	0.020032	0.023850	0.006202	0.014615	0.015969	0.017027	0.007336	0.015683	0.017918			An Arabinose Sensor	41.0	148.0	110.0	116.0	139.0	32.0	112.0	112.0	227.0	41.0	113.0	121.0
PII superfamily	0.006503	0.005318	0.009268	0.009325	0.007378	0.009885	0.008482	0.006844	0.006376	0.006620	0.007772	0.006220			PII superfamily	41.0	18.0	52.0	54.0	43.0	51.0	65.0	48.0	85.0	37.0	56.0	42.0
(GlcNAc)2 Catabolic Operon	0.000000	0.000000	0.000000	0.000000	0.000000	0.000000	0.000130	0.000000	0.000000	0.000000	0.000000	0.000000			(GlcNAc)2 Catabolic Operon	0.0	0.0	0.0	0.0	0.0	0.0	1.0	0.0	0.0	0.0	0.0	0.0
2-Ketogluconate Utilization	0.000317	0.000000	0.000000	0.000000	0.000000	0.000000	0.000000	0.000000	0.000000	0.000000	0.000139	0.000000			2-Ketogluconate Utilization	2.0	0.0	0.0	0.0	0.0	0.0	0.0	0.0	0.0	0.0	1.0	0.0
2-O-alpha-mannosyl-D-glycerate utilization	0.006979	0.053776	0.024595	0.011916	0.004118	0.007559	0.017225	0.017252	0.008701	0.009125	0.020402	0.013180			2-O-alpha-mannosyl-D-glycerate utilization	44.0	182.0	138.0	69.0	24.0	39.0	132.0	121.0	116.0	51.0	147.0	89.0
Acetoin, butanediol metabolism	0.077558	0.142712	0.069686	0.081857	0.072236	0.058920	0.072944	0.073999	0.092710	0.078909	0.076611	0.082039			Acetoin, butanediol metabolism	489.0	483.0	391.0	474.0	421.0	304.0	559.0	519.0	1236.0	441.0	552.0	554.0
Acetone Butanol Ethanol Synthesis	0.239811	0.232830	0.247021	0.244879	0.224772	0.193039	0.239318	0.231407	0.216323	0.216328	0.209432	0.207466			Acetone Butanol Ethanol Synthesis	1512.0	788.0	1386.0	1418.0	1310.0	996.0	1834.0	1623.0	2884.0	1209.0	1509.0	1401.0
Acetyl-CoA biosynthesis in plants	0.106741	0.152758	0.111926	0.110351	0.119936	0.073843	0.104392	0.106650	0.093610	0.086245	0.100483	0.103511			Acetyl-CoA biosynthesis in plants	673.0	517.0	628.0	639.0	699.0	381.0	800.0	748.0	1248.0	482.0	724.0	699.0
Acetyl-CoA fermentation to Butyrate	0.169866	0.122029	0.174127	0.193417	0.142070	0.144392	0.192994	0.143578	0.138315	0.168374	0.146977	0.154304			Acetyl-CoA fermentation to Butyrate	1071.0	413.0	977.0	1120.0	828.0	745.0	1479.0	1007.0	1844.0	941.0	1059.0	1042.0
acinetobacter tca	0.231088	0.174327	0.213515	0.302213	0.215163	0.254866	0.276638	0.199897	0.236275	0.229748	0.246905	0.246857			acinetobacter tca	1457.0	590.0	1198.0	1750.0	1254.0	1315.0	2120.0	1402.0	3150.0	1284.0	1779.0	1667.0
alpha carboxysome	0.048057	0.062640	0.046695	0.061824	0.052676	0.058338	0.060156	0.055749	0.058731	0.058332	0.067174	0.056420			alpha carboxysome	303.0	212.0	262.0	358.0	307.0	301.0	461.0	391.0	783.0	326.0	484.0	381.0
Alpha-acetolactate operon	0.001269	0.006205	0.001069	0.001900	0.001716	0.000000	0.000000	0.000855	0.001575	0.000000	0.000416	0.002221			Alpha-acetolactate operon	8.0	21.0	6.0	11.0	10.0	0.0	0.0	6.0	21.0	0.0	3.0	15.0
Alpha-Amylase locus in Streptocococcus	0.006661	0.018615	0.008377	0.011225	0.008751	0.003682	0.011222	0.008555	0.004650	0.005189	0.009438	0.009774			Alpha-Amylase locus in Streptocococcus	42.0	63.0	47.0	65.0	51.0	19.0	86.0	60.0	62.0	29.0	68.0	66.0
beta carboxysome	0.012054	0.006796	0.007307	0.013297	0.013212	0.012404	0.014093	0.010123	0.008326	0.011273	0.014989	0.009477			beta carboxysome	76.0	23.0	41.0	77.0	77.0	64.0	108.0	71.0	111.0	63.0	108.0	64.0
Beta-Glucoside Metabolism	0.084695	0.117302	0.076281	0.126757	0.078070	0.078495	0.112352	0.087116	0.067882	0.064773	0.091739	0.113581			Beta-Glucoside Metabolism	534.0	397.0	428.0	734.0	455.0	405.0	861.0	611.0	905.0	362.0	661.0	767.0
beta-glucuronide utilization	0.000793	0.005318	0.001782	0.017269	0.000172	0.000000	0.014223	0.001283	0.001200	0.001968	0.004302	0.007552			beta-glucuronide utilization	5.0	18.0	10.0	100.0	1.0	0.0	109.0	9.0	16.0	11.0	31.0	51.0
Butanol Biosynthesis	0.175100	0.136507	0.174661	0.195316	0.137952	0.163192	0.195474	0.163539	0.178219	0.168553	0.164604	0.160968			Butanol Biosynthesis	1104.0	462.0	980.0	1131.0	804.0	842.0	1498.0	1147.0	2376.0	942.0	1186.0	1087.0
Calvin-Benson cycle	0.304046	0.291038	0.322767	0.299105	0.296321	0.301963	0.289818	0.287299	0.307307	0.318676	0.291040	0.287432			Calvin-Benson cycle	1917.0	985.0	1811.0	1732.0	1727.0	1558.0	2221.0	2015.0	4097.0	1781.0	2097.0	1941.0
Calvin-Benson-Bassham cycle in plants	0.133863	0.142121	0.146323	0.141263	0.138295	0.136252	0.138711	0.123046	0.156016	0.144397	0.145451	0.139792			Calvin-Benson-Bassham cycle in plants	844.0	481.0	821.0	818.0	806.0	703.0	1063.0	863.0	2080.0	807.0	1048.0	944.0
Carboxysome	0.049643	0.026001	0.042952	0.034021	0.038949	0.045546	0.030143	0.029371	0.020102	0.043659	0.031921	0.043981			Carboxysome	313.0	88.0	241.0	197.0	227.0	235.0	231.0	206.0	268.0	244.0	230.0	297.0
Cellulosome	0.021570	0.020683	0.014615	0.018133	0.028997	0.032367	0.018791	0.023668	0.028278	0.036323	0.017904	0.028432			Cellulosome	136.0	70.0	82.0	105.0	169.0	167.0	144.0	166.0	377.0	203.0	129.0	192.0
Chitin and N-acetylglucosamine utilization	0.161302	0.163690	0.118698	0.138155	0.165233	0.156215	0.143930	0.130888	0.146490	0.184120	0.124216	0.168372			Chitin and N-acetylglucosamine utilization	1017.0	554.0	666.0	800.0	963.0	806.0	1103.0	918.0	1953.0	1029.0	895.0	1137.0
Chitobiose	0.000000	0.000000	0.000356	0.005526	0.000000	0.000000	0.003001	0.000143	0.000000	0.000000	0.001110	0.001629			Chitobiose	0.0	0.0	2.0	32.0	0.0	0.0	23.0	1.0	0.0	0.0	8.0	11.0
CitAB	0.000317	0.000000	0.000000	0.007944	0.000000	0.000000	0.005220	0.000000	0.000000	0.000000	0.001804	0.003850			CitAB	2.0	0.0	0.0	46.0	0.0	0.0	40.0	0.0	0.0	0.0	13.0	26.0
Citrate Metabolism KE	0.060111	0.052889	0.051151	0.082547	0.051646	0.054462	0.062244	0.052755	0.056181	0.063163	0.058014	0.063380			Citrate Metabolism KE	379.0	179.0	287.0	478.0	301.0	281.0	477.0	370.0	749.0	353.0	418.0	428.0
Citrate Metabolism KE2	0.009041	0.004728	0.004990	0.006562	0.004976	0.010272	0.003915	0.005275	0.005176	0.005905	0.004302	0.003258			Citrate Metabolism KE2	57.0	16.0	28.0	38.0	29.0	53.0	30.0	37.0	69.0	33.0	31.0	22.0
Citrate Metabolism KE3	0.083585	0.056730	0.074855	0.100162	0.076011	0.093225	0.098781	0.073999	0.086034	0.095549	0.082857	0.089295			Citrate Metabolism KE3	527.0	192.0	420.0	580.0	443.0	481.0	757.0	519.0	1147.0	534.0	597.0	603.0
Citrate Metabolism KE4	0.084219	0.057026	0.078419	0.110524	0.076011	0.094000	0.105044	0.074854	0.086784	0.096086	0.085772	0.094922			Citrate Metabolism KE4	531.0	193.0	440.0	640.0	443.0	485.0	805.0	525.0	1157.0	537.0	618.0	641.0
CO2 uptake, carboxysome	0.012054	0.006796	0.007307	0.013297	0.013212	0.012404	0.014093	0.010123	0.008326	0.011273	0.014989	0.009477			CO2 uptake, carboxysome	76.0	23.0	41.0	77.0	77.0	64.0	108.0	71.0	111.0	63.0	108.0	64.0
Conserved cluster around inner membrane protein gene yghQ, probably involved in polysaccharide biosynthesis	0.000000	0.000591	0.000713	0.011225	0.000000	0.000000	0.003784	0.000000	0.000000	0.000000	0.003331	0.000444			Conserved cluster around inner membrane protein gene yghQ, probably involved in polysaccharide biosynthesis	0.0	2.0	4.0	65.0	0.0	0.0	29.0	0.0	0.0	0.0	24.0	3.0
D-allose utilization	0.001427	0.005614	0.002673	0.016751	0.000343	0.000000	0.012136	0.000570	0.000300	0.000358	0.001249	0.002517			D-allose utilization	9.0	19.0	15.0	97.0	2.0	0.0	93.0	4.0	4.0	2.0	9.0	17.0
D-galactarate, D-glucarate and D-glycerate catabolism	0.049961	0.059094	0.068260	0.080475	0.039807	0.045546	0.077772	0.059456	0.036529	0.035249	0.057736	0.060715			D-galactarate, D-glucarate and D-glycerate catabolism	315.0	200.0	383.0	466.0	232.0	235.0	596.0	417.0	487.0	197.0	416.0	410.0
D-galactarate, D-glucarate and D-glycerate catabolism - gjo	0.049961	0.059094	0.068260	0.080475	0.039807	0.045546	0.077772	0.059456	0.036529	0.035249	0.057736	0.060715			D-galactarate, D-glucarate and D-glycerate catabolism - gjo	315.0	200.0	383.0	466.0	232.0	235.0	596.0	417.0	487.0	197.0	416.0	410.0
D-galactonate catabolism	0.000476	0.002068	0.010515	0.024177	0.000000	0.000000	0.024271	0.000000	0.000000	0.000000	0.007217	0.010662			D-galactonate catabolism	3.0	7.0	59.0	140.0	0.0	0.0	186.0	0.0	0.0	0.0	52.0	72.0
D-Galacturonate and D-Glucuronate Utilization	0.236163	0.233126	0.211554	0.277864	0.260118	0.248277	0.231489	0.202036	0.222698	0.258019	0.215817	0.269069			D-Galacturonate and D-Glucuronate Utilization	1489.0	789.0	1187.0	1609.0	1516.0	1281.0	1774.0	1417.0	2969.0	1442.0	1555.0	1817.0
D-gluconate and ketogluconates metabolism	0.061380	0.044025	0.081984	0.102407	0.064000	0.075782	0.081687	0.050046	0.046055	0.071036	0.066063	0.064861			D-gluconate and ketogluconates metabolism	387.0	149.0	460.0	593.0	373.0	391.0	626.0	351.0	614.0	397.0	476.0	438.0
D-mannitol and D-mannose degradation in plants	0.008565	0.021865	0.007664	0.017960	0.006863	0.006977	0.012397	0.007272	0.008926	0.010736	0.008882	0.012291			D-mannitol and D-mannose degradation in plants	54.0	74.0	43.0	104.0	40.0	36.0	95.0	51.0	119.0	60.0	64.0	83.0
D-ribose utilization	0.062490	0.276264	0.072716	0.055607	0.043753	0.041864	0.060156	0.058600	0.049205	0.052606	0.060234	0.081150			D-ribose utilization	394.0	935.0	408.0	322.0	255.0	216.0	461.0	411.0	656.0	294.0	434.0	548.0
D-Sorbitol(D-Glucitol) and L-Sorbose Utilization	0.007137	0.012410	0.011050	0.010189	0.000686	0.001744	0.016050	0.006416	0.002550	0.001610	0.007217	0.007552			D-Sorbitol(D-Glucitol) and L-Sorbose Utilization	45.0	42.0	62.0	59.0	4.0	9.0	123.0	45.0	34.0	9.0	52.0	51.0
D-Tagatose and Galactitol Utilization	0.087233	0.132961	0.082340	0.091182	0.082016	0.082177	0.093561	0.096669	0.090460	0.091792	0.089796	0.087222			D-Tagatose and Galactitol Utilization	550.0	450.0	462.0	528.0	478.0	424.0	717.0	678.0	1206.0	513.0	647.0	589.0
Dehydrogenase complexes	0.012530	0.066185	0.015506	0.035575	0.009437	0.012404	0.033144	0.014115	0.032853	0.018609	0.030811	0.035836			Dehydrogenase complexes	79.0	224.0	87.0	206.0	55.0	64.0	254.0	99.0	438.0	104.0	222.0	242.0
Deoxyribose and Deoxynucleoside Catabolism	0.131167	0.214807	0.143828	0.129865	0.107410	0.117839	0.125923	0.131316	0.111012	0.123284	0.130462	0.121429			Deoxyribose and Deoxynucleoside Catabolism	827.0	727.0	807.0	752.0	626.0	608.0	965.0	921.0	1480.0	689.0	940.0	820.0
Dihydroxyacetone kinases	0.012213	0.038707	0.010694	0.019687	0.008922	0.005427	0.023619	0.006844	0.007951	0.009841	0.010687	0.017030			Dihydroxyacetone kinases	77.0	131.0	60.0	114.0	52.0	28.0	181.0	48.0	106.0	55.0	77.0	115.0
EC 5.1.3.- Racemases and epimerases acting on carbohydrates and derivatives	0.118637	0.121734	0.132244	0.119331	0.117190	0.135089	0.122921	0.120052	0.113862	0.124536	0.119914	0.122318			EC 5.1.3.- Racemases and epimerases acting on carbohydrates and derivatives	748.0	412.0	742.0	691.0	683.0	697.0	942.0	842.0	1518.0	696.0	864.0	826.0
Entner-Doudoroff Pathway	0.459321	0.445273	0.512043	0.498393	0.482488	0.507988	0.485422	0.469943	0.489201	0.517111	0.470355	0.462912			Entner-Doudoroff Pathway	2896.0	1507.0	2873.0	2886.0	2812.0	2621.0	3720.0	3296.0	6522.0	2890.0	3389.0	3126.0
Erythritol utilization	0.000000	0.000000	0.000000	0.000000	0.000000	0.000000	0.000000	0.000143	0.000000	0.000000	0.000000	0.000444			Erythritol utilization	0.0	0.0	0.0	0.0	0.0	0.0	0.0	1.0	0.0	0.0	0.0	3.0
Ethanolamine utilization	0.079303	0.065594	0.075568	0.083756	0.077555	0.082177	0.092256	0.078989	0.092410	0.082487	0.081191	0.079817			Ethanolamine utilization	500.0	222.0	424.0	485.0	452.0	424.0	707.0	554.0	1232.0	461.0	585.0	539.0
Ethylmalonyl-CoA pathway of C2 assimilation	0.000317	0.000591	0.006416	0.026767	0.000172	0.000194	0.019704	0.000285	0.000975	0.001074	0.005690	0.012587			Ethylmalonyl-CoA pathway of C2 assimilation	2.0	2.0	36.0	155.0	1.0	1.0	151.0	2.0	13.0	6.0	41.0	85.0
Ethylmalonyl-CoA pathway of C2 assimilation, GJO	0.000317	0.000591	0.006416	0.026767	0.000172	0.000194	0.019704	0.000285	0.000975	0.001074	0.005690	0.012587			Ethylmalonyl-CoA pathway of C2 assimilation, GJO	2.0	2.0	36.0	155.0	1.0	1.0	151.0	2.0	13.0	6.0	41.0	85.0
Fermentations in Streptococci	0.374467	0.494026	0.399048	0.423099	0.365984	0.318437	0.428137	0.374843	0.436246	0.344264	0.398185	0.403085			Fermentations in Streptococci	2361.0	1672.0	2239.0	2450.0	2133.0	1643.0	3281.0	2629.0	5816.0	1924.0	2869.0	2722.0
Fermentations: Lactate	0.218241	0.285719	0.230802	0.232273	0.231807	0.183736	0.231489	0.225419	0.246776	0.197540	0.212625	0.230567			Fermentations: Lactate	1376.0	967.0	1295.0	1345.0	1351.0	948.0	1774.0	1581.0	3290.0	1104.0	1532.0	1557.0
Fermentations: Mixed acid	0.345601	0.383520	0.349679	0.367837	0.329951	0.291885	0.370591	0.347182	0.370539	0.306688	0.345723	0.348442			Fermentations: Mixed acid	2179.0	1298.0	1962.0	2130.0	1923.0	1506.0	2840.0	2435.0	4940.0	1714.0	2491.0	2353.0
Folate-mediated one-carbon metabolism in plants	0.247107	0.308471	0.253081	0.262149	0.259088	0.270953	0.261501	0.285160	0.291781	0.273049	0.283546	0.285507			Folate-mediated one-carbon metabolism in plants	1558.0	1044.0	1420.0	1518.0	1510.0	1398.0	2004.0	2000.0	3890.0	1526.0	2043.0	1928.0
Formaldehyde assimilation: Ribulose monophosphate pathway	0.257416	0.320585	0.275715	0.249715	0.253941	0.242074	0.256804	0.239962	0.286080	0.273228	0.244407	0.256926			Formaldehyde assimilation: Ribulose monophosphate pathway	1623.0	1085.0	1547.0	1446.0	1480.0	1249.0	1968.0	1683.0	3814.0	1527.0	1761.0	1735.0
Fructooligosaccharides(FOS) and Raffinose Utilization	0.168756	0.327381	0.194088	0.172003	0.167635	0.191876	0.185426	0.210876	0.147316	0.160143	0.200966	0.184661			Fructooligosaccharides(FOS) and Raffinose Utilization	1064.0	1108.0	1089.0	996.0	977.0	990.0	1421.0	1479.0	1964.0	895.0	1448.0	1247.0
Fructose utilization	0.122919	0.137984	0.121550	0.150243	0.102777	0.119002	0.142756	0.147998	0.092560	0.099307	0.128796	0.124095			Fructose utilization	775.0	467.0	682.0	870.0	599.0	614.0	1094.0	1038.0	1234.0	555.0	928.0	838.0
Galactose degradation in plants	0.125774	0.112279	0.133491	0.113287	0.117877	0.133926	0.138189	0.126468	0.134414	0.132588	0.122689	0.133276			Galactose degradation in plants	793.0	380.0	749.0	656.0	687.0	691.0	1059.0	887.0	1792.0	741.0	884.0	900.0
Glycerate metabolism	0.087074	0.090414	0.079845	0.098263	0.076011	0.075588	0.097867	0.086689	0.066307	0.061194	0.080636	0.082187			Glycerate metabolism	549.0	306.0	448.0	569.0	443.0	390.0	750.0	608.0	884.0	342.0	581.0	555.0
Glycerol and Glycerol-3-phosphate Uptake and Utilization	0.075655	0.157190	0.095885	0.099644	0.058852	0.077526	0.106088	0.073144	0.079658	0.070141	0.080220	0.101290			Glycerol and Glycerol-3-phosphate Uptake and Utilization	477.0	532.0	538.0	577.0	343.0	400.0	813.0	513.0	1062.0	392.0	578.0	684.0
Glycerol fermentation to 1,3-propanediol	0.046313	0.070026	0.036358	0.039892	0.033630	0.035080	0.047368	0.034932	0.030903	0.039544	0.040943	0.050201			Glycerol fermentation to 1,3-propanediol	292.0	237.0	204.0	231.0	196.0	181.0	363.0	245.0	412.0	221.0	295.0	339.0
Glycogen metabolism	0.305950	0.260604	0.259140	0.283735	0.299410	0.313980	0.283946	0.292717	0.333485	0.290047	0.301866	0.266107			Glycogen metabolism	1929.0	882.0	1454.0	1643.0	1745.0	1620.0	2176.0	2053.0	4446.0	1621.0	2175.0	1797.0
Glycolate, glyoxylate interconversions	0.037589	0.037820	0.037249	0.044382	0.036375	0.035468	0.046976	0.032936	0.027528	0.036502	0.042053	0.038946			Glycolate, glyoxylate interconversions	237.0	128.0	209.0	257.0	212.0	183.0	360.0	231.0	367.0	204.0	303.0	263.0
Glycolysis and Gluconeogenesis	0.753692	0.670717	0.736429	0.688874	0.749640	0.765761	0.682331	0.736425	0.837238	0.811274	0.722535	0.665047			Glycolysis and Gluconeogenesis	4752.0	2270.0	4132.0	3989.0	4369.0	3951.0	5229.0	5165.0	11162.0	4534.0	5206.0	4491.0
Glycolysis and Gluconeogenesis in plants	0.769553	0.606600	0.763163	0.723758	0.799742	0.811114	0.707124	0.781481	0.854490	0.852249	0.762506	0.688148			Glycolysis and Gluconeogenesis in plants	4852.0	2053.0	4282.0	4191.0	4661.0	4185.0	5419.0	5481.0	11392.0	4763.0	5494.0	4647.0
Glycolysis and Gluconeogenesis in Streptococci	0.700718	0.699673	0.712190	0.671432	0.715667	0.724673	0.657277	0.707767	0.790133	0.769941	0.691030	0.660604			Glycolysis and Gluconeogenesis in Streptococci	4418.0	2368.0	3996.0	3888.0	4171.0	3739.0	5037.0	4964.0	10534.0	4303.0	4979.0	4461.0
Glycolysis and Gluconeogenesis, including Archaeal enzymes	0.498814	0.429909	0.489408	0.468517	0.508911	0.507019	0.462195	0.499172	0.590987	0.541625	0.488398	0.446030			Glycolysis and Gluconeogenesis, including Archaeal enzymes	3145.0	1455.0	2746.0	2713.0	2966.0	2616.0	3542.0	3501.0	7879.0	3027.0	3519.0	3012.0
Glycolysis test	0.748934	0.650329	0.730904	0.678340	0.742091	0.759172	0.673066	0.731007	0.825237	0.802328	0.714346	0.654977			Glycolysis test	4722.0	2201.0	4101.0	3928.0	4325.0	3917.0	5158.0	5127.0	11002.0	4484.0	5147.0	4423.0
Glyoxylate bypass	0.079461	0.055548	0.080023	0.137119	0.088365	0.095938	0.133360	0.079987	0.086784	0.083203	0.105480	0.103807			Glyoxylate bypass	501.0	188.0	449.0	794.0	515.0	495.0	1022.0	561.0	1157.0	465.0	760.0	701.0
Hexose Phosphate Uptake System	0.000476	0.000591	0.008733	0.017442	0.000172	0.000000	0.019443	0.000143	0.000000	0.000000	0.002776	0.013180			Hexose Phosphate Uptake System	3.0	2.0	49.0	101.0	1.0	0.0	149.0	1.0	0.0	0.0	20.0	89.0
Inositol catabolism	0.030135	0.019206	0.025665	0.019169	0.023164	0.016668	0.014876	0.017822	0.019802	0.028808	0.018320	0.022805			Inositol catabolism	190.0	65.0	144.0	111.0	135.0	86.0	114.0	125.0	264.0	161.0	132.0	154.0
Isobutyryl-CoA to Propionyl-CoA Module	0.042189	0.020092	0.040101	0.039029	0.031056	0.035856	0.039016	0.045340	0.033904	0.042586	0.029701	0.027988			Isobutyryl-CoA to Propionyl-CoA Module	266.0	68.0	225.0	226.0	181.0	185.0	299.0	318.0	452.0	238.0	214.0	189.0
L-Arabinose CS	0.134339	0.146849	0.169671	0.182710	0.172096	0.147687	0.143147	0.173235	0.148366	0.143324	0.164048	0.175924			L-Arabinose CS	847.0	497.0	952.0	1058.0	1003.0	762.0	1097.0	1215.0	1978.0	801.0	1182.0	1188.0
L-Arabinose utilization	0.136083	0.142121	0.172879	0.189963	0.177587	0.154083	0.151368	0.176229	0.153916	0.147797	0.173347	0.183773			L-Arabinose utilization	858.0	481.0	970.0	1100.0	1035.0	795.0	1160.0	1236.0	2052.0	826.0	1249.0	1241.0
L-ascorbate utilization (and related gene clusters)	0.014750	0.024819	0.026556	0.051117	0.014070	0.018800	0.039147	0.018250	0.012826	0.015925	0.035946	0.031690			L-ascorbate utilization (and related gene clusters)	93.0	84.0	149.0	296.0	82.0	97.0	300.0	128.0	171.0	89.0	259.0	214.0
L-fucose utilization	0.038065	0.019501	0.032437	0.048354	0.022477	0.026746	0.039016	0.034077	0.042980	0.033102	0.044690	0.049460			L-fucose utilization	240.0	66.0	182.0	280.0	131.0	138.0	299.0	239.0	573.0	185.0	322.0	334.0
L-fucose utilization temp	0.015861	0.006500	0.012832	0.017097	0.005491	0.009497	0.011875	0.015113	0.017177	0.013599	0.017210	0.013476			L-fucose utilization temp	100.0	22.0	72.0	99.0	32.0	49.0	91.0	106.0	229.0	76.0	124.0	91.0
L-rhamnose utilization	0.101825	0.051707	0.061666	0.085311	0.096429	0.083922	0.079990	0.058030	0.089034	0.086961	0.080775	0.099661			L-rhamnose utilization	642.0	175.0	346.0	494.0	562.0	433.0	613.0	407.0	1187.0	486.0	582.0	673.0
Lactate utilization	0.036955	0.030729	0.034754	0.047318	0.025909	0.031010	0.045932	0.025237	0.037579	0.036323	0.040943	0.035244			Lactate utilization	233.0	104.0	195.0	274.0	151.0	160.0	352.0	177.0	501.0	203.0	295.0	238.0
Lactate utilization temp	0.041555	0.042548	0.044913	0.070632	0.038777	0.032173	0.070725	0.037499	0.045155	0.036502	0.059402	0.054495			Lactate utilization temp	262.0	144.0	252.0	409.0	226.0	166.0	542.0	263.0	602.0	204.0	428.0	368.0
Lacto-N-Biose I and Galacto-N-Biose Metabolic Pathway	0.085330	0.078890	0.098024	0.073567	0.096429	0.103691	0.090951	0.088542	0.083859	0.079982	0.099234	0.088258			Lacto-N-Biose I and Galacto-N-Biose Metabolic Pathway	538.0	267.0	550.0	426.0	562.0	535.0	697.0	621.0	1118.0	447.0	715.0	596.0
Lactose and Galactose Uptake and Utilization	0.530535	0.424590	0.391206	0.417745	0.531731	0.482405	0.405171	0.422892	0.462949	0.538762	0.443708	0.465577			Lactose and Galactose Uptake and Utilization	3345.0	1437.0	2195.0	2419.0	3099.0	2489.0	3105.0	2966.0	6172.0	3011.0	3197.0	3144.0
Lactose utilization	0.362730	0.200920	0.240070	0.289261	0.410080	0.354487	0.260718	0.274609	0.323659	0.395438	0.318659	0.330820			Lactose utilization	2287.0	680.0	1347.0	1675.0	2390.0	1829.0	1998.0	1926.0	4315.0	2210.0	2296.0	2234.0
Malonate decarboxylase	0.000476	0.000000	0.002852	0.000173	0.000000	0.000000	0.000000	0.000428	0.000075	0.000000	0.000139	0.000592			Malonate decarboxylase	3.0	0.0	16.0	1.0	0.0	0.0	0.0	3.0	1.0	0.0	1.0	4.0
Malonate_	0.000476	0.000000	0.002852	0.000173	0.000000	0.000000	0.000000	0.000428	0.000075	0.000000	0.000139	0.000592			Malonate_	3.0	0.0	16.0	1.0	0.0	0.0	0.0	3.0	1.0	0.0	1.0	4.0
Maltose and Maltodextrin Utilization	0.306267	0.370519	0.292112	0.384761	0.309190	0.336462	0.357150	0.289865	0.307907	0.324939	0.311442	0.321195			Maltose and Maltodextrin Utilization	1931.0	1254.0	1639.0	2228.0	1802.0	1736.0	2737.0	2033.0	4105.0	1816.0	2244.0	2169.0
Mannitol Utilization	0.097384	0.096028	0.097311	0.115705	0.068976	0.082177	0.116658	0.102943	0.063607	0.073541	0.094376	0.092701			Mannitol Utilization	614.0	325.0	546.0	670.0	402.0	424.0	894.0	722.0	848.0	411.0	680.0	626.0
Mannose Metabolism	0.106266	0.171077	0.130283	0.109488	0.093512	0.089542	0.093431	0.116773	0.118362	0.126862	0.119358	0.104992			Mannose Metabolism	670.0	579.0	731.0	634.0	545.0	462.0	716.0	819.0	1578.0	709.0	860.0	709.0
Melibiose degradation in plants	0.036321	0.050821	0.029585	0.029185	0.029169	0.025584	0.028186	0.038354	0.027903	0.033281	0.025954	0.026063			Melibiose degradation in plants	229.0	172.0	166.0	169.0	170.0	132.0	216.0	269.0	372.0	186.0	187.0	176.0
Melibiose Utilization	0.048850	0.057617	0.040457	0.037820	0.038949	0.039732	0.036668	0.047337	0.035404	0.040796	0.035946	0.030950			Melibiose Utilization	308.0	195.0	227.0	219.0	227.0	205.0	281.0	332.0	472.0	228.0	259.0	209.0
Methanogenesis	0.013323	0.010046	0.029229	0.021587	0.018016	0.013373	0.015137	0.023526	0.014927	0.018072	0.012907	0.016289			Methanogenesis	84.0	34.0	164.0	125.0	105.0	69.0	116.0	165.0	199.0	101.0	93.0	110.0
Methanogenesis from methylated compounds	0.000000	0.000000	0.000535	0.000691	0.000000	0.000000	0.000000	0.000285	0.000000	0.000000	0.000000	0.000148			Methanogenesis from methylated compounds	0.0	0.0	3.0	4.0	0.0	0.0	0.0	2.0	0.0	0.0	0.0	1.0
Methylcitrate cycle	0.001745	0.009455	0.017644	0.056471	0.005662	0.001357	0.034841	0.003137	0.002700	0.000895	0.018736	0.020732			Methylcitrate cycle	11.0	32.0	99.0	327.0	33.0	7.0	267.0	22.0	36.0	5.0	135.0	140.0
Methylglyoxal Metabolism	0.052023	0.065003	0.060062	0.063206	0.049587	0.045159	0.053631	0.053182	0.036679	0.050280	0.059540	0.061899			Methylglyoxal Metabolism	328.0	220.0	337.0	366.0	289.0	233.0	411.0	373.0	489.0	281.0	429.0	418.0
millsd methanogensis	0.013323	0.010046	0.029229	0.021587	0.018016	0.013373	0.015137	0.023526	0.014927	0.018072	0.012907	0.016289			millsd methanogensis	84.0	34.0	164.0	125.0	105.0	69.0	116.0	165.0	199.0	101.0	93.0	110.0
N-Acetyl-Galactosamine and Galactosamine Utilization	0.132277	0.220421	0.109431	0.140400	0.133147	0.134895	0.138972	0.130603	0.131864	0.158891	0.132405	0.146900			N-Acetyl-Galactosamine and Galactosamine Utilization	834.0	746.0	614.0	813.0	776.0	696.0	1065.0	916.0	1758.0	888.0	954.0	992.0
One-carbon metabolism by tetrahydropterines	0.152102	0.162213	0.142759	0.124339	0.149619	0.151757	0.136101	0.158834	0.149416	0.144219	0.155999	0.148825			One-carbon metabolism by tetrahydropterines	959.0	549.0	801.0	720.0	872.0	783.0	1043.0	1114.0	1992.0	806.0	1124.0	1005.0
Pentose phosphate pathway	0.135449	0.201806	0.148819	0.161123	0.148590	0.130437	0.149280	0.148711	0.168468	0.136525	0.150447	0.169260			Pentose phosphate pathway	854.0	683.0	835.0	933.0	866.0	673.0	1144.0	1043.0	2246.0	763.0	1084.0	1143.0
Pentose phosphate pathway in plants	0.089295	0.139757	0.107648	0.125893	0.110670	0.095551	0.114178	0.108646	0.121888	0.098233	0.118664	0.127501			Pentose phosphate pathway in plants	563.0	473.0	604.0	729.0	645.0	493.0	875.0	762.0	1625.0	549.0	855.0	861.0
Peripheral Glucose Catabolism Pathways	0.029818	0.039888	0.036893	0.035057	0.030542	0.035080	0.034580	0.031082	0.031353	0.040617	0.034281	0.033319			Peripheral Glucose Catabolism Pathways	188.0	135.0	207.0	203.0	178.0	181.0	265.0	218.0	418.0	227.0	247.0	225.0
Photorespiration (oxidative C2 cycle)	0.155592	0.209784	0.159690	0.211377	0.153394	0.157765	0.211915	0.169100	0.159167	0.175353	0.191945	0.208503			Photorespiration (oxidative C2 cycle)	981.0	710.0	896.0	1224.0	894.0	814.0	1624.0	1186.0	2122.0	980.0	1383.0	1408.0
Photorespiration (oxidative C2 cycle) in plants	0.107059	0.128234	0.111035	0.141090	0.111700	0.120553	0.135970	0.121336	0.128639	0.134914	0.132127	0.148677			Photorespiration (oxidative C2 cycle) in plants	675.0	434.0	623.0	817.0	651.0	622.0	1042.0	851.0	1715.0	754.0	952.0	1004.0
Propanediol utilization	0.063442	0.061162	0.052755	0.053362	0.054563	0.062021	0.050630	0.052042	0.054681	0.078551	0.063565	0.055087			Propanediol utilization	400.0	207.0	296.0	309.0	318.0	320.0	388.0	365.0	729.0	439.0	458.0	372.0
Propionate-CoA to Succinate Module	0.018398	0.012705	0.031546	0.070632	0.031399	0.023258	0.061330	0.024096	0.027378	0.012883	0.038583	0.043093			Propionate-CoA to Succinate Module	116.0	43.0	177.0	409.0	183.0	120.0	470.0	169.0	365.0	72.0	278.0	291.0
Propionyl-CoA to Succinyl-CoA Module	0.048850	0.017728	0.040457	0.040238	0.050960	0.060664	0.035754	0.037641	0.073133	0.074256	0.040249	0.052866			Propionyl-CoA to Succinyl-CoA Module	308.0	60.0	227.0	233.0	297.0	313.0	274.0	264.0	975.0	415.0	290.0	357.0
Pyruvate Alanine Serine Interconversions	0.112610	0.143303	0.134560	0.138845	0.130230	0.112994	0.147192	0.125470	0.112137	0.119168	0.149059	0.138015			Pyruvate Alanine Serine Interconversions	710.0	485.0	755.0	804.0	759.0	583.0	1128.0	880.0	1495.0	666.0	1074.0	932.0
Pyruvate metabolism I: anaplerotic reactions, PEP	0.440447	0.301675	0.420969	0.429143	0.461383	0.453139	0.401778	0.445277	0.477050	0.456632	0.414979	0.380873			Pyruvate metabolism I: anaplerotic reactions, PEP	2777.0	1021.0	2362.0	2485.0	2689.0	2338.0	3079.0	3123.0	6360.0	2552.0	2990.0	2572.0
Pyruvate metabolism I: anaplerotic reactions, PEP in Mycobacteria	0.539892	0.428431	0.516855	0.526542	0.547002	0.537642	0.495730	0.524124	0.566685	0.555581	0.504775	0.478312			Pyruvate metabolism I: anaplerotic reactions, PEP in Mycobacteria	3404.0	1450.0	2900.0	3049.0	3188.0	2774.0	3799.0	3676.0	7555.0	3105.0	3637.0	3230.0
Pyruvate metabolism II: acetyl-CoA, acetogenesis from pyruvate	0.170977	0.265627	0.211019	0.218112	0.165919	0.161448	0.217918	0.184926	0.205297	0.171058	0.197219	0.225532			Pyruvate metabolism II: acetyl-CoA, acetogenesis from pyruvate	1078.0	899.0	1184.0	1263.0	967.0	833.0	1670.0	1297.0	2737.0	956.0	1421.0	1523.0
Pyruvate:ferredoxin oxidoreductase	0.147344	0.080663	0.135273	0.125721	0.127657	0.146911	0.128271	0.159975	0.177244	0.144040	0.113252	0.123206			Pyruvate:ferredoxin oxidoreductase	929.0	273.0	759.0	728.0	744.0	758.0	983.0	1122.0	2363.0	805.0	816.0	832.0
Quinones HGM	0.074862	0.044320	0.083053	0.123821	0.082874	0.096907	0.126053	0.081983	0.091585	0.066383	0.100344	0.100549			Quinones HGM	472.0	150.0	466.0	717.0	483.0	500.0	966.0	575.0	1221.0	371.0	723.0	679.0
Rubisco shunt in plants	0.191278	0.178464	0.192840	0.209822	0.198692	0.214165	0.216221	0.202321	0.215873	0.202192	0.198468	0.202875			Rubisco shunt in plants	1206.0	604.0	1082.0	1215.0	1158.0	1105.0	1657.0	1419.0	2878.0	1130.0	1430.0	1370.0
Serine-glyoxylate cycle	0.580654	0.482502	0.573709	0.585949	0.588182	0.638813	0.605994	0.602115	0.628716	0.624649	0.592351	0.592337			Serine-glyoxylate cycle	3661.0	1633.0	3219.0	3393.0	3428.0	3296.0	4644.0	4223.0	8382.0	3491.0	4268.0	4000.0
Starch biosynthesis in plants	0.082792	0.081845	0.086440	0.095327	0.094885	0.082177	0.091865	0.087259	0.105461	0.089823	0.088825	0.087370			Starch biosynthesis in plants	522.0	277.0	485.0	552.0	553.0	424.0	704.0	612.0	1406.0	502.0	640.0	590.0
Starch degradation in plants	0.080889	0.076527	0.058815	0.082375	0.090080	0.090318	0.071639	0.087687	0.084084	0.094118	0.086188	0.083668			Starch degradation in plants	510.0	259.0	330.0	477.0	525.0	466.0	549.0	615.0	1121.0	526.0	621.0	565.0
Sucrose metabolism in plants	0.572565	0.567598	0.583155	0.557282	0.579946	0.565163	0.546099	0.581869	0.594138	0.575085	0.552102	0.520516			Sucrose metabolism in plants	3610.0	1921.0	3272.0	3227.0	3380.0	2916.0	4185.0	4081.0	7921.0	3214.0	3978.0	3515.0
Sucrose utilization	0.109596	0.128234	0.098737	0.094636	0.101919	0.119971	0.119268	0.126326	0.082134	0.088034	0.124494	0.089443			Sucrose utilization	691.0	434.0	554.0	548.0	594.0	619.0	914.0	886.0	1095.0	492.0	897.0	604.0
Sucrose utilization Shewanella	0.048375	0.041661	0.044022	0.042655	0.048043	0.061633	0.058068	0.058743	0.031203	0.042407	0.054822	0.038502			Sucrose utilization Shewanella	305.0	141.0	247.0	247.0	280.0	318.0	445.0	412.0	416.0	237.0	395.0	260.0
Sugar utilization in Thermotogales	1.662977	1.818321	1.507968	1.525919	1.691795	1.651688	1.471532	1.558826	1.606744	1.745116	1.544026	1.655286			Sugar utilization in Thermotogales	10485.0	6154.0	8461.0	8836.0	9860.0	8522.0	11277.0	10933.0	21421.0	9753.0	11125.0	11178.0
Tagatose utilization	0.000793	0.014773	0.003921	0.007426	0.003603	0.003295	0.012136	0.003992	0.003675	0.002147	0.006245	0.007700			Tagatose utilization	5.0	50.0	22.0	43.0	21.0	17.0	93.0	28.0	49.0	12.0	45.0	52.0
TCA Cycle	0.231088	0.174327	0.213515	0.302213	0.215163	0.254866	0.276638	0.199897	0.236275	0.229748	0.246905	0.246857			TCA Cycle	1457.0	590.0	1198.0	1750.0	1254.0	1315.0	2120.0	1402.0	3150.0	1284.0	1779.0	1667.0
TCA cycle in plants	0.113879	0.100164	0.109787	0.164749	0.119421	0.120746	0.162721	0.109644	0.119188	0.117379	0.136846	0.136682			TCA cycle in plants	718.0	339.0	616.0	954.0	696.0	623.0	1247.0	769.0	1589.0	656.0	986.0	923.0
Trehalose metabolism in plants	0.010151	0.004432	0.006594	0.019687	0.010295	0.011047	0.018399	0.007842	0.007051	0.009841	0.007078	0.015845			Trehalose metabolism in plants	64.0	15.0	37.0	114.0	60.0	57.0	141.0	55.0	94.0	55.0	51.0	107.0
Trehalose Biosynthesis	0.114037	0.092482	0.076815	0.102580	0.115818	0.119390	0.106871	0.098238	0.115437	0.117558	0.102149	0.109138			Trehalose Biosynthesis	719.0	313.0	431.0	594.0	675.0	616.0	819.0	689.0	1539.0	657.0	736.0	737.0
Trehalose Uptake and Utilization	0.014909	0.030138	0.017644	0.050254	0.010295	0.011435	0.040713	0.010836	0.011476	0.011988	0.023039	0.024286			Trehalose Uptake and Utilization	94.0	102.0	99.0	291.0	60.0	59.0	312.0	76.0	153.0	67.0	166.0	164.0
Tricarballylate Utilization	0.000000	0.000000	0.000000	0.000000	0.000000	0.000000	0.000000	0.000000	0.000000	0.000179	0.000278	0.000000			Tricarballylate Utilization	0.0	0.0	0.0	0.0	0.0	0.0	0.0	0.0	0.0	1.0	2.0	0.0
Unknown carbohydrate utilization ( cluster Ydj )	0.003172	0.002659	0.001960	0.010362	0.000515	0.000969	0.009787	0.000998	0.000825	0.001074	0.003331	0.002666			Unknown carbohydrate utilization ( cluster Ydj )	20.0	9.0	11.0	60.0	3.0	5.0	75.0	7.0	11.0	6.0	24.0	18.0
Unknown carbohydrate utilization ( cluster Yeg )	0.014116	0.017433	0.014258	0.013297	0.010295	0.012404	0.011222	0.007272	0.010201	0.016641	0.014018	0.016734			Unknown carbohydrate utilization ( cluster Yeg )	89.0	59.0	80.0	77.0	60.0	64.0	86.0	51.0	136.0	93.0	101.0	113.0
Unknown carbohydrate utilization containing Fructose-bisphosphate aldolase	0.000000	0.000295	0.000535	0.000345	0.000000	0.000000	0.000261	0.000000	0.000000	0.000000	0.000139	0.000000			Unknown carbohydrate utilization containing Fructose-bisphosphate aldolase	0.0	1.0	3.0	2.0	0.0	0.0	2.0	0.0	0.0	0.0	1.0	0.0
Unknown sugar utilization (cluster yphABCDEFG)	0.001903	0.002955	0.007842	0.035229	0.003775	0.001163	0.031448	0.004848	0.004125	0.001610	0.015822	0.013624			Unknown sugar utilization (cluster yphABCDEFG)	12.0	10.0	44.0	204.0	22.0	6.0	241.0	34.0	55.0	9.0	114.0	92.0
VC0266	0.000634	0.004137	0.000356	0.000173	0.000000	0.000000	0.000391	0.000143	0.000825	0.000000	0.000139	0.001037			VC0266	4.0	14.0	2.0	1.0	0.0	0.0	3.0	1.0	11.0	0.0	1.0	7.0
Xylose utilization	0.117844	0.123802	0.114956	0.137982	0.145673	0.115901	0.106480	0.112210	0.105161	0.131157	0.123244	0.148380			Xylose utilization	743.0	419.0	645.0	799.0	849.0	598.0	816.0	787.0	1402.0	733.0	888.0	1002.0
Xylose utilization in plants	0.020777	0.033684	0.020318	0.027631	0.021791	0.020544	0.020748	0.020104	0.027828	0.018967	0.026647	0.029321			Xylose utilization in plants	131.0	114.0	114.0	160.0	127.0	106.0	159.0	141.0	371.0	106.0	192.0	198.0
Bacterial Cytoskeleton	0.696753	0.587099	0.769223	0.594411	0.621640	0.686297	0.596599	0.689944	0.515079	0.708925	0.692834	0.639428			Bacterial Cytoskeleton	4393.0	1987.0	4316.0	3442.0	3623.0	3541.0	4572.0	4839.0	6867.0	3962.0	4992.0	4318.0
Control of cell elongation - division cycle in Bacilli	0.025218	0.056730	0.030655	0.026249	0.021276	0.026746	0.023488	0.021102	0.027303	0.021114	0.025537	0.024730			Control of cell elongation - division cycle in Bacilli	159.0	192.0	172.0	152.0	124.0	138.0	180.0	148.0	364.0	118.0	184.0	167.0
Cyanobacterial Circadian Clock	0.002062	0.005614	0.001960	0.001554	0.001029	0.000969	0.002218	0.003137	0.002175	0.001610	0.001665	0.003110			Cyanobacterial Circadian Clock	13.0	19.0	11.0	9.0	6.0	5.0	17.0	22.0	29.0	9.0	12.0	21.0
Diadenylate cyclase cluster	0.050595	0.044320	0.049725	0.031948	0.054563	0.046322	0.050239	0.054466	0.066082	0.042765	0.039000	0.040723			Diadenylate cyclase cluster	319.0	150.0	279.0	185.0	318.0	239.0	385.0	382.0	881.0	239.0	281.0	275.0
Macromolecular synthesis operon	0.328947	0.234012	0.320094	0.272856	0.322230	0.348091	0.312523	0.326936	0.387341	0.335138	0.321296	0.321935			Macromolecular synthesis operon	2074.0	792.0	1796.0	1580.0	1878.0	1796.0	2395.0	2293.0	5164.0	1873.0	2315.0	2174.0
MukBEF Chromosome Condensation	0.000634	0.000591	0.004456	0.028494	0.000000	0.000000	0.022053	0.000000	0.000000	0.000000	0.012352	0.019251			MukBEF Chromosome Condensation	4.0	2.0	25.0	165.0	0.0	0.0	169.0	0.0	0.0	0.0	89.0	130.0
Two cell division clusters relating to chromosome partitioning	0.360827	0.284242	0.377126	0.305667	0.314166	0.351192	0.306651	0.353456	0.272504	0.339254	0.345307	0.308904			Two cell division clusters relating to chromosome partitioning	2275.0	962.0	2116.0	1770.0	1831.0	1812.0	2350.0	2479.0	3633.0	1896.0	2488.0	2086.0
YgjD and YeaZ	0.056305	0.065299	0.055606	0.041619	0.049930	0.056400	0.056894	0.059598	0.055131	0.057616	0.049825	0.053162			YgjD and YeaZ	355.0	221.0	312.0	241.0	291.0	291.0	436.0	418.0	735.0	322.0	359.0	359.0
Alginate metabolism	0.036321	0.038116	0.034398	0.052326	0.032257	0.037406	0.037842	0.029514	0.042830	0.038112	0.032338	0.048127			Alginate metabolism	229.0	129.0	193.0	303.0	188.0	193.0	290.0	207.0	571.0	213.0	233.0	325.0
Anthrose Biosynthesis	0.000000	0.000000	0.000000	0.000000	0.000000	0.000000	0.000000	0.000000	0.000075	0.000000	0.000000	0.000000			Anthrose Biosynthesis	0.0	0.0	0.0	0.0	0.0	0.0	0.0	0.0	1.0	0.0	0.0	0.0
Bacteroides capsular polysaccharide transcription antitermination proteins	0.027597	0.028070	0.025843	0.028494	0.036204	0.041283	0.017616	0.028373	0.024678	0.048669	0.027064	0.035984			Bacteroides capsular polysaccharide transcription antitermination proteins	174.0	95.0	145.0	165.0	211.0	213.0	135.0	199.0	329.0	272.0	195.0	243.0
Biosynthesis of Arabinogalactan in Mycobacteria	0.008247	0.016546	0.009268	0.004317	0.007893	0.006008	0.009656	0.009695	0.013051	0.003936	0.009854	0.006664			Biosynthesis of Arabinogalactan in Mycobacteria	52.0	56.0	52.0	25.0	46.0	31.0	74.0	68.0	174.0	22.0	71.0	45.0
Brucella Wbk Region and LPS genes	0.026170	0.032206	0.022456	0.036438	0.024193	0.025390	0.030665	0.022242	0.026103	0.027734	0.021512	0.032430			Brucella Wbk Region and LPS genes	165.0	109.0	126.0	211.0	141.0	131.0	235.0	156.0	348.0	155.0	155.0	219.0
Capsular heptose biosynthesis	0.038858	0.039002	0.046339	0.044037	0.040665	0.045934	0.043584	0.034219	0.042905	0.043122	0.037751	0.046943			Capsular heptose biosynthesis	245.0	132.0	260.0	255.0	237.0	237.0	334.0	240.0	572.0	241.0	272.0	317.0
Capsular Polysaccharide (CPS) of Campylobacter	0.000000	0.001477	0.001069	0.002072	0.000000	0.000000	0.002218	0.000000	0.000000	0.000000	0.001110	0.001777			Capsular Polysaccharide (CPS) of Campylobacter	0.0	5.0	6.0	12.0	0.0	0.0	17.0	0.0	0.0	0.0	8.0	12.0
Capsular Polysaccharides Biosynthesis and Assembly	0.040444	0.040184	0.042952	0.060615	0.047185	0.061245	0.058459	0.028801	0.041929	0.049564	0.046217	0.059382			Capsular Polysaccharides Biosynthesis and Assembly	255.0	136.0	241.0	351.0	275.0	316.0	448.0	202.0	559.0	277.0	333.0	401.0
Capsular surface virulence antigen loci	0.000000	0.000000	0.000178	0.000000	0.000000	0.000000	0.000000	0.000000	0.000000	0.000000	0.000000	0.000000			Capsular surface virulence antigen loci	0.0	0.0	1.0	0.0	0.0	0.0	0.0	0.0	0.0	0.0	0.0	0.0
CMP-N-acetylneuraminate Biosynthesis	0.029501	0.026297	0.032794	0.027631	0.033973	0.024227	0.026098	0.033506	0.025503	0.027198	0.026786	0.031986			CMP-N-acetylneuraminate Biosynthesis	186.0	89.0	184.0	160.0	198.0	125.0	200.0	235.0	340.0	152.0	193.0	216.0
Colanic acid biosynthesis	0.049802	0.033684	0.054359	0.106034	0.055249	0.076557	0.094083	0.033791	0.056931	0.061731	0.054822	0.076263			Colanic acid biosynthesis	314.0	114.0	305.0	614.0	322.0	395.0	721.0	237.0	759.0	345.0	395.0	515.0
D-Alanyl Lipoteichoic Acid Biosynthesis	0.003965	0.039002	0.006060	0.005353	0.004461	0.004070	0.003654	0.006986	0.003900	0.001431	0.006384	0.009329			D-Alanyl Lipoteichoic Acid Biosynthesis	25.0	132.0	34.0	31.0	26.0	21.0	28.0	49.0	52.0	8.0	46.0	63.0
dTDP-rhamnose synthesis	0.136559	0.122620	0.163255	0.164059	0.141898	0.158734	0.143800	0.151277	0.146640	0.143503	0.161689	0.134312			dTDP-rhamnose synthesis	861.0	415.0	916.0	950.0	827.0	819.0	1102.0	1061.0	1955.0	802.0	1165.0	907.0
Exopolysaccharide Biosynthesis	0.021570	0.023342	0.014436	0.011743	0.021105	0.017637	0.014876	0.021530	0.018152	0.018072	0.018875	0.017918			Exopolysaccharide Biosynthesis	136.0	79.0	81.0	68.0	123.0	91.0	114.0	151.0	242.0	101.0	136.0	121.0
Extracellular Polysaccharide Biosynthesis of Streptococci	0.003489	0.013001	0.003208	0.002763	0.003603	0.004458	0.002349	0.002709	0.002550	0.002863	0.002776	0.004443			Extracellular Polysaccharide Biosynthesis of Streptococci	22.0	44.0	18.0	16.0	21.0	23.0	18.0	19.0	34.0	16.0	20.0	30.0
Inner membrane protein YhjD and conserved cluster involved in LPS biosynthesis	0.000317	0.000886	0.003921	0.006562	0.000000	0.000000	0.008351	0.000143	0.000000	0.000000	0.004719	0.004146			Inner membrane protein YhjD and conserved cluster involved in LPS biosynthesis	2.0	3.0	22.0	38.0	0.0	0.0	64.0	1.0	0.0	0.0	34.0	28.0
KDO2-Lipid A biosynthesis	0.069628	0.064117	0.068082	0.102753	0.082531	0.086441	0.102565	0.061880	0.071558	0.101991	0.077999	0.084852			KDO2-Lipid A biosynthesis	439.0	217.0	382.0	595.0	481.0	446.0	786.0	434.0	954.0	570.0	562.0	573.0
Legionaminic Acid Biosynthesis	0.043141	0.033684	0.038675	0.033157	0.044611	0.039151	0.036929	0.039495	0.042830	0.037039	0.033726	0.040279			Legionaminic Acid Biosynthesis	272.0	114.0	217.0	192.0	260.0	202.0	283.0	277.0	571.0	207.0	243.0	272.0
linker unit-arabinogalactan synthesis	0.193657	0.175509	0.222960	0.202051	0.188397	0.217072	0.200824	0.206883	0.208297	0.190025	0.216511	0.185253			linker unit-arabinogalactan synthesis	1221.0	594.0	1251.0	1170.0	1098.0	1120.0	1539.0	1451.0	2777.0	1062.0	1560.0	1251.0
Lipid A biosynthesis in plants	0.050436	0.052594	0.051864	0.069941	0.064000	0.071518	0.074901	0.050046	0.058956	0.079982	0.061067	0.062640			Lipid A biosynthesis in plants	318.0	178.0	291.0	405.0	373.0	369.0	574.0	351.0	786.0	447.0	440.0	423.0
Lipid A modifications	0.000634	0.002659	0.009981	0.030739	0.000858	0.000194	0.022575	0.000713	0.000900	0.001253	0.009854	0.011847			Lipid A modifications	4.0	9.0	56.0	178.0	5.0	1.0	173.0	5.0	12.0	7.0	71.0	80.0
Lipid A-Ara4N pathway ( Polymyxin resistance )	0.035369	0.022751	0.049012	0.061306	0.048729	0.055237	0.070464	0.038639	0.049655	0.062805	0.053017	0.053903			Lipid A-Ara4N pathway ( Polymyxin resistance )	223.0	77.0	275.0	355.0	284.0	285.0	540.0	271.0	662.0	351.0	382.0	364.0
Lipid-linked oligosaccharide synthesis related cluster	0.000159	0.001182	0.000000	0.000173	0.000172	0.000000	0.000261	0.000000	0.000825	0.000000	0.000000	0.000148			Lipid-linked oligosaccharide synthesis related cluster	1.0	4.0	0.0	1.0	1.0	0.0	2.0	0.0	11.0	0.0	0.0	1.0
Lipopolysaccharide assembly	0.016654	0.013001	0.019961	0.025559	0.024021	0.020544	0.023358	0.014115	0.025578	0.024871	0.017210	0.019843			Lipopolysaccharide assembly	105.0	44.0	112.0	148.0	140.0	106.0	179.0	99.0	341.0	139.0	124.0	134.0
Lipopolysaccharide-related cluster in Alphaproteobacteria	0.006979	0.005318	0.008198	0.011916	0.007035	0.008140	0.011614	0.006416	0.005851	0.009662	0.007633	0.007848			Lipopolysaccharide-related cluster in Alphaproteobacteria	44.0	18.0	46.0	69.0	41.0	42.0	89.0	45.0	78.0	54.0	55.0	53.0
Lipoprotein sorting system	0.000159	0.000295	0.000178	0.001554	0.000000	0.000000	0.001044	0.000000	0.000000	0.000000	0.000139	0.001037			Lipoprotein sorting system	1.0	1.0	1.0	9.0	0.0	0.0	8.0	0.0	0.0	0.0	1.0	7.0
LOS core oligosaccharide biosynthesis	0.021729	0.042252	0.043844	0.051808	0.028997	0.020157	0.050630	0.025522	0.026478	0.016998	0.034003	0.036133			LOS core oligosaccharide biosynthesis	137.0	143.0	246.0	300.0	169.0	104.0	388.0	179.0	353.0	95.0	245.0	244.0
Major Outer Membrane Proteins	0.002855	0.007091	0.004277	0.024177	0.000343	0.000000	0.021661	0.000285	0.000825	0.000179	0.009299	0.006516			Major Outer Membrane Proteins	18.0	24.0	24.0	140.0	2.0	0.0	166.0	2.0	11.0	1.0	67.0	44.0
Murein Hydrolases	0.075020	0.093959	0.073073	0.080130	0.063142	0.055043	0.082730	0.058030	0.054306	0.061910	0.080359	0.075819			Murein Hydrolases	473.0	318.0	410.0	464.0	368.0	284.0	634.0	407.0	724.0	346.0	579.0	512.0
mycolic acid synthesis	0.129739	0.157190	0.134204	0.118640	0.127828	0.137415	0.114831	0.131886	0.112962	0.146903	0.124494	0.122614			mycolic acid synthesis	818.0	532.0	753.0	687.0	745.0	709.0	880.0	925.0	1506.0	821.0	897.0	828.0
O-Methyl Phosphoramidate Capsule Modification in Campylobacter	0.003331	0.001773	0.002317	0.003454	0.004118	0.006008	0.004959	0.003279	0.003900	0.005547	0.003192	0.006664			O-Methyl Phosphoramidate Capsule Modification in Campylobacter	21.0	6.0	13.0	20.0	24.0	31.0	38.0	23.0	52.0	31.0	23.0	45.0
Outer membrane	0.000793	0.004728	0.000891	0.006735	0.000343	0.000000	0.006524	0.000285	0.000375	0.000179	0.003192	0.002517			Outer membrane	5.0	16.0	5.0	39.0	2.0	0.0	50.0	2.0	5.0	1.0	23.0	17.0
Peptidoglycan Biosynthesis	0.532279	0.582371	0.472120	0.501674	0.571710	0.540161	0.544664	0.562906	0.569010	0.518364	0.561540	0.543025			Peptidoglycan Biosynthesis	3356.0	1971.0	2649.0	2905.0	3332.0	2787.0	4174.0	3948.0	7586.0	2897.0	4046.0	3667.0
Peptidoglycan biosynthesis--gjo	0.144014	0.166350	0.128857	0.125203	0.163174	0.163386	0.150324	0.161686	0.144690	0.155133	0.161967	0.157562			Peptidoglycan biosynthesis--gjo	908.0	563.0	723.0	725.0	951.0	843.0	1152.0	1134.0	1929.0	867.0	1167.0	1064.0
Peptidoglycan Crosslinking of Peptide Stems	0.000634	0.002364	0.007485	0.019860	0.000000	0.000000	0.015789	0.000000	0.000000	0.000000	0.005274	0.010366			Peptidoglycan Crosslinking of Peptide Stems	4.0	8.0	42.0	115.0	0.0	0.0	121.0	0.0	0.0	0.0	38.0	70.0
Perosamine Synthesis Vibrio	0.019033	0.010637	0.018714	0.022968	0.017673	0.019769	0.022705	0.016254	0.018452	0.018967	0.013601	0.025174			Perosamine Synthesis Vibrio	120.0	36.0	105.0	133.0	103.0	102.0	174.0	114.0	246.0	106.0	98.0	170.0
Phosphorylcholine incorporation in LPS	0.010468	0.029842	0.005169	0.007080	0.006349	0.006008	0.003784	0.008270	0.009976	0.007515	0.008189	0.009477			Phosphorylcholine incorporation in LPS	66.0	101.0	29.0	41.0	37.0	31.0	29.0	58.0	133.0	42.0	59.0	64.0
Polyglycerolphosphate lipoteichoic acid biosynthesis	0.007772	0.029547	0.005525	0.002418	0.001373	0.000969	0.003523	0.003422	0.003750	0.001431	0.004164	0.005627			Polyglycerolphosphate lipoteichoic acid biosynthesis	49.0	100.0	31.0	14.0	8.0	5.0	27.0	24.0	50.0	8.0	30.0	38.0
Polysaccharide deacetylases	0.009834	0.008569	0.008911	0.005181	0.007035	0.008915	0.005611	0.008983	0.005851	0.006263	0.007078	0.009181			Polysaccharide deacetylases	62.0	29.0	50.0	30.0	41.0	46.0	43.0	63.0	78.0	35.0	51.0	62.0
Raj MurE	0.099287	0.107846	0.086618	0.086174	0.084418	0.084697	0.094344	0.080415	0.069532	0.080877	0.109643	0.085148			Raj MurE	626.0	365.0	486.0	499.0	492.0	437.0	723.0	564.0	927.0	452.0	790.0	575.0
Recycling of Peptidoglycan Amino Acids	0.035528	0.023638	0.023882	0.035575	0.033458	0.040120	0.036407	0.035360	0.035329	0.034355	0.034836	0.036873			Recycling of Peptidoglycan Amino Acids	224.0	80.0	134.0	206.0	195.0	207.0	279.0	248.0	471.0	192.0	251.0	249.0
Recycling of Peptidoglycan Amino Sugars	0.007613	0.005318	0.006060	0.010189	0.006863	0.005621	0.008743	0.004848	0.005551	0.004294	0.007356	0.010218			Recycling of Peptidoglycan Amino Sugars	48.0	18.0	34.0	59.0	40.0	29.0	67.0	34.0	74.0	24.0	53.0	69.0
Rhamnose containing glycans	0.239018	0.241694	0.266269	0.241080	0.223571	0.251378	0.231750	0.249515	0.234850	0.229032	0.251485	0.219165			Rhamnose containing glycans	1507.0	818.0	1494.0	1396.0	1303.0	1297.0	1776.0	1750.0	3131.0	1280.0	1812.0	1480.0
Serotype determining Capsular polysaccharide biosynthesis in Staphylococcus	0.002696	0.001182	0.001426	0.003627	0.003432	0.000969	0.002218	0.002709	0.001950	0.001431	0.002776	0.002666			Serotype determining Capsular polysaccharide biosynthesis in Staphylococcus	17.0	4.0	8.0	21.0	20.0	5.0	17.0	19.0	26.0	8.0	20.0	18.0
Sialic Acid Metabolism	0.316576	0.357814	0.303875	0.299968	0.314166	0.294017	0.320613	0.294000	0.319384	0.285932	0.286599	0.280472			Sialic Acid Metabolism	1996.0	1211.0	1705.0	1737.0	1831.0	1517.0	2457.0	2062.0	4258.0	1598.0	2065.0	1894.0
Sortase	0.026487	0.033684	0.026734	0.016233	0.021105	0.020157	0.024663	0.022955	0.016652	0.021114	0.039971	0.034356			Sortase	167.0	114.0	150.0	94.0	123.0	104.0	189.0	161.0	222.0	118.0	288.0	232.0
Streptococcal Hyaluronic Acid Capsule	0.028866	0.017433	0.034398	0.028149	0.032944	0.044190	0.042148	0.034219	0.038704	0.043838	0.034697	0.037761			Streptococcal Hyaluronic Acid Capsule	182.0	59.0	193.0	163.0	192.0	228.0	323.0	240.0	516.0	245.0	250.0	255.0
Teichoic and lipoteichoic acids biosynthesis	0.077875	0.134439	0.085548	0.063206	0.070005	0.075006	0.063548	0.085548	0.052356	0.075688	0.074807	0.079225			Teichoic and lipoteichoic acids biosynthesis	491.0	455.0	480.0	366.0	408.0	387.0	487.0	600.0	698.0	423.0	539.0	535.0
Teichuronic acid biosynthesis	0.029976	0.018319	0.036180	0.030049	0.034316	0.045353	0.043192	0.035360	0.040054	0.045449	0.037057	0.040279			Teichuronic acid biosynthesis	189.0	62.0	203.0	174.0	200.0	234.0	331.0	248.0	534.0	254.0	267.0	272.0
tRNA-dependent amino acid transfers	0.000317	0.000000	0.000713	0.000173	0.000172	0.000194	0.000783	0.000428	0.000300	0.000358	0.000278	0.000889			tRNA-dependent amino acid transfers	2.0	0.0	4.0	1.0	1.0	1.0	6.0	3.0	4.0	2.0	2.0	6.0
UDP-N-acetylmuramate from Fructose-6-phosphate Biosynthesis	0.252500	0.236671	0.231694	0.199115	0.244161	0.226375	0.222746	0.243384	0.271754	0.223306	0.220119	0.228050			UDP-N-acetylmuramate from Fructose-6-phosphate Biosynthesis	1592.0	801.0	1300.0	1153.0	1423.0	1168.0	1707.0	1707.0	3623.0	1248.0	1586.0	1540.0
Vibrio Core Oligosaccharide Biosynthesis	0.014433	0.026001	0.019070	0.022450	0.016987	0.010078	0.021400	0.017537	0.012751	0.011094	0.019014	0.018214			Vibrio Core Oligosaccharide Biosynthesis	91.0	88.0	107.0	130.0	99.0	52.0	164.0	123.0	170.0	62.0	137.0	123.0
Vibrio Polysaccharide (VPS) Biosynthesis	0.060746	0.055253	0.059349	0.055607	0.071721	0.059889	0.054153	0.064731	0.053931	0.066205	0.056765	0.066342			Vibrio Polysaccharide (VPS) Biosynthesis	383.0	187.0	333.0	322.0	418.0	309.0	415.0	454.0	719.0	370.0	409.0	448.0
YjeE	0.050278	0.052298	0.049190	0.050772	0.058509	0.062021	0.049195	0.053467	0.043505	0.056721	0.051352	0.062047			YjeE	317.0	177.0	276.0	294.0	341.0	320.0	377.0	375.0	580.0	317.0	370.0	419.0
Cyanobacterial bypass in the TCA	0.000952	0.000591	0.000356	0.005353	0.000686	0.000581	0.005089	0.000143	0.000075	0.000000	0.001249	0.002666			Cyanobacterial bypass in the TCA	6.0	2.0	2.0	31.0	4.0	3.0	39.0	1.0	1.0	0.0	9.0	18.0
EC 6.4.1.- Ligases that form carbon-carbon bonds	0.055670	0.060867	0.052042	0.044900	0.052504	0.053687	0.049847	0.055891	0.050180	0.054395	0.052601	0.042056			EC 6.4.1.- Ligases that form carbon-carbon bonds	351.0	206.0	292.0	260.0	306.0	277.0	382.0	392.0	669.0	304.0	379.0	284.0
5-FCL-like protein	0.394769	0.429022	0.395127	0.385797	0.404761	0.372124	0.382596	0.414622	0.390266	0.383629	0.399712	0.380577			5-FCL-like protein	2489.0	1452.0	2217.0	2234.0	2359.0	1920.0	2932.0	2908.0	5203.0	2144.0	2880.0	2570.0
5-FCL-like-OF	0.405712	0.442909	0.407246	0.397195	0.419689	0.381427	0.397472	0.427740	0.399267	0.392754	0.410537	0.393164			5-FCL-like-OF	2558.0	1499.0	2285.0	2300.0	2446.0	1968.0	3046.0	3000.0	5323.0	2195.0	2958.0	2655.0
B12 Biosynthesis (Tavares copy1)	0.313245	0.259718	0.226169	0.268366	0.328064	0.366503	0.247278	0.277888	0.222398	0.326013	0.265781	0.259592			B12 Biosynthesis (Tavares copy1)	1975.0	879.0	1269.0	1554.0	1912.0	1891.0	1895.0	1949.0	2965.0	1822.0	1915.0	1753.0
B12 Cobalamin HMP	0.297226	0.242581	0.212089	0.248851	0.316568	0.356037	0.237491	0.264913	0.214898	0.314382	0.248571	0.247893			B12 Cobalamin HMP	1874.0	821.0	1190.0	1441.0	1845.0	1837.0	1820.0	1858.0	2865.0	1757.0	1791.0	1674.0
B12 duf71	0.179541	0.167827	0.140264	0.173557	0.189941	0.210676	0.158284	0.160688	0.135539	0.191099	0.157248	0.160968			B12 duf71	1132.0	568.0	787.0	1005.0	1107.0	1087.0	1213.0	1127.0	1807.0	1068.0	1133.0	1087.0
BEY LIP	0.214434	0.273901	0.211554	0.234518	0.225630	0.220949	0.244929	0.255503	0.257127	0.225811	0.247183	0.266256			BEY LIP	1352.0	927.0	1187.0	1358.0	1315.0	1140.0	1877.0	1792.0	3428.0	1262.0	1781.0	1798.0
Bilin Biosynthesis	0.000000	0.000000	0.000000	0.000173	0.000172	0.000000	0.000000	0.000000	0.000000	0.000000	0.000000	0.000148			Bilin Biosynthesis	0.0	0.0	0.0	1.0	1.0	0.0	0.0	0.0	0.0	0.0	0.0	1.0
Biotin biosynthesis	0.181286	0.169304	0.181790	0.210686	0.189255	0.218817	0.201998	0.168102	0.180844	0.199150	0.197080	0.192658			Biotin biosynthesis	1143.0	573.0	1020.0	1220.0	1103.0	1129.0	1548.0	1179.0	2411.0	1113.0	1420.0	1301.0
Biotin biosynthesis in plants	0.043775	0.028956	0.039031	0.067005	0.053533	0.057563	0.053631	0.033934	0.045155	0.053143	0.047327	0.053014			Biotin biosynthesis in plants	276.0	98.0	219.0	388.0	312.0	297.0	411.0	238.0	602.0	297.0	341.0	358.0
Biotin HMP	0.058843	0.057321	0.054002	0.079266	0.067603	0.070549	0.059242	0.047194	0.053106	0.064057	0.059402	0.061603			Biotin HMP	371.0	194.0	303.0	459.0	394.0	364.0	454.0	331.0	708.0	358.0	428.0	416.0
Biotin synthesis & utilization	0.218399	0.226625	0.226169	0.264221	0.238327	0.257773	0.256804	0.217577	0.226149	0.230821	0.241215	0.246857			Biotin synthesis & utilization	1377.0	767.0	1269.0	1530.0	1389.0	1330.0	1968.0	1526.0	3015.0	1290.0	1738.0	1667.0
CbiZ Main	0.179541	0.167827	0.140264	0.173557	0.189941	0.210676	0.158284	0.160688	0.135539	0.191099	0.157248	0.160968			CbiZ Main	1132.0	568.0	787.0	1005.0	1107.0	1087.0	1213.0	1127.0	1807.0	1068.0	1133.0	1087.0
CbiZ Main I	0.179541	0.167827	0.140264	0.173557	0.189941	0.210676	0.158284	0.160688	0.135539	0.191099	0.157248	0.160968			CbiZ Main I	1132.0	568.0	787.0	1005.0	1107.0	1087.0	1213.0	1127.0	1807.0	1068.0	1133.0	1087.0
Chlorophyll Biosynthesis in plants and prokaryotes	0.000317	0.000000	0.000000	0.000000	0.000000	0.000000	0.000000	0.000000	0.000000	0.000000	0.000000	0.000000			Chlorophyll Biosynthesis in plants and prokaryotes	2.0	0.0	0.0	0.0	0.0	0.0	0.0	0.0	0.0	0.0	0.0	0.0
CLO thiaminPP biosynthesis	0.319114	0.296947	0.297459	0.306703	0.336300	0.318244	0.317742	0.307973	0.291106	0.291121	0.317133	0.321787			CLO thiaminPP biosynthesis	2012.0	1005.0	1669.0	1776.0	1960.0	1642.0	2435.0	2160.0	3881.0	1627.0	2285.0	2173.0
CoA Pantothenate HMP	0.146868	0.146258	0.164859	0.156978	0.153566	0.153695	0.144322	0.160688	0.138465	0.160143	0.154611	0.150454			CoA Pantothenate HMP	926.0	495.0	925.0	909.0	895.0	793.0	1106.0	1127.0	1846.0	895.0	1114.0	1016.0
coA-FolK	0.214910	0.221011	0.239535	0.234345	0.234209	0.235485	0.221311	0.232263	0.220073	0.240305	0.224283	0.224644			coA-FolK	1355.0	748.0	1344.0	1357.0	1365.0	1215.0	1696.0	1629.0	2934.0	1343.0	1616.0	1517.0
Cob(I)alamin adenosyltransferase	0.005393	0.004728	0.003386	0.006217	0.006177	0.007171	0.005089	0.005988	0.005101	0.008768	0.007911	0.008145			Cob(I)alamin adenosyltransferase	34.0	16.0	19.0	36.0	36.0	37.0	39.0	42.0	68.0	49.0	57.0	55.0
Cobalamin	0.179541	0.167827	0.140264	0.173557	0.189941	0.210676	0.158284	0.160688	0.135539	0.191099	0.157248	0.160968			Cobalamin	1132.0	568.0	787.0	1005.0	1107.0	1087.0	1213.0	1127.0	1807.0	1068.0	1133.0	1087.0
Cobalamin Biosynthesis	0.154164	0.131780	0.119590	0.130384	0.160429	0.192070	0.123965	0.143150	0.113037	0.160143	0.124771	0.124391			Cobalamin Biosynthesis	972.0	446.0	671.0	755.0	935.0	991.0	950.0	1004.0	1507.0	895.0	899.0	840.0
Cobalamin Dh	0.179541	0.167827	0.140264	0.173557	0.189941	0.210676	0.158284	0.160688	0.135539	0.191099	0.157248	0.160968			Cobalamin Dh	1132.0	568.0	787.0	1005.0	1107.0	1087.0	1213.0	1127.0	1807.0	1068.0	1133.0	1087.0
Cobalamin synthesis	0.196829	0.161327	0.136165	0.149552	0.194402	0.225600	0.147845	0.168102	0.129914	0.176247	0.168073	0.156525			Cobalamin synthesis	1241.0	546.0	764.0	866.0	1133.0	1164.0	1133.0	1179.0	1732.0	985.0	1211.0	1057.0
Coenzyme A Biosynthesis	0.203491	0.193533	0.224565	0.216903	0.217737	0.216103	0.202259	0.213442	0.207922	0.224201	0.205130	0.203764			Coenzyme A Biosynthesis	1283.0	655.0	1260.0	1256.0	1269.0	1115.0	1550.0	1497.0	2772.0	1253.0	1478.0	1376.0
Coenzyme B12 biosynthesis	0.313245	0.259718	0.226169	0.268366	0.328064	0.366503	0.247278	0.277888	0.222398	0.326013	0.265781	0.259592			Coenzyme B12 biosynthesis	1975.0	879.0	1269.0	1554.0	1912.0	1891.0	1895.0	1949.0	2965.0	1822.0	1915.0	1753.0
Coenzyme F420 synthesis	0.000159	0.000000	0.001604	0.001036	0.000000	0.000194	0.000261	0.001568	0.000300	0.000358	0.000000	0.000148			Coenzyme F420 synthesis	1.0	0.0	9.0	6.0	0.0	1.0	2.0	11.0	4.0	2.0	0.0	1.0
coenzyme M biosynthesis	0.000000	0.000000	0.000535	0.000691	0.000000	0.000000	0.000130	0.000428	0.000000	0.000000	0.000000	0.000000			coenzyme M biosynthesis	0.0	0.0	3.0	4.0	0.0	0.0	1.0	3.0	0.0	0.0	0.0	0.0
Coenzyme PQQ synthesis	0.000476	0.000295	0.003921	0.019514	0.000000	0.000000	0.012527	0.000000	0.000000	0.000000	0.004441	0.006516			Coenzyme PQQ synthesis	3.0	1.0	22.0	113.0	0.0	0.0	96.0	0.0	0.0	0.0	32.0	44.0
CoenzymeM Archaea	0.001903	0.001182	0.001069	0.001900	0.000343	0.001163	0.001044	0.000855	0.000825	0.000895	0.000972	0.002221			CoenzymeM Archaea	12.0	4.0	6.0	11.0	2.0	6.0	8.0	6.0	11.0	5.0	7.0	15.0
Core tetrapyrrole biosynthesis in plants	0.016019	0.014773	0.019070	0.028149	0.017844	0.015699	0.025054	0.016967	0.020702	0.019146	0.022345	0.023545			Core tetrapyrrole biosynthesis in plants	101.0	50.0	107.0	163.0	104.0	81.0	192.0	119.0	276.0	107.0	161.0	159.0
dcernst CoA Salvage	0.203491	0.193533	0.224565	0.216903	0.217737	0.216103	0.202259	0.213442	0.207922	0.224201	0.205130	0.203764			dcernst CoA Salvage	1283.0	655.0	1260.0	1256.0	1269.0	1115.0	1550.0	1497.0	2772.0	1253.0	1478.0	1376.0
dcernst CoA Salvage2	0.203491	0.193533	0.224565	0.216903	0.217737	0.216103	0.202259	0.213442	0.207922	0.224201	0.205130	0.203764			dcernst CoA Salvage2	1283.0	655.0	1260.0	1256.0	1269.0	1115.0	1550.0	1497.0	2772.0	1253.0	1478.0	1376.0
dephospho-tetrahydromethanopterin biosynthesis MYousef	0.029342	0.055253	0.038319	0.035748	0.036718	0.037988	0.037712	0.041063	0.031503	0.033102	0.043025	0.045166			dephospho-tetrahydromethanopterin biosynthesis MYousef	185.0	187.0	215.0	207.0	214.0	196.0	289.0	288.0	420.0	185.0	310.0	305.0
ergothioneine biosynthesis	0.000000	0.000000	0.000000	0.000000	0.000000	0.000000	0.000000	0.000000	0.000150	0.000000	0.000000	0.000000			ergothioneine biosynthesis	0.0	0.0	0.0	0.0	0.0	0.0	0.0	0.0	2.0	0.0	0.0	0.0
Ergothioneine Cyano	0.000000	0.000000	0.000000	0.002418	0.000000	0.000000	0.000783	0.000000	0.000150	0.000000	0.001665	0.001629			Ergothioneine Cyano	0.0	0.0	0.0	14.0	0.0	0.0	6.0	0.0	2.0	0.0	12.0	11.0
Experimental ThMP RZ	0.122760	0.081254	0.110500	0.109660	0.133491	0.126367	0.117310	0.116203	0.102836	0.115232	0.117971	0.120689			Experimental ThMP RZ	774.0	275.0	620.0	635.0	778.0	652.0	899.0	815.0	1371.0	644.0	850.0	815.0
Experimental tye	0.109438	0.142712	0.116025	0.143681	0.109812	0.118033	0.139885	0.117628	0.089559	0.098233	0.131711	0.128833			Experimental tye	690.0	483.0	651.0	832.0	640.0	609.0	1072.0	825.0	1194.0	549.0	949.0	870.0
F420 bobik	0.000159	0.000000	0.001604	0.001036	0.000000	0.000194	0.000261	0.001568	0.000300	0.000358	0.000000	0.000148			F420 bobik	1.0	0.0	9.0	6.0	0.0	1.0	2.0	11.0	4.0	2.0	0.0	1.0
Fe-S cluster assembly	0.165425	0.158076	0.163077	0.161641	0.158541	0.135283	0.157501	0.165250	0.147691	0.132946	0.145173	0.151935			Fe-S cluster assembly	1043.0	535.0	915.0	936.0	924.0	698.0	1207.0	1159.0	1969.0	743.0	1046.0	1026.0
Flavodoxin	0.066773	0.059389	0.097311	0.076849	0.082188	0.062796	0.060547	0.078562	0.041479	0.073004	0.068839	0.085297			Flavodoxin	421.0	201.0	546.0	445.0	479.0	324.0	464.0	551.0	553.0	408.0	496.0	576.0
Folate Biosynthesis	0.449012	0.568189	0.463209	0.438296	0.475624	0.456821	0.439881	0.495608	0.458148	0.448044	0.494088	0.469131			Folate Biosynthesis	2831.0	1923.0	2599.0	2538.0	2772.0	2357.0	3371.0	3476.0	6108.0	2504.0	3560.0	3168.0
Folate biosynthesis in plants	0.120223	0.190874	0.134382	0.133492	0.150992	0.138965	0.129315	0.137019	0.118512	0.126683	0.146700	0.141124			Folate biosynthesis in plants	758.0	646.0	754.0	773.0	880.0	717.0	991.0	961.0	1580.0	708.0	1057.0	953.0
Folate HMP	0.101349	0.173145	0.118520	0.117259	0.128515	0.121909	0.116266	0.115490	0.092785	0.111832	0.132821	0.123650			Folate HMP	639.0	586.0	665.0	679.0	749.0	629.0	891.0	810.0	1237.0	625.0	957.0	835.0
Folate Tryp Chlamydiae	0.261857	0.363723	0.281775	0.248851	0.268354	0.278705	0.262545	0.261777	0.233275	0.270902	0.289375	0.266996			Folate Tryp Chlamydiae	1651.0	1231.0	1581.0	1441.0	1564.0	1438.0	2012.0	1836.0	3110.0	1514.0	2085.0	1803.0
FolateExerciseMaizeClassVDC	0.022046	0.039002	0.025843	0.023832	0.025909	0.026553	0.027272	0.030370	0.023853	0.023619	0.033726	0.033615			FolateExerciseMaizeClassVDC	139.0	132.0	145.0	138.0	151.0	137.0	209.0	213.0	318.0	132.0	243.0	227.0
Heme and Siroheme biosynthesis in plants	0.010309	0.019796	0.009446	0.017442	0.007206	0.006590	0.010570	0.009553	0.003975	0.005726	0.012491	0.010218			Heme and Siroheme biosynthesis in plants	65.0	67.0	53.0	101.0	42.0	34.0	81.0	67.0	53.0	32.0	90.0	69.0
Heme biosynthesis orphans	0.004282	0.003841	0.002495	0.002763	0.005662	0.001938	0.001696	0.002852	0.001575	0.001968	0.002776	0.003554			Heme biosynthesis orphans	27.0	13.0	14.0	16.0	33.0	10.0	13.0	20.0	21.0	11.0	20.0	24.0
Heme Biosynthesis: protoporphyrin- and coproporphyrin-dependent pathways	0.026487	0.034865	0.029764	0.047663	0.025051	0.022289	0.037190	0.026805	0.024753	0.025050	0.036501	0.036429			Heme Biosynthesis: protoporphyrin- and coproporphyrin-dependent pathways	167.0	118.0	167.0	276.0	146.0	115.0	285.0	188.0	330.0	140.0	263.0	246.0
LB thiamin	0.105155	0.079186	0.103193	0.096363	0.113244	0.106792	0.107524	0.099806	0.087009	0.101633	0.107006	0.105880			LB thiamin	663.0	268.0	579.0	558.0	660.0	551.0	824.0	700.0	1160.0	568.0	771.0	715.0
Lipoate transport	0.040444	0.077413	0.044913	0.061652	0.044268	0.050779	0.069029	0.042061	0.060381	0.063700	0.055793	0.072561			Lipoate transport	255.0	262.0	252.0	357.0	258.0	262.0	529.0	295.0	805.0	356.0	402.0	490.0
Lipoic acid metabolism	0.018081	0.025115	0.019070	0.024868	0.019903	0.019381	0.026881	0.018250	0.021752	0.024335	0.019986	0.029025			Lipoic acid metabolism	114.0	85.0	107.0	144.0	116.0	100.0	206.0	128.0	290.0	136.0	144.0	196.0
Menaquinone and Phylloquinone Biosynthesis	0.023315	0.034570	0.025665	0.045246	0.030198	0.034111	0.043062	0.026520	0.032253	0.045627	0.026647	0.039983			Menaquinone and Phylloquinone Biosynthesis	147.0	117.0	144.0	262.0	176.0	176.0	330.0	186.0	430.0	255.0	192.0	270.0
Menaquinone biosynthesis from chorismate via 1,4-dihydroxy-2-naphthoate	0.024742	0.036343	0.028516	0.052671	0.036032	0.036825	0.048542	0.027661	0.034129	0.047417	0.030811	0.043241			Menaquinone biosynthesis from chorismate via 1,4-dihydroxy-2-naphthoate	156.0	123.0	160.0	305.0	210.0	190.0	372.0	194.0	455.0	265.0	222.0	292.0
Menaquinone biosynthesis from chorismate via 1,4-dihydroxy-6-naphthoate	0.004917	0.008273	0.008198	0.004663	0.008064	0.008528	0.006133	0.007272	0.003375	0.008768	0.004441	0.003258			Menaquinone biosynthesis from chorismate via 1,4-dihydroxy-6-naphthoate	31.0	28.0	46.0	27.0	47.0	44.0	47.0	51.0	45.0	49.0	32.0	22.0
Menaquinone Biosynthesis via Futalosine	0.004917	0.008273	0.008198	0.004663	0.008064	0.008528	0.006133	0.007272	0.003375	0.008768	0.004441	0.003258			Menaquinone Biosynthesis via Futalosine	31.0	28.0	46.0	27.0	47.0	44.0	47.0	51.0	45.0	49.0	32.0	22.0
Methanofuran	0.135290	0.130893	0.140620	0.147135	0.140869	0.133926	0.146540	0.151705	0.166818	0.134377	0.151419	0.143494			Methanofuran	853.0	443.0	789.0	852.0	821.0	691.0	1123.0	1064.0	2224.0	751.0	1091.0	969.0
Methanofuran erick jmorales	0.135290	0.130893	0.140798	0.147307	0.140869	0.133926	0.146670	0.151848	0.166818	0.134377	0.151419	0.143494			Methanofuran erick jmorales	853.0	443.0	790.0	853.0	821.0	691.0	1124.0	1065.0	2224.0	751.0	1091.0	969.0
methanopterin biosynthesis	0.000000	0.000000	0.000178	0.000173	0.000000	0.000000	0.000000	0.000143	0.000000	0.000000	0.000000	0.000000			methanopterin biosynthesis	0.0	0.0	1.0	1.0	0.0	0.0	0.0	1.0	0.0	0.0	0.0	0.0
Methanopterin biosynthesis2	0.029342	0.055253	0.038319	0.035748	0.036718	0.037988	0.037712	0.041063	0.031503	0.033102	0.043025	0.045166			Methanopterin biosynthesis2	185.0	187.0	215.0	207.0	214.0	196.0	289.0	288.0	420.0	185.0	310.0	305.0
Molybdenum cofactor biosynthesis	0.056939	0.083323	0.062914	0.087556	0.065887	0.053105	0.082730	0.063448	0.053256	0.054753	0.069394	0.084852			Molybdenum cofactor biosynthesis	359.0	282.0	353.0	507.0	384.0	274.0	634.0	445.0	710.0	306.0	500.0	573.0
Molybdenum cofactor biosynthesis ADH	0.056939	0.083323	0.062914	0.087556	0.065887	0.053105	0.082730	0.063448	0.053256	0.054753	0.069394	0.084852			Molybdenum cofactor biosynthesis ADH	359.0	282.0	353.0	507.0	384.0	274.0	634.0	445.0	710.0	306.0	500.0	573.0
Molybdopterin cytosine dinucleotide	0.000476	0.010341	0.002852	0.005181	0.000172	0.000000	0.002349	0.001426	0.000450	0.000179	0.000833	0.005331			Molybdopterin cytosine dinucleotide	3.0	35.0	16.0	30.0	1.0	0.0	18.0	10.0	6.0	1.0	6.0	36.0
NAD and NADP cofactor biosynthesis global	0.353531	0.452364	0.386215	0.379062	0.345222	0.346347	0.361848	0.365290	0.335735	0.348379	0.385555	0.363547			NAD and NADP cofactor biosynthesis global	2229.0	1531.0	2167.0	2195.0	2012.0	1787.0	2773.0	2562.0	4476.0	1947.0	2778.0	2455.0
NAD consumption	0.069469	0.063821	0.070399	0.062170	0.058681	0.068804	0.060939	0.072573	0.061356	0.066562	0.059818	0.073302			NAD consumption	438.0	216.0	395.0	360.0	342.0	355.0	467.0	509.0	818.0	372.0	431.0	495.0
NAD Niacin HMP	0.172404	0.217466	0.196048	0.185300	0.172783	0.174046	0.171855	0.178938	0.178069	0.179289	0.193749	0.170741			NAD Niacin HMP	1087.0	736.0	1100.0	1073.0	1007.0	898.0	1317.0	1255.0	2374.0	1002.0	1396.0	1153.0
NAD regulation	0.172880	0.209784	0.197118	0.184782	0.173297	0.174627	0.171333	0.181077	0.179869	0.180184	0.195137	0.169705			NAD regulation	1090.0	710.0	1106.0	1070.0	1010.0	901.0	1313.0	1270.0	2398.0	1007.0	1406.0	1146.0
NADH-dependent reduced ferredoxin:NADDP+ oxidoreductase	0.104679	0.087164	0.102123	0.101198	0.097973	0.096520	0.100086	0.085120	0.092035	0.108790	0.093544	0.097143			NADH-dependent reduced ferredoxin:NADDP+ oxidoreductase	660.0	295.0	573.0	586.0	571.0	498.0	767.0	597.0	1227.0	608.0	674.0	656.0
Niacin, NAD and NADP biosynthesis in plants	0.191754	0.170486	0.195514	0.203260	0.192686	0.195365	0.194952	0.203889	0.187445	0.199329	0.219425	0.197544			Niacin, NAD and NADP biosynthesis in plants	1209.0	577.0	1097.0	1177.0	1123.0	1008.0	1494.0	1430.0	2499.0	1114.0	1581.0	1334.0
p-Aminobenzoyl-Glutamate Utilization	0.001745	0.013592	0.003030	0.008462	0.001373	0.001551	0.009787	0.001426	0.000900	0.000537	0.002637	0.006812			p-Aminobenzoyl-Glutamate Utilization	11.0	46.0	17.0	49.0	8.0	8.0	75.0	10.0	12.0	3.0	19.0	46.0
Pantothenate and CoA biosynthesis in plants	0.117685	0.099278	0.123867	0.125721	0.131432	0.122878	0.116005	0.134453	0.119563	0.139387	0.126159	0.125872			Pantothenate and CoA biosynthesis in plants	742.0	336.0	695.0	728.0	766.0	634.0	889.0	943.0	1594.0	779.0	909.0	850.0
Phylloquinone biosynthesis in plants	0.018715	0.032502	0.020674	0.040410	0.029512	0.031204	0.038103	0.024524	0.032328	0.037933	0.027897	0.037613			Phylloquinone biosynthesis in plants	118.0	110.0	116.0	234.0	172.0	161.0	292.0	172.0	431.0	212.0	201.0	254.0
Plastoquinone biosynthesis in plants	0.000476	0.000000	0.000000	0.002936	0.000000	0.000000	0.002479	0.000000	0.000000	0.000000	0.000278	0.000000			Plastoquinone biosynthesis in plants	3.0	0.0	0.0	17.0	0.0	0.0	19.0	0.0	0.0	0.0	2.0	0.0
Pterin biosynthesis	0.014592	0.020683	0.014436	0.014161	0.014928	0.014730	0.015137	0.015684	0.014777	0.013599	0.019986	0.017918			Pterin biosynthesis	92.0	70.0	81.0	82.0	87.0	76.0	116.0	110.0	197.0	76.0	144.0	121.0
Pterin carbinolamine dehydratase	0.009358	0.010932	0.006594	0.013470	0.013727	0.011435	0.013310	0.008127	0.010801	0.010915	0.012075	0.008145			Pterin carbinolamine dehydratase	59.0	37.0	37.0	78.0	80.0	59.0	102.0	57.0	144.0	61.0	87.0	55.0
Pterin metabolism	0.014592	0.020683	0.014436	0.014161	0.014928	0.014730	0.015137	0.015684	0.014777	0.013599	0.019986	0.017918			Pterin metabolism	92.0	70.0	81.0	82.0	87.0	76.0	116.0	110.0	197.0	76.0	144.0	121.0
Pterin metabolism 3	0.047582	0.079186	0.055963	0.059407	0.061426	0.060083	0.061200	0.060454	0.050180	0.053858	0.068423	0.065009			Pterin metabolism 3	300.0	268.0	314.0	344.0	358.0	310.0	469.0	424.0	669.0	301.0	493.0	439.0
Pyridoxin (Vitamin B6) Biosynthesis	0.322286	0.292220	0.318311	0.289089	0.317426	0.326771	0.301953	0.327649	0.284955	0.299531	0.296869	0.312754			Pyridoxin (Vitamin B6) Biosynthesis	2032.0	989.0	1786.0	1674.0	1850.0	1686.0	2314.0	2298.0	3799.0	1674.0	2139.0	2112.0
Pyridoxin HMP	0.072800	0.089823	0.084123	0.080993	0.084761	0.079464	0.081817	0.089255	0.067057	0.075688	0.079942	0.087074			Pyridoxin HMP	459.0	304.0	472.0	469.0	494.0	410.0	627.0	626.0	894.0	423.0	576.0	588.0
Pyridoxine (vitamin B6) biosynthesis in plants	0.042982	0.040479	0.044556	0.044382	0.043753	0.050198	0.054936	0.052755	0.038929	0.043122	0.048021	0.057457			Pyridoxine (vitamin B6) biosynthesis in plants	271.0	137.0	250.0	257.0	255.0	259.0	421.0	370.0	519.0	241.0	346.0	388.0
Pyrroloquinoline Quinone biosynthesis	0.000317	0.000000	0.000000	0.000000	0.000000	0.000000	0.000000	0.000000	0.000000	0.000000	0.000000	0.000000			Pyrroloquinoline Quinone biosynthesis	2.0	0.0	0.0	0.0	0.0	0.0	0.0	0.0	0.0	0.0	0.0	0.0
Queuosine HMP	0.141476	0.139166	0.157017	0.147998	0.152879	0.147881	0.147714	0.159119	0.154066	0.138851	0.155027	0.151194			Queuosine HMP	892.0	471.0	881.0	857.0	891.0	763.0	1132.0	1116.0	2054.0	776.0	1117.0	1021.0
Quinone disambuiguation	0.006503	0.015069	0.008198	0.018305	0.013555	0.011047	0.019834	0.008840	0.010951	0.014136	0.011797	0.015993			Quinone disambuiguation	41.0	51.0	46.0	106.0	79.0	57.0	152.0	62.0	146.0	79.0	85.0	108.0
Quinones biosynthesis HGM	0.020460	0.039593	0.031546	0.073567	0.025909	0.026746	0.064853	0.021957	0.030303	0.032923	0.039138	0.053162			Quinones biosynthesis HGM	129.0	134.0	177.0	426.0	151.0	138.0	497.0	154.0	404.0	184.0	282.0	359.0
Riboflavin HMP	0.108962	0.074163	0.087331	0.085138	0.101919	0.098652	0.077380	0.090253	0.084984	0.103064	0.082996	0.077744			Riboflavin HMP	687.0	251.0	490.0	493.0	594.0	509.0	593.0	633.0	1133.0	576.0	598.0	525.0
riboflavin to FAD	0.055512	0.042843	0.045091	0.050426	0.050960	0.050392	0.042148	0.044770	0.043505	0.052248	0.044968	0.041908			riboflavin to FAD	350.0	145.0	253.0	292.0	297.0	260.0	323.0	314.0	580.0	292.0	324.0	283.0
Riboflavin, FMN and FAD biosynthesis in plants	0.106741	0.066481	0.088756	0.088074	0.099517	0.097683	0.079207	0.084692	0.081834	0.100917	0.079804	0.073154			Riboflavin, FMN and FAD biosynthesis in plants	673.0	225.0	498.0	510.0	580.0	504.0	607.0	594.0	1091.0	564.0	575.0	494.0
Riboflavin, FMN and FAD metabolism Extended	0.551788	0.442023	0.538242	0.436051	0.494327	0.484149	0.423570	0.528116	0.385766	0.499934	0.485206	0.454323			Riboflavin, FMN and FAD metabolism Extended	3479.0	1496.0	3020.0	2525.0	2881.0	2498.0	3246.0	3704.0	5143.0	2794.0	3496.0	3068.0
Test - DHFR	0.173514	0.210375	0.195335	0.202051	0.175185	0.187031	0.187775	0.195762	0.177994	0.168195	0.198468	0.179626			Test - DHFR	1094.0	712.0	1096.0	1170.0	1021.0	965.0	1439.0	1373.0	2373.0	940.0	1430.0	1213.0
Test - Folate	0.449012	0.568189	0.463209	0.438296	0.475624	0.456821	0.439881	0.495608	0.458148	0.448044	0.494088	0.469131			Test - Folate	2831.0	1923.0	2599.0	2538.0	2772.0	2357.0	3371.0	3476.0	6108.0	2504.0	3560.0	3168.0
Test - Riboflavin	0.624270	0.515004	0.630385	0.502192	0.571195	0.577180	0.509693	0.617371	0.467899	0.594052	0.557792	0.529846			Test - Riboflavin	3936.0	1743.0	3537.0	2908.0	3329.0	2978.0	3906.0	4330.0	6238.0	3320.0	4019.0	3578.0
Test - Thiamin	0.453611	0.433750	0.440039	0.430179	0.475453	0.456240	0.457758	0.454973	0.433396	0.424425	0.440655	0.449584			Test - Thiamin	2860.0	1468.0	2469.0	2491.0	2771.0	2354.0	3508.0	3191.0	5778.0	2372.0	3175.0	3036.0
Test Pyridoxin B6	0.332278	0.306402	0.324906	0.295996	0.324976	0.332198	0.306912	0.335205	0.289455	0.305615	0.303254	0.318381			Test Pyridoxin B6	2095.0	1037.0	1823.0	1714.0	1894.0	1714.0	2352.0	2351.0	3859.0	1708.0	2185.0	2150.0
Thiamin biosynthesis	0.318955	0.296652	0.296924	0.305322	0.336128	0.318244	0.316307	0.307830	0.291106	0.291121	0.316300	0.321195			Thiamin biosynthesis	2011.0	1004.0	1666.0	1768.0	1959.0	1642.0	2424.0	2159.0	3881.0	1627.0	2279.0	2169.0
Thiamin biosynthesis -ThMP phosphatase	0.123078	0.081254	0.110856	0.109833	0.133491	0.126367	0.118354	0.116203	0.102836	0.115232	0.118803	0.120985			Thiamin biosynthesis -ThMP phosphatase	776.0	275.0	622.0	636.0	778.0	652.0	907.0	815.0	1371.0	644.0	856.0	817.0
Thiamin biosynthesis in plants	0.105155	0.079186	0.103193	0.096363	0.113244	0.106792	0.107524	0.099806	0.087009	0.101633	0.107006	0.105880			Thiamin biosynthesis in plants	663.0	268.0	579.0	558.0	660.0	551.0	824.0	700.0	1160.0	568.0	771.0	715.0
Thiamin biosynthesis LDP	0.322127	0.301379	0.297459	0.311021	0.336128	0.318244	0.321788	0.307687	0.291181	0.291121	0.316855	0.322528			Thiamin biosynthesis LDP	2031.0	1020.0	1669.0	1801.0	1959.0	1642.0	2466.0	2158.0	3882.0	1627.0	2283.0	2178.0
Thiamin Copy RZ	0.315783	0.212147	0.305479	0.287016	0.334756	0.327740	0.295298	0.305121	0.272954	0.301678	0.301033	0.307127			Thiamin Copy RZ	1991.0	718.0	1714.0	1662.0	1951.0	1691.0	2263.0	2140.0	3639.0	1686.0	2169.0	2074.0
Thiamine-biosynthesis	0.238225	0.235785	0.229020	0.232100	0.244847	0.222693	0.238666	0.230979	0.221873	0.237263	0.236774	0.235010			Thiamine-biosynthesis	1502.0	798.0	1285.0	1344.0	1427.0	1149.0	1829.0	1620.0	2958.0	1326.0	1706.0	1587.0
Tocopherols and tocotrienols (vitamin E) in plants and cyanobacteria	0.000476	0.000000	0.000000	0.002936	0.000000	0.000000	0.002479	0.000000	0.000000	0.000000	0.000278	0.000000			Tocopherols and tocotrienols (vitamin E) in plants and cyanobacteria	3.0	0.0	0.0	17.0	0.0	0.0	19.0	0.0	0.0	0.0	2.0	0.0
Ubiquinone Biosynthesis	0.012213	0.014478	0.026199	0.052153	0.010981	0.012792	0.040582	0.012547	0.008326	0.013957	0.023317	0.029173			Ubiquinone Biosynthesis	77.0	49.0	147.0	302.0	64.0	66.0	311.0	88.0	111.0	78.0	168.0	197.0
Ubiquinone biosynthesis -- gjo	0.012213	0.014478	0.026199	0.052153	0.010981	0.012792	0.040582	0.012547	0.008326	0.013957	0.023317	0.029173			Ubiquinone biosynthesis -- gjo	77.0	49.0	147.0	302.0	64.0	66.0	311.0	88.0	111.0	78.0	168.0	197.0
Ubiquinone biosynthesis in plants	0.005234	0.004137	0.009624	0.018133	0.004290	0.006396	0.012788	0.005275	0.002175	0.008231	0.007633	0.009329			Ubiquinone biosynthesis in plants	33.0	14.0	54.0	105.0	25.0	33.0	98.0	37.0	29.0	46.0	55.0	63.0
YgfZ	0.888824	0.886410	0.855127	0.917520	0.923967	0.922364	0.935481	0.897683	0.924172	0.859943	0.933910	0.875623			YgfZ	5604.0	3000.0	4798.0	5313.0	5385.0	4759.0	7169.0	6296.0	12321.0	4806.0	6729.0	5913.0
2-phosphoglycolate salvage	0.032514	0.030729	0.028516	0.027113	0.029169	0.029654	0.031579	0.026235	0.019427	0.029703	0.029701	0.031542			2-phosphoglycolate salvage	205.0	104.0	160.0	157.0	170.0	153.0	242.0	184.0	259.0	166.0	214.0	213.0
ATP-dependent Nuclease	0.051230	0.065594	0.031724	0.029531	0.024879	0.026553	0.027925	0.037641	0.019952	0.031492	0.029701	0.030209			ATP-dependent Nuclease	323.0	222.0	178.0	171.0	145.0	137.0	214.0	264.0	266.0	176.0	214.0	204.0
Competence in Streptococci	0.000476	0.010637	0.001069	0.003108	0.000000	0.000000	0.000000	0.000000	0.000900	0.000000	0.000833	0.001037			Competence in Streptococci	3.0	36.0	6.0	18.0	0.0	0.0	0.0	0.0	12.0	0.0	6.0	7.0
CRISP Cmr Cluster	0.000000	0.000000	0.000356	0.000000	0.000000	0.000000	0.000000	0.000000	0.000075	0.000000	0.000000	0.000000			CRISP Cmr Cluster	0.0	0.0	2.0	0.0	0.0	0.0	0.0	0.0	1.0	0.0	0.0	0.0
CRISPR-associated cluster	0.002855	0.000886	0.001604	0.002245	0.000858	0.000388	0.000522	0.000000	0.000750	0.001610	0.000555	0.001037			CRISPR-associated cluster	18.0	3.0	9.0	13.0	5.0	2.0	4.0	0.0	10.0	9.0	4.0	7.0
CRISPRs	0.033307	0.039593	0.038497	0.041619	0.040322	0.026165	0.025576	0.031938	0.019577	0.039186	0.031783	0.039094			CRISPRs	210.0	134.0	216.0	241.0	235.0	135.0	196.0	224.0	261.0	219.0	229.0	264.0
DNA Helicase of Unknown Function	0.000000	0.000000	0.000178	0.000173	0.000000	0.000194	0.000130	0.000143	0.000000	0.000358	0.000000	0.000000			DNA Helicase of Unknown Function	0.0	0.0	1.0	1.0	0.0	1.0	1.0	1.0	0.0	2.0	0.0	0.0
DNA phosphorothioation	0.002062	0.001477	0.001069	0.002418	0.000515	0.001938	0.001696	0.000713	0.000975	0.000537	0.001249	0.001037			DNA phosphorothioation	13.0	5.0	6.0	14.0	3.0	10.0	13.0	5.0	13.0	3.0	9.0	7.0
DNA processing cluster	0.222523	0.148326	0.281597	0.204814	0.191142	0.219592	0.202129	0.233974	0.158192	0.226169	0.197497	0.215463			DNA processing cluster	1403.0	502.0	1580.0	1186.0	1114.0	1133.0	1549.0	1641.0	2109.0	1264.0	1423.0	1455.0
DNA recombination, archaeal	0.000000	0.000000	0.000356	0.000345	0.000000	0.000000	0.000000	0.000285	0.000000	0.000000	0.000000	0.000000			DNA recombination, archaeal	0.0	0.0	2.0	2.0	0.0	0.0	0.0	2.0	0.0	0.0	0.0	0.0
DNA Repair Base Excision	0.186837	0.208602	0.182325	0.187200	0.170552	0.174627	0.195343	0.179366	0.182494	0.176605	0.177650	0.197989			DNA Repair Base Excision	1178.0	706.0	1023.0	1084.0	994.0	901.0	1497.0	1258.0	2433.0	987.0	1280.0	1337.0
DNA repair, bacterial	0.368123	0.396521	0.382473	0.355230	0.383657	0.362821	0.341492	0.390099	0.324109	0.379692	0.365570	0.373765			DNA repair, bacterial	2321.0	1342.0	2146.0	2057.0	2236.0	1872.0	2617.0	2736.0	4321.0	2122.0	2634.0	2524.0
DNA repair, bacterial DinG and relatives	0.026170	0.038411	0.044913	0.048527	0.032086	0.027715	0.042409	0.034077	0.021077	0.031134	0.035252	0.040279			DNA repair, bacterial DinG and relatives	165.0	130.0	252.0	281.0	187.0	143.0	325.0	239.0	281.0	174.0	254.0	272.0
DNA repair, bacterial MutL-MutS system	0.168915	0.160440	0.114956	0.117777	0.167121	0.156021	0.113526	0.148141	0.166593	0.160143	0.148226	0.131203			DNA repair, bacterial MutL-MutS system	1065.0	543.0	645.0	682.0	974.0	805.0	870.0	1039.0	2221.0	895.0	1068.0	886.0
DNA repair, bacterial photolyase	0.000159	0.000886	0.001248	0.006044	0.000172	0.000000	0.003001	0.000000	0.000000	0.000000	0.001665	0.003998			DNA repair, bacterial photolyase	1.0	3.0	7.0	35.0	1.0	0.0	23.0	0.0	0.0	0.0	12.0	27.0
DNA repair, bacterial RecBCD pathway	0.044092	0.043434	0.045804	0.064760	0.026767	0.032755	0.056241	0.038782	0.026703	0.028808	0.043163	0.046795			DNA repair, bacterial RecBCD pathway	278.0	147.0	257.0	375.0	156.0	169.0	431.0	272.0	356.0	161.0	311.0	316.0
DNA repair, bacterial RecFOR pathway	0.274704	0.264741	0.259853	0.246606	0.276761	0.264945	0.241797	0.258925	0.270703	0.304541	0.258425	0.276621			DNA repair, bacterial RecFOR pathway	1732.0	896.0	1458.0	1428.0	1613.0	1367.0	1853.0	1816.0	3609.0	1702.0	1862.0	1868.0
DNA repair, bacterial UmuCD system	0.055195	0.070913	0.066122	0.050772	0.050960	0.046903	0.052196	0.065587	0.065557	0.056542	0.050519	0.058641			DNA repair, bacterial UmuCD system	348.0	240.0	371.0	294.0	297.0	242.0	400.0	460.0	874.0	316.0	364.0	396.0
DNA repair, bacterial UvrD and related helicases	0.051230	0.076822	0.063805	0.053362	0.056450	0.050973	0.069812	0.058173	0.057681	0.039902	0.065925	0.064861			DNA repair, bacterial UvrD and related helicases	323.0	260.0	358.0	309.0	329.0	263.0	535.0	408.0	769.0	223.0	475.0	438.0
DNA repair, UvrABC system	0.231564	0.185555	0.189454	0.191172	0.201265	0.211452	0.201998	0.210448	0.241975	0.181794	0.213318	0.201987			DNA repair, UvrABC system	1460.0	628.0	1063.0	1107.0	1173.0	1091.0	1548.0	1476.0	3226.0	1016.0	1537.0	1364.0
DNA replication, archaeal	0.016495	0.014183	0.020140	0.023486	0.021276	0.016862	0.019965	0.024809	0.016577	0.013420	0.019708	0.015105			DNA replication, archaeal	104.0	48.0	113.0	136.0	124.0	87.0	153.0	174.0	221.0	75.0	142.0	102.0
DNA structural proteins, bacterial	0.026646	0.023933	0.035289	0.046109	0.024021	0.031398	0.039408	0.029514	0.019952	0.028629	0.036224	0.041019			DNA structural proteins, bacterial	168.0	81.0	198.0	267.0	140.0	162.0	302.0	207.0	266.0	160.0	261.0	277.0
DNA topoisomerases, Type I, ATP-independent	0.194450	0.126757	0.249873	0.185645	0.169008	0.194590	0.179162	0.202178	0.127963	0.197182	0.172653	0.196508			DNA topoisomerases, Type I, ATP-independent	1226.0	429.0	1402.0	1075.0	985.0	1004.0	1373.0	1418.0	1706.0	1102.0	1244.0	1327.0
DNA topoisomerases, Type II, ATP-dependent	0.232833	0.189692	0.216188	0.209650	0.235582	0.211064	0.222615	0.252224	0.307907	0.215612	0.234970	0.198285			DNA topoisomerases, Type II, ATP-dependent	1468.0	642.0	1213.0	1214.0	1373.0	1089.0	1706.0	1769.0	4105.0	1205.0	1693.0	1339.0
DNA-replication	0.749727	0.741334	0.719498	0.729975	0.760793	0.760529	0.795987	0.750968	0.815411	0.812348	0.781936	0.760265			DNA-replication	4727.0	2509.0	4037.0	4227.0	4434.0	3924.0	6100.0	5267.0	10871.0	4540.0	5634.0	5134.0
Gram Positive Competence	0.003014	0.025115	0.002317	0.003972	0.000343	0.000000	0.000261	0.000000	0.001725	0.000358	0.001943	0.004146			Gram Positive Competence	19.0	85.0	13.0	23.0	2.0	0.0	2.0	0.0	23.0	2.0	14.0	28.0
Late competence	0.002538	0.021569	0.001604	0.003627	0.000686	0.000000	0.000391	0.000143	0.001500	0.000179	0.002498	0.002369			Late competence	16.0	73.0	9.0	21.0	4.0	0.0	3.0	1.0	20.0	1.0	18.0	16.0
Nonhomologous End-Joining in Bacteria	0.000476	0.002955	0.001426	0.000691	0.000686	0.000581	0.000130	0.000998	0.000300	0.000179	0.001388	0.001925			Nonhomologous End-Joining in Bacteria	3.0	10.0	8.0	4.0	4.0	3.0	1.0	7.0	4.0	1.0	10.0	13.0
Nucleoid-associated proteins in Bacteria	0.000317	0.000295	0.000535	0.000863	0.000000	0.000000	0.001305	0.000000	0.000000	0.000000	0.000278	0.000148			Nucleoid-associated proteins in Bacteria	2.0	1.0	3.0	5.0	0.0	0.0	10.0	0.0	0.0	0.0	2.0	1.0
Plasmid replication	0.205711	0.123506	0.251477	0.175456	0.176901	0.209514	0.168854	0.203462	0.118137	0.220980	0.204852	0.189400			Plasmid replication	1297.0	418.0	1411.0	1016.0	1031.0	1081.0	1294.0	1427.0	1575.0	1235.0	1476.0	1279.0
RecA and RecX	0.040286	0.052298	0.049725	0.035229	0.036204	0.033530	0.035102	0.049903	0.057906	0.045627	0.038722	0.040871			RecA and RecX	254.0	177.0	279.0	204.0	211.0	173.0	269.0	350.0	772.0	255.0	279.0	276.0
Restriction-Modification System	0.174466	0.086277	0.314747	0.178910	0.243646	0.176759	0.175900	0.265056	0.157817	0.184478	0.229002	0.219017			Restriction-Modification System	1100.0	292.0	1766.0	1036.0	1420.0	912.0	1348.0	1859.0	2104.0	1031.0	1650.0	1479.0
RuvABC plus a hypothetical	0.065345	0.063821	0.072181	0.061479	0.077040	0.074425	0.073335	0.072716	0.066532	0.064952	0.075224	0.068859			RuvABC plus a hypothetical	412.0	216.0	405.0	356.0	449.0	384.0	562.0	510.0	887.0	363.0	542.0	465.0
Type I Restriction-Modification	0.143855	0.063231	0.261101	0.149898	0.211903	0.147687	0.152020	0.221997	0.129014	0.151376	0.192223	0.179182			Type I Restriction-Modification	907.0	214.0	1465.0	868.0	1235.0	762.0	1165.0	1557.0	1720.0	846.0	1385.0	1210.0
Uracil-DNA glycosylase	0.034417	0.033093	0.037784	0.030739	0.032772	0.036050	0.029360	0.035360	0.030978	0.035607	0.027341	0.031690			Uracil-DNA glycosylase	217.0	112.0	212.0	178.0	191.0	186.0	225.0	248.0	413.0	199.0	197.0	214.0
YcfH	0.020777	0.019796	0.021744	0.024177	0.020418	0.023064	0.021400	0.020532	0.018002	0.016462	0.024843	0.023545			YcfH	131.0	67.0	122.0	140.0	119.0	119.0	164.0	144.0	240.0	92.0	179.0	159.0
Dipicolinate Synthesis	0.003489	0.005023	0.002673	0.003454	0.003432	0.004070	0.001957	0.002994	0.002700	0.003758	0.003886	0.002666			Dipicolinate Synthesis	22.0	17.0	15.0	20.0	20.0	21.0	15.0	21.0	36.0	21.0	28.0	18.0
Exosporium	0.000000	0.000000	0.000356	0.000000	0.000000	0.000000	0.000000	0.000000	0.000000	0.000000	0.000139	0.000000			Exosporium	0.0	0.0	2.0	0.0	0.0	0.0	0.0	0.0	0.0	0.0	1.0	0.0
Small acid-soluble spore proteins	0.006503	0.002955	0.006773	0.004490	0.004118	0.006202	0.003654	0.007699	0.003450	0.006799	0.004441	0.005627			Small acid-soluble spore proteins	41.0	10.0	38.0	26.0	24.0	32.0	28.0	54.0	46.0	38.0	32.0	38.0
Spore Core Dehydration	0.008089	0.013296	0.008198	0.004317	0.003432	0.002520	0.003523	0.006416	0.004725	0.007157	0.008327	0.007997			Spore Core Dehydration	51.0	45.0	46.0	25.0	20.0	13.0	27.0	45.0	63.0	40.0	60.0	54.0
Spore germination	0.000952	0.000000	0.006060	0.001900	0.001373	0.000581	0.003262	0.005561	0.001200	0.002326	0.002498	0.005775			Spore germination	6.0	0.0	34.0	11.0	8.0	3.0	25.0	39.0	16.0	13.0	18.0	39.0
Sporulation Cluster	0.100714	0.109324	0.104084	0.101198	0.103807	0.111056	0.123574	0.116488	0.110262	0.121673	0.112003	0.097291			Sporulation Cluster	635.0	370.0	584.0	586.0	605.0	573.0	947.0	817.0	1470.0	680.0	807.0	657.0
Sporulation Cluster III A	0.018081	0.027774	0.018179	0.010880	0.012011	0.012792	0.012527	0.021530	0.010351	0.012525	0.014573	0.015253			Sporulation Cluster III A	114.0	94.0	102.0	63.0	70.0	66.0	96.0	151.0	138.0	70.0	105.0	103.0
Sporulation draft	0.006027	0.009455	0.007129	0.002763	0.002574	0.002907	0.003262	0.004420	0.004425	0.002505	0.004441	0.004887			Sporulation draft	38.0	32.0	40.0	16.0	15.0	15.0	25.0	31.0	59.0	14.0	32.0	33.0
Sporulation gene orphans	0.099604	0.130007	0.118698	0.060097	0.067088	0.064540	0.063940	0.099093	0.057006	0.074435	0.077167	0.091960			Sporulation gene orphans	628.0	440.0	666.0	348.0	391.0	333.0	490.0	695.0	760.0	416.0	556.0	621.0
Sporulation-associated proteins with broader functions	0.039651	0.039593	0.046339	0.032984	0.042209	0.033142	0.030535	0.042204	0.024828	0.043301	0.037612	0.039983			Sporulation-associated proteins with broader functions	250.0	134.0	260.0	191.0	246.0	171.0	234.0	296.0	331.0	242.0	271.0	270.0
SpoVS protein family	0.007296	0.007091	0.008020	0.004663	0.006177	0.003489	0.004306	0.007842	0.002025	0.004473	0.004302	0.004739			SpoVS protein family	46.0	24.0	45.0	27.0	36.0	18.0	33.0	55.0	27.0	25.0	31.0	32.0
Acetyl-CoA carboxylase complexes in plants	0.081523	0.109619	0.083588	0.076503	0.087850	0.083146	0.077641	0.089968	0.087459	0.082129	0.079387	0.085148			Acetyl-CoA carboxylase complexes in plants	514.0	371.0	469.0	443.0	512.0	429.0	595.0	631.0	1166.0	459.0	572.0	575.0
Acyl-CoA thioesterase II	0.000317	0.000591	0.001960	0.006217	0.000858	0.000581	0.005089	0.001426	0.000900	0.000000	0.003886	0.002962			Acyl-CoA thioesterase II	2.0	2.0	11.0	36.0	5.0	3.0	39.0	10.0	12.0	0.0	28.0	20.0
Alkane synthesis in bacteria 2	0.000000	0.000000	0.000000	0.000173	0.000172	0.000000	0.000000	0.000000	0.000000	0.000000	0.000000	0.000000			Alkane synthesis in bacteria 2	0.0	0.0	0.0	1.0	1.0	0.0	0.0	0.0	0.0	0.0	0.0	0.0
Archaeal lipids	0.014433	0.068549	0.028160	0.029531	0.014413	0.016280	0.026228	0.019961	0.020627	0.018430	0.028174	0.026507			Archaeal lipids	91.0	232.0	158.0	171.0	84.0	84.0	201.0	140.0	275.0	103.0	203.0	179.0
archaeal lipids bobik	0.012213	0.066481	0.024060	0.023832	0.011324	0.010854	0.022705	0.013688	0.015827	0.012525	0.023178	0.021916			archaeal lipids bobik	77.0	225.0	135.0	138.0	66.0	56.0	174.0	96.0	211.0	70.0	167.0	148.0
Cardiolipin biosynthesis in plants	0.078351	0.066776	0.068082	0.074604	0.069319	0.072293	0.071378	0.071290	0.056406	0.070678	0.072448	0.066046			Cardiolipin biosynthesis in plants	494.0	226.0	382.0	432.0	404.0	373.0	547.0	500.0	752.0	395.0	522.0	446.0
Carnitine Metabolism in Microorganisms	0.000000	0.000886	0.003386	0.018478	0.000000	0.000000	0.013701	0.000000	0.000000	0.000000	0.005274	0.007848			Carnitine Metabolism in Microorganisms	0.0	3.0	19.0	107.0	0.0	0.0	105.0	0.0	0.0	0.0	38.0	53.0
Carotenoid biosynthesis	0.000000	0.000000	0.000356	0.000173	0.000000	0.000388	0.000000	0.000000	0.000000	0.000000	0.000000	0.000148			Carotenoid biosynthesis	0.0	0.0	2.0	1.0	0.0	2.0	0.0	0.0	0.0	0.0	0.0	1.0
Carotenoids	0.002220	0.002068	0.004456	0.006044	0.003088	0.005814	0.004045	0.006274	0.004801	0.005905	0.005274	0.005035			Carotenoids	14.0	7.0	25.0	35.0	18.0	30.0	31.0	44.0	64.0	33.0	38.0	34.0
CDP-diacylglycerol biosynthesis in plants	0.051864	0.055844	0.052042	0.061652	0.060054	0.055237	0.053240	0.053467	0.048755	0.050995	0.055516	0.053755			CDP-diacylglycerol biosynthesis in plants	327.0	189.0	292.0	357.0	350.0	285.0	408.0	375.0	650.0	285.0	400.0	363.0
Choline biosynthesis in plants	0.000317	0.001773	0.000000	0.000000	0.000000	0.000000	0.000000	0.000428	0.000075	0.000000	0.000139	0.000296			Choline biosynthesis in plants	2.0	6.0	0.0	0.0	0.0	0.0	0.0	3.0	1.0	0.0	1.0	2.0
Fatty Acid Biosynthesis FASII	0.288344	0.363132	0.295142	0.273201	0.292032	0.303514	0.265938	0.303268	0.271304	0.322613	0.290624	0.270846			Fatty Acid Biosynthesis FASII	1818.0	1229.0	1656.0	1582.0	1702.0	1566.0	2038.0	2127.0	3617.0	1803.0	2094.0	1829.0
Fatty acid biosynthesis in plants (mitochondrial)	0.019350	0.027774	0.022278	0.021759	0.023335	0.020157	0.021139	0.017537	0.023327	0.019504	0.022345	0.020436			Fatty acid biosynthesis in plants (mitochondrial)	122.0	94.0	125.0	126.0	136.0	104.0	162.0	123.0	311.0	109.0	161.0	138.0
Fatty acid biosynthesis in plants (plastidial)	0.300240	0.359587	0.321163	0.306185	0.315195	0.337431	0.305215	0.314389	0.317808	0.346411	0.329624	0.315420			Fatty acid biosynthesis in plants (plastidial)	1893.0	1217.0	1802.0	1773.0	1837.0	1741.0	2339.0	2205.0	4237.0	1936.0	2375.0	2130.0
Fatty acid degradation regulons	0.167646	0.134439	0.175909	0.194107	0.156482	0.185287	0.201998	0.166961	0.166067	0.181436	0.173902	0.171630			Fatty acid degradation regulons	1057.0	455.0	987.0	1124.0	912.0	956.0	1548.0	1171.0	2214.0	1014.0	1253.0	1159.0
Glycerolipid and Glycerophospholipid Metabolism in Bacteria	0.372405	0.422226	0.386572	0.392187	0.373533	0.353130	0.386771	0.382827	0.332210	0.329949	0.370705	0.367249			Glycerolipid and Glycerophospholipid Metabolism in Bacteria	2348.0	1429.0	2169.0	2271.0	2177.0	1822.0	2964.0	2685.0	4429.0	1844.0	2671.0	2480.0
Head-to-head olefinic hydrocarbon biosynthesis	0.000000	0.000000	0.000000	0.000173	0.000172	0.000000	0.000000	0.000000	0.000000	0.000000	0.000000	0.000000			Head-to-head olefinic hydrocarbon biosynthesis	0.0	0.0	0.0	1.0	1.0	0.0	0.0	0.0	0.0	0.0	0.0	0.0
Isoprenoid Biosynthesis	0.203808	0.215102	0.195514	0.188236	0.198520	0.190907	0.187514	0.203034	0.181069	0.177142	0.204297	0.192362			Isoprenoid Biosynthesis	1285.0	728.0	1097.0	1090.0	1157.0	985.0	1437.0	1424.0	2414.0	990.0	1472.0	1299.0
Isoprenoid biosynthesis in plants, mevalonate branch	0.011261	0.046980	0.020674	0.020551	0.009265	0.008528	0.018008	0.010979	0.013201	0.009662	0.019708	0.017326			Isoprenoid biosynthesis in plants, mevalonate branch	71.0	159.0	116.0	119.0	54.0	44.0	138.0	77.0	176.0	54.0	142.0	117.0
Isoprenoid biosynthesis in plants, nonmevalonate branch	0.201746	0.164577	0.187494	0.176147	0.195946	0.188388	0.174073	0.200753	0.175068	0.173384	0.196109	0.181403			Isoprenoid biosynthesis in plants, nonmevalonate branch	1272.0	557.0	1052.0	1020.0	1142.0	972.0	1334.0	1408.0	2334.0	969.0	1413.0	1225.0
Isoprenoid Biosynthesis: Interconversions	0.010468	0.020683	0.014615	0.011225	0.009094	0.008334	0.010178	0.010123	0.010501	0.008768	0.015128	0.011699			Isoprenoid Biosynthesis: Interconversions	66.0	70.0	82.0	65.0	53.0	43.0	78.0	71.0	140.0	49.0	109.0	79.0
Isoprenoid scratch	0.012530	0.008273	0.007129	0.007944	0.008236	0.009691	0.008090	0.008555	0.005626	0.008410	0.011103	0.006368			Isoprenoid scratch	79.0	28.0	40.0	46.0	48.0	50.0	62.0	60.0	75.0	47.0	80.0	43.0
Isoprenoinds for Quinones	0.015385	0.021274	0.012832	0.015715	0.013212	0.017443	0.015659	0.016397	0.012526	0.017177	0.019014	0.013624			Isoprenoinds for Quinones	97.0	72.0	72.0	91.0	77.0	90.0	120.0	115.0	167.0	96.0	137.0	92.0
Mycobacterial FadD proteins (fatty acid CoA- and AMP- ligases)	0.000159	0.000000	0.000000	0.000000	0.000000	0.000000	0.000000	0.000000	0.000000	0.000000	0.000000	0.000000			Mycobacterial FadD proteins (fatty acid CoA- and AMP- ligases)	1.0	0.0	0.0	0.0	0.0	0.0	0.0	0.0	0.0	0.0	0.0	0.0
Nonmevalonate Branch of Isoprenoid Biosynthesis	0.191595	0.150985	0.173235	0.165440	0.187196	0.180054	0.164939	0.190772	0.165317	0.164617	0.181536	0.171185			Nonmevalonate Branch of Isoprenoid Biosynthesis	1208.0	511.0	972.0	958.0	1091.0	929.0	1264.0	1338.0	2204.0	920.0	1308.0	1156.0
Phosphatidylcholine biosynthesis in plants	0.006027	0.018910	0.001960	0.002936	0.003775	0.003295	0.001827	0.006131	0.005026	0.002863	0.004025	0.004739			Phosphatidylcholine biosynthesis in plants	38.0	64.0	11.0	17.0	22.0	17.0	14.0	43.0	67.0	16.0	29.0	32.0
Phosphatidylethanolamine biosynthesis in plants	0.016178	0.015955	0.013902	0.018305	0.014756	0.014730	0.014223	0.013403	0.010201	0.017177	0.012491	0.014512			Phosphatidylethanolamine biosynthesis in plants	102.0	54.0	78.0	106.0	86.0	76.0	109.0	94.0	136.0	96.0	90.0	98.0
Phosphatidylglycerol biosynthesis in plants	0.077717	0.088936	0.077885	0.086174	0.080815	0.084697	0.084949	0.081556	0.071182	0.074614	0.086049	0.080410			Phosphatidylglycerol biosynthesis in plants	490.0	301.0	437.0	499.0	471.0	437.0	651.0	572.0	949.0	417.0	620.0	543.0
Phospholipid and Fatty acid biosynthesis related cluster	0.000634	0.000000	0.001426	0.001036	0.001201	0.000000	0.000130	0.000855	0.000675	0.000000	0.001804	0.001185			Phospholipid and Fatty acid biosynthesis related cluster	4.0	0.0	8.0	6.0	7.0	0.0	1.0	6.0	9.0	0.0	13.0	8.0
Polyhydroxybutyrate metabolism	0.073751	0.050525	0.082340	0.103443	0.064343	0.068610	0.104261	0.062307	0.057456	0.074793	0.059679	0.082335			Polyhydroxybutyrate metabolism	465.0	171.0	462.0	599.0	375.0	354.0	799.0	437.0	766.0	418.0	430.0	556.0
Polyprenyl Diphosphate Biosynthesis	0.014750	0.010341	0.011228	0.013815	0.011324	0.015118	0.012136	0.014828	0.010426	0.014314	0.016377	0.011254			Polyprenyl Diphosphate Biosynthesis	93.0	35.0	63.0	80.0	66.0	78.0	93.0	104.0	139.0	80.0	118.0	76.0
polyprenyl synthesis	0.108645	0.107846	0.114243	0.105516	0.107582	0.103109	0.098389	0.111783	0.094810	0.095728	0.115611	0.102771			polyprenyl synthesis	685.0	365.0	641.0	611.0	627.0	532.0	754.0	784.0	1264.0	535.0	833.0	694.0
Polyunsaturated fatty acids biosynthesis in plants	0.089771	0.086573	0.101232	0.099299	0.097802	0.118615	0.105436	0.092534	0.102311	0.107717	0.114917	0.099661			Polyunsaturated fatty acids biosynthesis in plants	566.0	293.0	568.0	575.0	570.0	612.0	808.0	649.0	1364.0	602.0	828.0	673.0
Sphingolipid biosynthesis	0.011102	0.007682	0.011406	0.020378	0.015786	0.020544	0.016572	0.010836	0.013876	0.017356	0.015406	0.014512			Sphingolipid biosynthesis	70.0	26.0	64.0	118.0	92.0	106.0	127.0	76.0	185.0	97.0	111.0	98.0
Triacylglycerol metabolism	0.019350	0.030729	0.023169	0.028322	0.025566	0.016862	0.022966	0.018963	0.016727	0.017714	0.022206	0.022953			Triacylglycerol metabolism	122.0	104.0	130.0	164.0	149.0	87.0	176.0	133.0	223.0	99.0	160.0	155.0
Triacylglycerol metabolism in plants	0.032831	0.036343	0.031011	0.035229	0.038434	0.031398	0.033144	0.030940	0.030153	0.029345	0.033309	0.034504			Triacylglycerol metabolism in plants	207.0	123.0	174.0	204.0	224.0	162.0	254.0	217.0	402.0	164.0	240.0	233.0
Unsaturated Fatty Acid biosynthesis in plants	0.095322	0.126461	0.102123	0.088592	0.095056	0.100977	0.083774	0.101232	0.087159	0.117379	0.099095	0.094034			Unsaturated Fatty Acid biosynthesis in plants	601.0	428.0	573.0	513.0	554.0	521.0	642.0	710.0	1162.0	656.0	714.0	635.0
Unsaturated Fatty Acid Metabolism	0.094212	0.094255	0.104084	0.105688	0.099174	0.119584	0.109611	0.094673	0.106436	0.112727	0.120191	0.105288			Unsaturated Fatty Acid Metabolism	594.0	319.0	584.0	612.0	578.0	617.0	840.0	664.0	1419.0	630.0	866.0	711.0
RpoS Regulators SG1	0.000476	0.000591	0.001782	0.006735	0.000172	0.000000	0.005611	0.000143	0.000375	0.000179	0.002221	0.003554			RpoS Regulators SG1	3.0	2.0	10.0	39.0	1.0	0.0	43.0	1.0	5.0	1.0	16.0	24.0
acinetobacter siderophore assembly	0.001745	0.002659	0.003921	0.024350	0.001029	0.000581	0.028447	0.001283	0.001200	0.000537	0.011797	0.016734			acinetobacter siderophore assembly	11.0	9.0	22.0	141.0	6.0	3.0	218.0	9.0	16.0	3.0	85.0	113.0
Campylobacter Iron Metabolism	0.178907	0.198851	0.201039	0.141781	0.156482	0.178697	0.145105	0.176657	0.169143	0.155133	0.153084	0.181848			Campylobacter Iron Metabolism	1128.0	673.0	1128.0	821.0	912.0	922.0	1112.0	1239.0	2255.0	867.0	1103.0	1228.0
Ferrous iron transporter EfeUOB, low-pH-induced	0.000317	0.012705	0.000713	0.014161	0.000858	0.000000	0.009395	0.000143	0.001800	0.000000	0.002498	0.003998			Ferrous iron transporter EfeUOB, low-pH-induced	2.0	43.0	4.0	82.0	5.0	0.0	72.0	1.0	24.0	0.0	18.0	27.0
Heme, hemin uptake and utilization systems in GramPositives	0.037907	0.055253	0.034932	0.024695	0.032086	0.030041	0.032883	0.035645	0.018677	0.032387	0.036640	0.029617			Heme, hemin uptake and utilization systems in GramPositives	239.0	187.0	196.0	143.0	187.0	155.0	252.0	250.0	249.0	181.0	264.0	200.0
Hemin transport system	0.030452	0.018910	0.021744	0.018996	0.028997	0.028297	0.024271	0.016824	0.027753	0.034534	0.022484	0.028728			Hemin transport system	192.0	64.0	122.0	110.0	169.0	146.0	186.0	118.0	370.0	193.0	162.0	194.0
Iron acquisition in Streptococcus	0.016654	0.088345	0.029942	0.019860	0.016815	0.011629	0.011353	0.017822	0.011851	0.011631	0.018736	0.025026			Iron acquisition in Streptococcus	105.0	299.0	168.0	115.0	98.0	60.0	87.0	125.0	158.0	65.0	135.0	169.0
Iron acquisition in Vibrio	0.624588	0.392679	0.414375	0.442786	0.594530	0.572722	0.414305	0.491188	0.547633	0.634311	0.508939	0.562424			Iron acquisition in Vibrio	3938.0	1329.0	2325.0	2564.0	3465.0	2955.0	3175.0	3445.0	7301.0	3545.0	3667.0	3798.0
Iron Scavenging cluster in Thermus	0.000000	0.000591	0.000178	0.000000	0.000000	0.000000	0.000000	0.000000	0.000075	0.000000	0.000000	0.000000			Iron Scavenging cluster in Thermus	0.0	2.0	1.0	0.0	0.0	0.0	0.0	0.0	1.0	0.0	0.0	0.0
Iron(III) dicitrate transport system Fec	0.000159	0.000000	0.000178	0.000000	0.000000	0.000000	0.000130	0.000000	0.000075	0.000000	0.000139	0.000148			Iron(III) dicitrate transport system Fec	1.0	0.0	1.0	0.0	0.0	0.0	1.0	0.0	1.0	0.0	1.0	1.0
Petrobactin-mediated iron uptake system	0.000000	0.001182	0.000000	0.000000	0.000000	0.000000	0.000261	0.000713	0.001650	0.000000	0.000278	0.000000			Petrobactin-mediated iron uptake system	0.0	4.0	0.0	0.0	0.0	0.0	2.0	5.0	22.0	0.0	2.0	0.0
RCJ pfr	0.161936	0.113756	0.178760	0.129347	0.143957	0.161060	0.146801	0.163397	0.152566	0.139030	0.146561	0.172074			RCJ pfr	1021.0	385.0	1003.0	749.0	839.0	831.0	1125.0	1146.0	2034.0	777.0	1056.0	1162.0
Salmochelin-mediated Iron Acquisition	0.000159	0.000000	0.000000	0.000518	0.000000	0.000000	0.000000	0.000000	0.000000	0.000000	0.002915	0.000444			Salmochelin-mediated Iron Acquisition	1.0	0.0	0.0	3.0	0.0	0.0	0.0	0.0	0.0	0.0	21.0	3.0
Siderophore Aerobactin	0.001110	0.000000	0.002852	0.016924	0.000000	0.000000	0.018269	0.000285	0.000000	0.000000	0.006523	0.009774			Siderophore Aerobactin	7.0	0.0	16.0	98.0	0.0	0.0	140.0	2.0	0.0	0.0	47.0	66.0
Siderophore assembly kit	0.001745	0.002659	0.003921	0.024350	0.001029	0.000581	0.028447	0.001283	0.001200	0.000537	0.011797	0.016734			Siderophore assembly kit	11.0	9.0	22.0	141.0	6.0	3.0	218.0	9.0	16.0	3.0	85.0	113.0
Siderophore Enterobactin	0.001269	0.002659	0.010159	0.069595	0.000000	0.000000	0.050630	0.000428	0.000150	0.000000	0.016516	0.025174			Siderophore Enterobactin	8.0	9.0	57.0	403.0	0.0	0.0	388.0	3.0	2.0	0.0	119.0	170.0
Siderophore pyochelin	0.000000	0.000000	0.000178	0.000000	0.000000	0.000000	0.000000	0.000000	0.000000	0.000000	0.000000	0.000000			Siderophore pyochelin	0.0	0.0	1.0	0.0	0.0	0.0	0.0	0.0	0.0	0.0	0.0	0.0
Transport of Iron	0.168122	0.188805	0.188741	0.130384	0.147217	0.151369	0.141581	0.161400	0.147691	0.132051	0.141565	0.164226			Transport of Iron	1060.0	639.0	1059.0	755.0	858.0	781.0	1085.0	1132.0	1969.0	738.0	1020.0	1109.0
A TRAP transporter and a hypothetical	0.000476	0.000295	0.000356	0.000863	0.000172	0.000000	0.000000	0.000285	0.000525	0.000537	0.000694	0.000444			A TRAP transporter and a hypothetical	3.0	1.0	2.0	5.0	1.0	0.0	0.0	2.0	7.0	3.0	5.0	3.0
ABC transporter alkylphosphonate (TC 3.A.1.9.1)	0.007454	0.008569	0.012654	0.017097	0.005319	0.002326	0.013571	0.003850	0.004425	0.009304	0.010548	0.024582			ABC transporter alkylphosphonate (TC 3.A.1.9.1)	47.0	29.0	71.0	99.0	31.0	12.0	104.0	27.0	59.0	52.0	76.0	166.0
ABC transporter branched-chain amino acid (TC 3.A.1.4.1)	0.073117	0.093664	0.076459	0.087383	0.074123	0.057369	0.091734	0.073856	0.063007	0.057974	0.073697	0.061899			ABC transporter branched-chain amino acid (TC 3.A.1.4.1)	461.0	317.0	429.0	506.0	432.0	296.0	703.0	518.0	840.0	324.0	531.0	418.0
ABC transporter dipeptide (TC 3.A.1.5.2)	0.040444	0.097505	0.052577	0.052844	0.040836	0.021901	0.067985	0.049333	0.029553	0.027555	0.056209	0.067823			ABC transporter dipeptide (TC 3.A.1.5.2)	255.0	330.0	295.0	306.0	238.0	113.0	521.0	346.0	394.0	154.0	405.0	458.0
ABC transporter oligopeptide (TC 3.A.1.5.1)	0.152261	0.258536	0.153631	0.142990	0.121137	0.110087	0.133621	0.153416	0.125038	0.102528	0.124077	0.142013			ABC transporter oligopeptide (TC 3.A.1.5.1)	960.0	875.0	862.0	828.0	706.0	568.0	1024.0	1076.0	1667.0	573.0	894.0	959.0
ABC transporter tungstate (TC 3.A.1.6.2)	0.000000	0.000591	0.000000	0.000000	0.000000	0.000000	0.000130	0.000000	0.000000	0.000358	0.000000	0.000296			ABC transporter tungstate (TC 3.A.1.6.2)	0.0	2.0	0.0	0.0	0.0	0.0	1.0	0.0	0.0	2.0	0.0	2.0
ATP-dependent efflux pump transporter Ybh	0.000793	0.006205	0.002139	0.015888	0.001201	0.000000	0.011483	0.001141	0.000525	0.000179	0.003747	0.003110			ATP-dependent efflux pump transporter Ybh	5.0	21.0	12.0	92.0	7.0	0.0	88.0	8.0	7.0	1.0	27.0	21.0
Choline Transport	0.018081	0.008569	0.008911	0.015542	0.013040	0.014536	0.015267	0.006844	0.010501	0.018072	0.010687	0.024582			Choline Transport	114.0	29.0	50.0	90.0	76.0	75.0	117.0	48.0	140.0	101.0	77.0	166.0
Colonization factor antigen I fimbriae	0.000317	0.000886	0.001782	0.008980	0.000000	0.000000	0.003915	0.000143	0.000000	0.000000	0.001943	0.006516			Colonization factor antigen I fimbriae	2.0	3.0	10.0	52.0	0.0	0.0	30.0	1.0	0.0	0.0	14.0	44.0
Curli production	0.000317	0.000295	0.001960	0.007599	0.000000	0.000000	0.005481	0.000000	0.000000	0.000000	0.001388	0.001777			Curli production	2.0	1.0	11.0	44.0	0.0	0.0	42.0	0.0	0.0	0.0	10.0	12.0
ECF class transporters	0.188264	0.251740	0.240961	0.187545	0.188053	0.182186	0.174856	0.184641	0.156616	0.176605	0.203326	0.206430			ECF class transporters	1187.0	852.0	1352.0	1086.0	1096.0	940.0	1340.0	1295.0	2088.0	987.0	1465.0	1394.0
ESAT-6 proteins secretion system in Firmicutes	0.000476	0.035161	0.001426	0.000691	0.000172	0.000000	0.000522	0.001283	0.000225	0.000358	0.000694	0.000444			ESAT-6 proteins secretion system in Firmicutes	3.0	119.0	8.0	4.0	1.0	0.0	4.0	9.0	3.0	2.0	5.0	3.0
ESAT-6 proteins secretion system in Mycobacteria (locus ESX-1)	0.000000	0.016251	0.000178	0.000000	0.000000	0.000000	0.000000	0.000000	0.000150	0.000000	0.000416	0.000296			ESAT-6 proteins secretion system in Mycobacteria (locus ESX-1)	0.0	55.0	1.0	0.0	0.0	0.0	0.0	0.0	2.0	0.0	3.0	2.0
Fructose and Mannose Inducible PTS	0.031245	0.059685	0.039210	0.044210	0.025566	0.027715	0.046454	0.033791	0.022427	0.024156	0.040526	0.033615			Fructose and Mannose Inducible PTS	197.0	202.0	220.0	256.0	149.0	143.0	356.0	237.0	299.0	135.0	292.0	227.0
Galactose-inducible PTS	0.032514	0.062049	0.046695	0.058716	0.026595	0.029654	0.065245	0.036928	0.026403	0.027734	0.047743	0.043833			Galactose-inducible PTS	205.0	210.0	262.0	340.0	155.0	153.0	500.0	259.0	352.0	155.0	344.0	296.0
General Secretion Pathway	0.000317	0.002068	0.002495	0.027804	0.000000	0.000000	0.024924	0.000000	0.000000	0.000000	0.007495	0.004739			General Secretion Pathway	2.0	7.0	14.0	161.0	0.0	0.0	191.0	0.0	0.0	0.0	54.0	32.0
HtrA and Sec secretion	0.003331	0.010341	0.005347	0.003281	0.002745	0.003682	0.003001	0.002566	0.004050	0.002505	0.004580	0.006368			HtrA and Sec secretion	21.0	35.0	30.0	19.0	16.0	19.0	23.0	18.0	54.0	14.0	33.0	43.0
Na(+) H(+) antiporter	0.008247	0.009160	0.005169	0.011052	0.013040	0.008915	0.010439	0.009553	0.009976	0.010736	0.008050	0.011402			Na(+) H(+) antiporter	52.0	31.0	29.0	64.0	76.0	46.0	80.0	67.0	133.0	60.0	58.0	77.0
Peptide ABC transport system Sap	0.000159	0.000591	0.001069	0.007944	0.000000	0.000000	0.006524	0.000000	0.000000	0.000000	0.000833	0.005035			Peptide ABC transport system Sap	1.0	2.0	6.0	46.0	0.0	0.0	50.0	0.0	0.0	0.0	6.0	34.0
Periplasmic-Binding-Protein-Dependent Transport System for alpha-Glucosides	0.000000	0.000000	0.000000	0.000518	0.000343	0.000000	0.000000	0.000000	0.000000	0.000000	0.000000	0.000000			Periplasmic-Binding-Protein-Dependent Transport System for alpha-Glucosides	0.0	0.0	0.0	3.0	2.0	0.0	0.0	0.0	0.0	0.0	0.0	0.0
Phosphoglycerate transport system	0.000159	0.000295	0.000000	0.000000	0.000000	0.000000	0.000000	0.000000	0.000000	0.000000	0.000000	0.000000			Phosphoglycerate transport system	1.0	1.0	0.0	0.0	0.0	0.0	0.0	0.0	0.0	0.0	0.0	0.0
Proton-dependent Peptide Transporters	0.003014	0.002659	0.004634	0.009153	0.000343	0.000775	0.006916	0.000285	0.002700	0.001431	0.004580	0.006664			Proton-dependent Peptide Transporters	19.0	9.0	26.0	53.0	2.0	4.0	53.0	2.0	36.0	8.0	33.0	45.0
pVir Plasmid of Campylobacter	0.071690	0.084800	0.068973	0.059925	0.066745	0.062214	0.057415	0.064589	0.059781	0.062626	0.060790	0.081002			pVir Plasmid of Campylobacter	452.0	287.0	387.0	347.0	389.0	321.0	440.0	453.0	797.0	350.0	438.0	547.0
SecY2-SecA2 Specialized Transport System	0.000000	0.003250	0.000000	0.000518	0.000000	0.000000	0.000000	0.000000	0.000450	0.000000	0.000555	0.000148			SecY2-SecA2 Specialized Transport System	0.0	11.0	0.0	3.0	0.0	0.0	0.0	0.0	6.0	0.0	4.0	1.0
Sodium Hydrogen Antiporter	0.000000	0.000000	0.000000	0.000863	0.000515	0.000000	0.000000	0.000143	0.000000	0.000000	0.000000	0.000000			Sodium Hydrogen Antiporter	0.0	0.0	0.0	5.0	3.0	0.0	0.0	1.0	0.0	0.0	0.0	0.0
Sucrose-specific PTS	0.067883	0.085982	0.078776	0.083238	0.060740	0.067254	0.084557	0.080272	0.055431	0.056900	0.087992	0.065749			Sucrose-specific PTS	428.0	291.0	442.0	482.0	354.0	347.0	648.0	563.0	739.0	318.0	634.0	444.0
T6SS BR	0.096749	0.045207	0.090717	0.079266	0.092482	0.108342	0.102695	0.105509	0.127513	0.090002	0.112280	0.089739			T6SS BR	610.0	153.0	509.0	459.0	539.0	559.0	787.0	740.0	1700.0	503.0	809.0	606.0
The fimbrial Sfm cluster	0.000000	0.000000	0.000178	0.001209	0.000000	0.000000	0.001827	0.000000	0.000000	0.000000	0.000139	0.001037			The fimbrial Sfm cluster	0.0	0.0	1.0	7.0	0.0	0.0	14.0	0.0	0.0	0.0	1.0	7.0
The fimbrial Stf cluster	0.000000	0.000591	0.000356	0.001209	0.000000	0.000000	0.003001	0.000000	0.000000	0.000000	0.000416	0.001333			The fimbrial Stf cluster	0.0	2.0	2.0	7.0	0.0	0.0	23.0	0.0	0.0	0.0	3.0	9.0
The usher protein HtrE fimbrial cluster	0.000000	0.000591	0.002673	0.003972	0.000000	0.000000	0.006133	0.000000	0.000000	0.000000	0.004302	0.000889			The usher protein HtrE fimbrial cluster	0.0	2.0	15.0	23.0	0.0	0.0	47.0	0.0	0.0	0.0	31.0	6.0
Ton and Tol transport systems	0.507378	0.255877	0.279458	0.378544	0.499817	0.493064	0.325572	0.378692	0.461374	0.574727	0.422196	0.452546			Ton and Tol transport systems	3199.0	866.0	1568.0	2192.0	2913.0	2544.0	2495.0	2656.0	6151.0	3212.0	3042.0	3056.0
Transport of Manganese	0.002696	0.005909	0.003208	0.007426	0.002231	0.003101	0.007829	0.001426	0.003825	0.002505	0.004025	0.003850			Transport of Manganese	17.0	20.0	18.0	43.0	13.0	16.0	60.0	10.0	51.0	14.0	29.0	26.0
Transport of Molybdenum	0.008247	0.024819	0.007664	0.017615	0.008751	0.006977	0.014484	0.009410	0.006601	0.006620	0.011103	0.014068			Transport of Molybdenum	52.0	84.0	43.0	102.0	51.0	36.0	111.0	66.0	88.0	37.0	80.0	95.0
Transport of Nickel and Cobalt	0.016812	0.016842	0.024595	0.029876	0.010466	0.010272	0.024010	0.012975	0.008026	0.011631	0.018875	0.023990			Transport of Nickel and Cobalt	106.0	57.0	138.0	173.0	61.0	53.0	184.0	91.0	107.0	65.0	136.0	162.0
Transport of Zinc	0.006027	0.009455	0.011763	0.014506	0.008064	0.005814	0.012658	0.007129	0.009226	0.006263	0.012630	0.010662			Transport of Zinc	38.0	32.0	66.0	84.0	47.0	30.0	97.0	50.0	123.0	35.0	91.0	72.0
Tricarboxylate transport system	0.007930	0.013296	0.009090	0.005526	0.004976	0.006396	0.004306	0.006131	0.004951	0.006799	0.005274	0.002814			Tricarboxylate transport system	50.0	45.0	51.0	32.0	29.0	33.0	33.0	43.0	66.0	38.0	38.0	19.0
Twin-arginine translocation system	0.012371	0.016546	0.010872	0.017097	0.016472	0.014148	0.014876	0.007414	0.009976	0.013778	0.013601	0.014216			Twin-arginine translocation system	78.0	56.0	61.0	99.0	96.0	73.0	114.0	52.0	133.0	77.0	98.0	96.0
Type 4 conjugative transfer system, IncI1 type	0.000000	0.000000	0.000178	0.007426	0.000000	0.000000	0.027794	0.000000	0.002850	0.000000	0.002776	0.002962			Type 4 conjugative transfer system, IncI1 type	0.0	0.0	1.0	43.0	0.0	0.0	213.0	0.0	38.0	0.0	20.0	20.0
Type III secretion system orphans	0.000000	0.000000	0.000000	0.002072	0.000000	0.000000	0.001957	0.000000	0.000000	0.000000	0.000555	0.001777			Type III secretion system orphans	0.0	0.0	0.0	12.0	0.0	0.0	15.0	0.0	0.0	0.0	4.0	12.0
Type IV pilus	0.067090	0.091596	0.065765	0.076503	0.055764	0.056594	0.074118	0.060596	0.057531	0.063163	0.069117	0.059678			Type IV pilus	423.0	310.0	369.0	443.0	325.0	292.0	568.0	425.0	767.0	353.0	498.0	403.0
Type VI secretion systems	0.096749	0.045207	0.090717	0.079266	0.092482	0.108342	0.102695	0.105509	0.127513	0.090002	0.112280	0.089739			Type VI secretion systems	610.0	153.0	509.0	459.0	539.0	559.0	787.0	740.0	1700.0	503.0	809.0	606.0
Widespread colonization island	0.014274	0.013887	0.018892	0.014679	0.018188	0.014342	0.010961	0.017110	0.008026	0.012525	0.013601	0.014364			Widespread colonization island	90.0	47.0	106.0	85.0	106.0	74.0	84.0	120.0	107.0	70.0	98.0	97.0
2-aminophenol Metabolism	0.000000	0.000000	0.002495	0.002590	0.000172	0.000000	0.003001	0.000000	0.000000	0.000000	0.001249	0.003554			2-aminophenol Metabolism	0.0	0.0	14.0	15.0	1.0	0.0	23.0	0.0	0.0	0.0	9.0	24.0
4-Hydroxyphenylacetic acid catabolic pathway	0.001586	0.000000	0.010515	0.002072	0.000343	0.000000	0.001957	0.001711	0.002100	0.001074	0.004719	0.004294			4-Hydroxyphenylacetic acid catabolic pathway	10.0	0.0	59.0	12.0	2.0	0.0	15.0	12.0	28.0	6.0	34.0	29.0
Anaerobic Aromatic Degredation (benzoate)	0.017288	0.028070	0.019427	0.021069	0.028139	0.023839	0.022966	0.016254	0.014252	0.027734	0.019986	0.023545			Anaerobic Aromatic Degredation (benzoate)	109.0	95.0	109.0	122.0	164.0	123.0	176.0	114.0	190.0	155.0	144.0	159.0
Anaerobic benzoate metabolism	0.012213	0.003546	0.015684	0.020032	0.014584	0.018219	0.019312	0.011977	0.008101	0.016998	0.013601	0.013328			Anaerobic benzoate metabolism	77.0	12.0	88.0	116.0	85.0	94.0	148.0	84.0	108.0	95.0	98.0	90.0
Aromatic Amin Catabolism	0.001903	0.000000	0.008020	0.005181	0.000000	0.000000	0.001435	0.001283	0.002175	0.000537	0.002915	0.006812			Aromatic Amin Catabolism	12.0	0.0	45.0	30.0	0.0	0.0	11.0	9.0	29.0	3.0	21.0	46.0
Benzoate catabolism	0.031404	0.018910	0.023704	0.031258	0.023335	0.029072	0.036015	0.026662	0.024678	0.026303	0.021512	0.029469			Benzoate catabolism	198.0	64.0	133.0	181.0	136.0	150.0	276.0	187.0	329.0	147.0	155.0	199.0
Benzoate degradation	0.000317	0.001182	0.000535	0.003454	0.000172	0.000000	0.003654	0.000143	0.000000	0.000179	0.000278	0.001925			Benzoate degradation	2.0	4.0	3.0	20.0	1.0	0.0	28.0	1.0	0.0	1.0	2.0	13.0
Benzoate transport and degradation cluster	0.021412	0.017728	0.018714	0.016924	0.020933	0.018606	0.014876	0.018678	0.015752	0.021293	0.021790	0.022953			Benzoate transport and degradation cluster	135.0	60.0	105.0	98.0	122.0	96.0	114.0	131.0	210.0	119.0	157.0	155.0
Biphenyl Degradation	0.019826	0.041957	0.025486	0.025559	0.013383	0.008334	0.021661	0.021530	0.023477	0.011988	0.015544	0.028432			Biphenyl Degradation	125.0	142.0	143.0	148.0	78.0	43.0	166.0	151.0	313.0	67.0	112.0	192.0
carbazol degradation cluster	0.000000	0.000295	0.000356	0.000000	0.000000	0.000000	0.000000	0.000143	0.000000	0.000000	0.000000	0.000000			carbazol degradation cluster	0.0	1.0	2.0	0.0	0.0	0.0	0.0	1.0	0.0	0.0	0.0	0.0
Catechol branch of beta-ketoadipate pathway	0.001903	0.003546	0.002317	0.000691	0.001201	0.000581	0.000522	0.001141	0.000825	0.000895	0.001110	0.001185			Catechol branch of beta-ketoadipate pathway	12.0	12.0	13.0	4.0	7.0	3.0	4.0	8.0	11.0	5.0	8.0	8.0
Central meta-cleavage pathway of aromatic compound degradation	0.030452	0.052298	0.043665	0.047145	0.027281	0.019575	0.044627	0.030655	0.035929	0.023440	0.033309	0.050201			Central meta-cleavage pathway of aromatic compound degradation	192.0	177.0	245.0	273.0	159.0	101.0	342.0	215.0	479.0	131.0	240.0	339.0
Chloroaromatic degradation pathway	0.000000	0.000591	0.000000	0.000173	0.000515	0.000000	0.000130	0.000000	0.000450	0.000000	0.000000	0.000296			Chloroaromatic degradation pathway	0.0	2.0	0.0	1.0	3.0	0.0	1.0	0.0	6.0	0.0	0.0	2.0
Chlorobenzoate degradation	0.000634	0.000000	0.000535	0.000173	0.000343	0.000000	0.000130	0.000428	0.000075	0.000179	0.000555	0.000444			Chlorobenzoate degradation	4.0	0.0	3.0	1.0	2.0	0.0	1.0	3.0	1.0	1.0	4.0	3.0
Gentisate degradation	0.009358	0.011228	0.006416	0.015715	0.014413	0.011435	0.015659	0.008127	0.010876	0.010915	0.012075	0.011847			Gentisate degradation	59.0	38.0	36.0	91.0	84.0	59.0	120.0	57.0	145.0	61.0	87.0	80.0
Homogentisate pathway of aromatic compound degradation	0.001427	0.003250	0.001782	0.007944	0.003946	0.001163	0.010048	0.003279	0.002025	0.001253	0.005690	0.004887			Homogentisate pathway of aromatic compound degradation	9.0	11.0	10.0	46.0	23.0	6.0	77.0	23.0	27.0	7.0	41.0	33.0
Hydroxyaromatic decarboxylase family	0.000159	0.000000	0.000713	0.000000	0.000000	0.000000	0.000000	0.000000	0.000000	0.000000	0.000278	0.000000			Hydroxyaromatic decarboxylase family	1.0	0.0	4.0	0.0	0.0	0.0	0.0	0.0	0.0	0.0	2.0	0.0
n-Phenylalkanoic acid degradation	0.131484	0.115824	0.147036	0.160432	0.130745	0.152920	0.168593	0.127466	0.136964	0.144040	0.147949	0.151786			n-Phenylalkanoic acid degradation	829.0	392.0	825.0	929.0	762.0	789.0	1292.0	894.0	1826.0	805.0	1066.0	1025.0
Naphtalene and antracene degradation	0.000000	0.000000	0.000713	0.000173	0.000000	0.000000	0.001566	0.000000	0.000000	0.000000	0.000139	0.002369			Naphtalene and antracene degradation	0.0	0.0	4.0	1.0	0.0	0.0	12.0	0.0	0.0	0.0	1.0	16.0
p-Hydroxybenzoate degradation	0.000634	0.000295	0.000000	0.004317	0.000000	0.000000	0.004828	0.000000	0.000000	0.000000	0.000278	0.003554			p-Hydroxybenzoate degradation	4.0	1.0	0.0	25.0	0.0	0.0	37.0	0.0	0.0	0.0	2.0	24.0
Phenylacetyl-CoA catabolic pathway (core)	0.000159	0.000000	0.000535	0.004317	0.000000	0.000000	0.000261	0.000000	0.000000	0.000000	0.001804	0.003850			Phenylacetyl-CoA catabolic pathway (core)	1.0	0.0	3.0	25.0	0.0	0.0	2.0	0.0	0.0	0.0	13.0	26.0
Phenylpropanoid compound degradation	0.000476	0.000295	0.000713	0.004490	0.000000	0.000000	0.006394	0.000000	0.000000	0.000000	0.000416	0.005923			Phenylpropanoid compound degradation	3.0	1.0	4.0	26.0	0.0	0.0	49.0	0.0	0.0	0.0	3.0	40.0
Protocatechuate branch of beta-ketoadipate pathway	0.011102	0.005614	0.014436	0.008289	0.009094	0.009497	0.007307	0.013830	0.009751	0.010199	0.008050	0.011847			Protocatechuate branch of beta-ketoadipate pathway	70.0	19.0	81.0	48.0	53.0	49.0	56.0	97.0	130.0	57.0	58.0	80.0
Quinate degradation	0.050754	0.033979	0.045448	0.039374	0.037748	0.032755	0.030796	0.034932	0.039154	0.041333	0.042469	0.037169			Quinate degradation	320.0	115.0	255.0	228.0	220.0	169.0	236.0	245.0	522.0	231.0	306.0	251.0
Salicylate and gentisate catabolism	0.009358	0.011228	0.006416	0.014852	0.013727	0.011435	0.015659	0.008127	0.010876	0.010915	0.012075	0.011699			Salicylate and gentisate catabolism	59.0	38.0	36.0	86.0	80.0	59.0	120.0	57.0	145.0	61.0	87.0	79.0
RidA family in 981 representative prokaryotes	0.847904	0.794814	0.812175	0.753461	0.836460	0.824875	0.805121	0.850062	0.899045	0.799465	0.825238	0.814464			RidA family in 981 representative prokaryotes	5346.0	2690.0	4557.0	4363.0	4875.0	4256.0	6170.0	5962.0	11986.0	4468.0	5946.0	5500.0
RidA proteins copy with new groups	0.612216	0.586212	0.543054	0.515144	0.570509	0.568071	0.553537	0.561907	0.608914	0.513890	0.568202	0.587747			RidA proteins copy with new groups	3860.0	1984.0	3047.0	2983.0	3325.0	2931.0	4242.0	3941.0	8118.0	2872.0	4094.0	3969.0
RidA1 subgroup	0.035845	0.068549	0.040814	0.049218	0.036375	0.032367	0.047368	0.043772	0.045155	0.042228	0.045106	0.045314			RidA1 subgroup	226.0	232.0	229.0	285.0	212.0	167.0	363.0	307.0	602.0	236.0	325.0	306.0
RidA2 subgroup (YoaB-like)	0.156702	0.175805	0.144898	0.123303	0.144815	0.135283	0.135187	0.138873	0.135764	0.143324	0.154056	0.164077			RidA2 subgroup (YoaB-like)	988.0	595.0	813.0	714.0	844.0	698.0	1036.0	974.0	1810.0	801.0	1110.0	1108.0
RidA5 subgroup	0.004124	0.005909	0.002673	0.012607	0.008064	0.007559	0.016050	0.005275	0.009751	0.009662	0.005552	0.007848			RidA5 subgroup	26.0	20.0	15.0	73.0	47.0	39.0	123.0	37.0	130.0	54.0	40.0	53.0
RidA: all subgroups, 8100 genomes	0.000317	0.000000	0.000178	0.001036	0.000000	0.000194	0.000783	0.000000	0.000000	0.000000	0.000278	0.000740			RidA: all subgroups, 8100 genomes	2.0	0.0	1.0	6.0	0.0	1.0	6.0	0.0	0.0	0.0	2.0	5.0
TN RidA: all subgroups, 981 genomes carbamoyl-P	0.601273	0.544551	0.581194	0.535522	0.605168	0.612067	0.581723	0.612666	0.682497	0.589042	0.579443	0.558722			TN RidA: all subgroups, 981 genomes carbamoyl-P	3791.0	1843.0	3261.0	3101.0	3527.0	3158.0	4458.0	4297.0	9099.0	3292.0	4175.0	3773.0
TN RidA: all subgroups, 981 genomes PLP	0.311501	0.339495	0.306192	0.288398	0.297179	0.277155	0.290079	0.316813	0.288105	0.271975	0.310471	0.337188			TN RidA: all subgroups, 981 genomes PLP	1964.0	1149.0	1718.0	1670.0	1732.0	1430.0	2223.0	2222.0	3841.0	1520.0	2237.0	2277.0
Archease2	0.001745	0.000886	0.001248	0.002936	0.001373	0.000775	0.003393	0.002139	0.000825	0.001431	0.002498	0.001333			Archease2	11.0	3.0	7.0	17.0	8.0	4.0	26.0	15.0	11.0	8.0	18.0	9.0
At1g48360	0.026170	0.038411	0.044913	0.048527	0.032086	0.027715	0.042409	0.034077	0.021077	0.031134	0.035252	0.040279			At1g48360	165.0	130.0	252.0	281.0	187.0	143.0	325.0	239.0	281.0	174.0	254.0	272.0
At1g54520	0.030928	0.027183	0.028338	0.026422	0.034145	0.037794	0.030274	0.029942	0.024603	0.032565	0.031366	0.036133			At1g54520	195.0	92.0	159.0	153.0	199.0	195.0	232.0	210.0	328.0	182.0	226.0	244.0
At1g69340 At2g40600	0.103569	0.097210	0.108896	0.102407	0.096086	0.099233	0.089777	0.105652	0.076433	0.101812	0.094793	0.100549			At1g69340 At2g40600	653.0	329.0	611.0	593.0	560.0	512.0	688.0	741.0	1019.0	569.0	683.0	679.0
At2g33980 At1g28960	0.030294	0.029842	0.022456	0.027458	0.023850	0.025196	0.028447	0.025664	0.026478	0.025587	0.027341	0.023990			At2g33980 At1g28960	191.0	101.0	126.0	159.0	139.0	130.0	218.0	180.0	353.0	143.0	197.0	162.0
At5g04520 AT1G06240	0.077082	0.075640	0.072181	0.079266	0.071721	0.073068	0.072161	0.067013	0.068932	0.061016	0.074807	0.069748			At5g04520 AT1G06240	486.0	256.0	405.0	459.0	418.0	377.0	553.0	470.0	919.0	341.0	539.0	471.0
Bacterial Luciferases	0.022205	0.018024	0.022991	0.032121	0.030542	0.036631	0.031318	0.024239	0.025278	0.028450	0.028313	0.026211			Bacterial Luciferases	140.0	61.0	129.0	186.0	178.0	189.0	240.0	170.0	337.0	159.0	204.0	177.0
BactLuciferaseComplex	0.022205	0.018024	0.022991	0.032121	0.030542	0.036631	0.031318	0.024239	0.025278	0.028450	0.028313	0.026211			BactLuciferaseComplex	140.0	61.0	129.0	186.0	178.0	189.0	240.0	170.0	337.0	159.0	204.0	177.0
Broadly distributed proteins not in subsystems	0.007454	0.007682	0.012654	0.013643	0.012525	0.008334	0.015789	0.007984	0.009151	0.008410	0.015406	0.018362			Broadly distributed proteins not in subsystems	47.0	26.0	71.0	79.0	73.0	43.0	121.0	56.0	122.0	47.0	111.0	124.0
COG0277	0.081840	0.106960	0.073251	0.063378	0.077383	0.075588	0.073335	0.084550	0.077933	0.068710	0.074668	0.074338			COG0277	516.0	362.0	411.0	367.0	451.0	390.0	562.0	593.0	1039.0	384.0	538.0	502.0
COG0523-Histidine	0.032355	0.077118	0.032794	0.031430	0.039635	0.039151	0.036798	0.034362	0.039454	0.042407	0.037751	0.048275			COG0523-Histidine	204.0	261.0	184.0	182.0	231.0	202.0	282.0	241.0	526.0	237.0	272.0	326.0
COG1836	0.044727	0.030729	0.042418	0.043864	0.044954	0.043221	0.037973	0.051044	0.044705	0.050816	0.044135	0.040427			COG1836	282.0	104.0	238.0	254.0	262.0	223.0	291.0	358.0	596.0	284.0	318.0	273.0
COG2016	0.032831	0.031024	0.043844	0.030567	0.032429	0.033918	0.026489	0.039637	0.023702	0.042943	0.034558	0.027692			COG2016	207.0	105.0	246.0	177.0	189.0	175.0	203.0	278.0	316.0	240.0	249.0	187.0
COG2363	0.189692	0.170191	0.177156	0.177356	0.198177	0.176759	0.187514	0.184498	0.174243	0.159428	0.181536	0.187919			COG2363	1196.0	576.0	994.0	1027.0	1155.0	912.0	1437.0	1294.0	2323.0	891.0	1308.0	1269.0
Competence or DNA damage-inducible protein CinA and related protein families	0.026487	0.054662	0.035823	0.051290	0.030713	0.026553	0.053370	0.033221	0.032103	0.028987	0.039138	0.048275			Competence or DNA damage-inducible protein CinA and related protein families	167.0	185.0	201.0	297.0	179.0	137.0	409.0	233.0	428.0	162.0	282.0	326.0
Conserved gene cluster possibly involved in RNA metabolism	0.071848	0.053776	0.060953	0.059234	0.066231	0.069967	0.061330	0.066727	0.071483	0.064594	0.062177	0.059382			Conserved gene cluster possibly involved in RNA metabolism	453.0	182.0	342.0	343.0	386.0	361.0	470.0	468.0	953.0	361.0	448.0	401.0
EC 2.7.1.- Phosphotransferases with an alcohol group as acceptor	0.011895	0.019501	0.012832	0.014852	0.011839	0.018219	0.020095	0.011264	0.011326	0.015746	0.012213	0.013624			EC 2.7.1.- Phosphotransferases with an alcohol group as acceptor	75.0	66.0	72.0	86.0	69.0	94.0	154.0	79.0	151.0	88.0	88.0	92.0
EC 4. 1. 1.- Carboxy-lyases	0.185727	0.124688	0.174127	0.199115	0.177072	0.188969	0.172899	0.165678	0.187895	0.175889	0.159052	0.145419			EC 4. 1. 1.- Carboxy-lyases	1171.0	422.0	977.0	1153.0	1032.0	975.0	1325.0	1162.0	2505.0	983.0	1146.0	982.0
EC 4.1.2.- Aldehyde-lyases	0.073276	0.114051	0.094994	0.100335	0.087678	0.088767	0.089777	0.092534	0.085059	0.090718	0.090490	0.093145			EC 4.1.2.- Aldehyde-lyases	462.0	386.0	533.0	581.0	511.0	458.0	688.0	649.0	1134.0	507.0	652.0	629.0
EC 4.1.3.- Oxo-acid-lyases	0.040603	0.066185	0.031368	0.062342	0.040665	0.045546	0.049586	0.036073	0.038929	0.038649	0.040249	0.045018			EC 4.1.3.- Oxo-acid-lyases	256.0	224.0	176.0	361.0	237.0	235.0	380.0	253.0	519.0	216.0	290.0	304.0
EC 6.3.4.- Ligases that form carbon-nitrogen bonds	0.315149	0.313789	0.320272	0.302041	0.334584	0.324252	0.314741	0.343618	0.379615	0.307762	0.317826	0.322380			EC 6.3.4.- Ligases that form carbon-nitrogen bonds	1987.0	1062.0	1797.0	1749.0	1950.0	1673.0	2412.0	2410.0	5061.0	1720.0	2290.0	2177.0
IojapClusters	0.203649	0.260013	0.228842	0.225883	0.205212	0.220755	0.216482	0.212444	0.187220	0.199508	0.218454	0.221386			IojapClusters	1284.0	880.0	1284.0	1308.0	1196.0	1139.0	1659.0	1490.0	2496.0	1115.0	1574.0	1495.0
Lactate Racemization	0.000159	0.001182	0.000000	0.000000	0.000000	0.000194	0.000000	0.000143	0.000150	0.000000	0.000694	0.000000			Lactate Racemization	1.0	4.0	0.0	0.0	0.0	1.0	0.0	1.0	2.0	0.0	5.0	0.0
Metabolite repair	0.269153	0.353973	0.262705	0.271819	0.259603	0.259905	0.277030	0.257357	0.236125	0.269470	0.275635	0.293355			Metabolite repair	1697.0	1198.0	1474.0	1574.0	1513.0	1341.0	2123.0	1805.0	3148.0	1506.0	1986.0	1981.0
Muconate lactonizing enzyme family	0.008406	0.007091	0.006238	0.012089	0.005491	0.013373	0.011875	0.007557	0.009826	0.010378	0.011519	0.010218			Muconate lactonizing enzyme family	53.0	24.0	35.0	70.0	32.0	69.0	91.0	53.0	131.0	58.0	83.0	69.0
Nicotinate catabolism, anaerobic	0.000476	0.000000	0.001069	0.000173	0.000343	0.000000	0.001435	0.001854	0.000750	0.001074	0.000972	0.000444			Nicotinate catabolism, anaerobic	3.0	0.0	6.0	1.0	2.0	0.0	11.0	13.0	10.0	6.0	7.0	3.0
Omega-amidase	0.028866	0.028070	0.035289	0.033848	0.023507	0.022289	0.026489	0.022813	0.017702	0.021293	0.025121	0.023990			Omega-amidase	182.0	95.0	198.0	196.0	137.0	115.0	203.0	160.0	236.0	119.0	181.0	162.0
Omega-amidase KE	0.157654	0.161031	0.161294	0.136773	0.141212	0.138577	0.141973	0.139586	0.139290	0.145292	0.153639	0.165706			Omega-amidase KE	994.0	545.0	905.0	792.0	823.0	715.0	1088.0	979.0	1857.0	812.0	1107.0	1119.0
Omega-amidase KE2	0.548933	0.475411	0.597591	0.507719	0.577887	0.584545	0.542576	0.576593	0.590837	0.566138	0.559874	0.529401			Omega-amidase KE2	3461.0	1609.0	3353.0	2940.0	3368.0	3016.0	4158.0	4044.0	7877.0	3164.0	4034.0	3575.0
Single-Rhodanese-domain proteins	0.000317	0.000295	0.000356	0.003627	0.000000	0.000000	0.003262	0.000000	0.000000	0.000000	0.000833	0.002073			Single-Rhodanese-domain proteins	2.0	1.0	2.0	21.0	0.0	0.0	25.0	0.0	0.0	0.0	6.0	14.0
Synechocystis experimental	0.005710	0.002364	0.006773	0.008635	0.006692	0.003876	0.006003	0.005561	0.007801	0.002863	0.005968	0.004887			Synechocystis experimental	36.0	8.0	38.0	50.0	39.0	20.0	46.0	39.0	104.0	16.0	43.0	33.0
YebC	0.198574	0.183191	0.211198	0.184955	0.218080	0.206994	0.212437	0.209307	0.235450	0.204518	0.207073	0.212057			YebC	1252.0	620.0	1185.0	1071.0	1271.0	1068.0	1628.0	1468.0	3139.0	1143.0	1492.0	1432.0
YgfZ-Fe-S	0.343222	0.308471	0.358590	0.370427	0.363925	0.375807	0.375027	0.353170	0.355387	0.374145	0.372509	0.363103			YgfZ-Fe-S	2164.0	1044.0	2012.0	2145.0	2121.0	1939.0	2874.0	2477.0	4738.0	2091.0	2684.0	2452.0
F0F1-type ATP synthase in plants (mitochondrial)	0.271849	0.164872	0.232050	0.224329	0.274359	0.262425	0.228879	0.256929	0.276854	0.245315	0.243574	0.192213			F0F1-type ATP synthase in plants (mitochondrial)	1714.0	558.0	1302.0	1299.0	1599.0	1354.0	1754.0	1802.0	3691.0	1371.0	1755.0	1298.0
Respiratory complex III (cytochrome b-c1) in plants	0.000000	0.000000	0.000000	0.000518	0.000343	0.000000	0.000000	0.000000	0.000000	0.000000	0.000000	0.000000			Respiratory complex III (cytochrome b-c1) in plants	0.0	0.0	0.0	3.0	2.0	0.0	0.0	0.0	0.0	0.0	0.0	0.0
Respiratory complex IV (terminal cytochrome c oxidase) in plants	0.000317	0.000591	0.000356	0.000691	0.000515	0.000000	0.000130	0.000143	0.000075	0.000000	0.000139	0.000148			Respiratory complex IV (terminal cytochrome c oxidase) in plants	2.0	2.0	2.0	4.0	3.0	0.0	1.0	1.0	1.0	0.0	1.0	1.0
Bacterial Chemotaxis	0.042982	0.111983	0.058993	0.076503	0.045298	0.030041	0.083774	0.037641	0.033679	0.050101	0.046078	0.072709			Bacterial Chemotaxis	271.0	379.0	331.0	443.0	264.0	155.0	642.0	264.0	449.0	280.0	332.0	491.0
Bacterial motility:Gliding	0.046789	0.056730	0.043665	0.045418	0.029340	0.029460	0.045932	0.035217	0.028653	0.038649	0.036363	0.038650			Bacterial motility:Gliding	295.0	192.0	245.0	263.0	171.0	152.0	352.0	247.0	382.0	216.0	262.0	261.0
Flagellar motility	0.045361	0.077118	0.065765	0.079612	0.049759	0.030235	0.089907	0.036928	0.036379	0.069425	0.048299	0.069748			Flagellar motility	286.0	261.0	369.0	461.0	290.0	156.0	689.0	259.0	485.0	388.0	348.0	471.0
Flagellum	0.100873	0.158372	0.157908	0.191517	0.117019	0.091674	0.208784	0.100376	0.094660	0.142608	0.126298	0.153563			Flagellum	636.0	536.0	886.0	1109.0	682.0	473.0	1600.0	704.0	1262.0	797.0	910.0	1037.0
Flagellum in Campylobacter	0.047264	0.096028	0.049903	0.053535	0.052847	0.046516	0.048673	0.043772	0.046205	0.057795	0.047466	0.049756			Flagellum in Campylobacter	298.0	325.0	280.0	310.0	308.0	240.0	373.0	307.0	616.0	323.0	342.0	336.0
Allantoin Utilization	0.029342	0.041070	0.038319	0.069077	0.021791	0.024614	0.067072	0.032080	0.019202	0.020756	0.037889	0.049312			Allantoin Utilization	185.0	139.0	215.0	400.0	127.0	127.0	514.0	225.0	256.0	116.0	273.0	333.0
Ammonia assimilation	0.313404	0.202988	0.305657	0.314302	0.359120	0.338982	0.350365	0.349321	0.390641	0.300783	0.323378	0.313643			Ammonia assimilation	1976.0	687.0	1715.0	1820.0	2093.0	1749.0	2685.0	2450.0	5208.0	1681.0	2330.0	2118.0
Cyanate hydrolysis	0.006979	0.005614	0.005881	0.010880	0.003603	0.002520	0.006133	0.003850	0.003000	0.003400	0.004719	0.008293			Cyanate hydrolysis	44.0	19.0	33.0	63.0	21.0	13.0	47.0	27.0	40.0	19.0	34.0	56.0
Denitrification	0.004600	0.006796	0.003208	0.001209	0.002402	0.004070	0.003654	0.003137	0.002700	0.002147	0.003609	0.002666			Denitrification	29.0	23.0	18.0	7.0	14.0	21.0	28.0	22.0	36.0	12.0	26.0	18.0
Dissimilatory nitrite reductase	0.008089	0.012705	0.007664	0.012952	0.006863	0.006590	0.007568	0.009125	0.002550	0.005726	0.011797	0.008145			Dissimilatory nitrite reductase	51.0	43.0	43.0	75.0	40.0	34.0	58.0	64.0	34.0	32.0	85.0	55.0
Nitrate and nitrite ammonification	0.028549	0.045798	0.046873	0.126239	0.026252	0.017637	0.121094	0.022242	0.027453	0.018788	0.055793	0.072265			Nitrate and nitrite ammonification	180.0	155.0	263.0	731.0	153.0	91.0	928.0	156.0	366.0	105.0	402.0	488.0
Nitric oxide synthase	0.001427	0.007978	0.001069	0.003281	0.000172	0.000000	0.001696	0.000428	0.000375	0.000179	0.002082	0.001777			Nitric oxide synthase	9.0	27.0	6.0	19.0	1.0	0.0	13.0	3.0	5.0	1.0	15.0	12.0
Nitrilase	0.000159	0.000295	0.000000	0.000000	0.000000	0.000000	0.000000	0.000000	0.000000	0.000000	0.000000	0.000296			Nitrilase	1.0	1.0	0.0	0.0	0.0	0.0	0.0	0.0	0.0	0.0	0.0	2.0
Nitrogen fixation	0.000159	0.000000	0.001426	0.000173	0.000343	0.000581	0.000652	0.000855	0.000225	0.000537	0.000278	0.001777			Nitrogen fixation	1.0	0.0	8.0	1.0	2.0	3.0	5.0	6.0	3.0	3.0	2.0	12.0
Nitrogen Fixation with NifL	0.068993	0.058503	0.063805	0.051635	0.059539	0.051361	0.054023	0.067155	0.055881	0.049922	0.057320	0.049904			Nitrogen Fixation with NifL	435.0	198.0	358.0	299.0	347.0	265.0	414.0	471.0	745.0	279.0	413.0	337.0
Nitrosative stress	0.071531	0.046980	0.062379	0.068732	0.063142	0.065897	0.057154	0.062022	0.060006	0.059226	0.057042	0.071229			Nitrosative stress	451.0	159.0	350.0	398.0	368.0	340.0	438.0	435.0	800.0	331.0	411.0	481.0
Adenosyl nucleosidases	0.054877	0.067958	0.055963	0.052326	0.049587	0.053493	0.049586	0.058030	0.045980	0.056184	0.048992	0.045462			Adenosyl nucleosidases	346.0	230.0	314.0	303.0	289.0	276.0	380.0	407.0	613.0	314.0	353.0	307.0
De Novo Purine Biosynthesis	0.423952	0.432863	0.382651	0.366973	0.438048	0.428718	0.412347	0.432017	0.537882	0.382197	0.419559	0.386648			De Novo Purine Biosynthesis	2673.0	1465.0	2147.0	2125.0	2553.0	2212.0	3160.0	3030.0	7171.0	2136.0	3023.0	2611.0
De Novo Pyrimidine Synthesis	0.385094	0.319698	0.333995	0.342451	0.354488	0.377938	0.339012	0.358303	0.422219	0.338717	0.343225	0.335411			De Novo Pyrimidine Synthesis	2428.0	1082.0	1874.0	1983.0	2066.0	1950.0	2598.0	2513.0	5629.0	1893.0	2473.0	2265.0
Hydantoin metabolism	0.016336	0.050230	0.010694	0.006562	0.008236	0.005233	0.006916	0.009125	0.006226	0.009662	0.008744	0.014216			Hydantoin metabolism	103.0	170.0	60.0	38.0	48.0	27.0	53.0	64.0	83.0	54.0	63.0	96.0
Novel non-oxidative pathway of Uracil catabolism	0.031404	0.059389	0.042418	0.035229	0.037576	0.041476	0.035885	0.041063	0.032178	0.035786	0.041359	0.040723			Novel non-oxidative pathway of Uracil catabolism	198.0	201.0	238.0	204.0	219.0	214.0	275.0	288.0	429.0	200.0	298.0	275.0
Pseudouridine Metabolism	0.004441	0.005909	0.010515	0.015715	0.004290	0.003682	0.013701	0.008412	0.006151	0.004473	0.011242	0.011402			Pseudouridine Metabolism	28.0	20.0	59.0	91.0	25.0	19.0	105.0	59.0	82.0	25.0	81.0	77.0
Purine conversions	0.541003	0.597145	0.517924	0.530169	0.519206	0.522137	0.549362	0.563476	0.600288	0.512638	0.549881	0.563609			Purine conversions	3411.0	2021.0	2906.0	3070.0	3026.0	2694.0	4210.0	3952.0	8003.0	2865.0	3962.0	3806.0
Purine de novo biosynthesis in plants	0.635690	0.637624	0.582264	0.552446	0.629705	0.610322	0.596468	0.623930	0.762305	0.563812	0.600678	0.585081			Purine de novo biosynthesis in plants	4008.0	2158.0	3267.0	3199.0	3670.0	3149.0	4571.0	4376.0	10163.0	3151.0	4328.0	3951.0
Purine nucleotide synthesis regulator	0.000159	0.000295	0.001426	0.004835	0.000000	0.000000	0.003132	0.000428	0.000000	0.000000	0.001527	0.002221			Purine nucleotide synthesis regulator	1.0	1.0	8.0	28.0	0.0	0.0	24.0	3.0	0.0	0.0	11.0	15.0
Purine Utilization	0.116416	0.295765	0.108896	0.120195	0.111356	0.091868	0.125923	0.116203	0.085659	0.080519	0.122273	0.127649			Purine Utilization	734.0	1001.0	611.0	696.0	649.0	474.0	965.0	815.0	1142.0	450.0	881.0	862.0
pyrimidine conversions	0.277876	0.408339	0.311182	0.319828	0.307989	0.290528	0.283685	0.324084	0.297781	0.312414	0.298674	0.313494			pyrimidine conversions	1752.0	1382.0	1746.0	1852.0	1795.0	1499.0	2174.0	2273.0	3970.0	1746.0	2152.0	2117.0
Pyrimidine de novo biosynthesis in plants	0.331644	0.274491	0.299419	0.294960	0.310048	0.325027	0.290601	0.315102	0.390491	0.290584	0.291179	0.296317			Pyrimidine de novo biosynthesis in plants	2091.0	929.0	1680.0	1708.0	1807.0	1677.0	2227.0	2210.0	5206.0	1624.0	2098.0	2001.0
Pyrimidine utilization	0.034259	0.041070	0.026912	0.042655	0.024021	0.027134	0.037973	0.029086	0.026103	0.024156	0.029146	0.034652			Pyrimidine utilization	216.0	139.0	151.0	247.0	140.0	140.0	291.0	204.0	348.0	135.0	210.0	234.0
Ribonucleotide reduction	0.141476	0.213034	0.155591	0.145062	0.141040	0.126949	0.143147	0.151848	0.163592	0.130083	0.149614	0.155637			Ribonucleotide reduction	892.0	721.0	873.0	840.0	822.0	655.0	1097.0	1065.0	2181.0	727.0	1078.0	1051.0
Xanthine Metabolism in Bacteria	0.033624	0.075049	0.029407	0.040928	0.033630	0.036050	0.044366	0.037641	0.028428	0.029345	0.035530	0.044277			Xanthine Metabolism in Bacteria	212.0	254.0	165.0	237.0	196.0	186.0	340.0	264.0	379.0	164.0	256.0	299.0
Xanthosine utilization (xap region)	0.000000	0.001182	0.000535	0.006562	0.000000	0.000000	0.009004	0.000000	0.000000	0.000000	0.002082	0.001925			Xanthosine utilization (xap region)	0.0	4.0	3.0	38.0	0.0	0.0	69.0	0.0	0.0	0.0	15.0	13.0
GDP-sugars biosynthesis and interconversions in plants	0.076289	0.083618	0.082519	0.106725	0.086306	0.079658	0.099825	0.074427	0.099310	0.089287	0.081747	0.091812			GDP-sugars biosynthesis and interconversions in plants	481.0	283.0	463.0	618.0	503.0	411.0	765.0	522.0	1324.0	499.0	589.0	620.0
UDP-D-glucuronate, UDP-D-xylose and UDP-D-apiose biosynthesis in plants	0.028866	0.017433	0.034398	0.028149	0.032944	0.043608	0.041887	0.034219	0.038554	0.043838	0.034697	0.037761			UDP-D-glucuronate, UDP-D-xylose and UDP-D-apiose biosynthesis in plants	182.0	59.0	193.0	163.0	192.0	225.0	321.0	240.0	514.0	245.0	250.0	255.0
UDP-glucose and UDP-galactose biosynthesis in plants	0.085012	0.076527	0.086974	0.069941	0.074466	0.082565	0.081687	0.081841	0.098335	0.083561	0.085078	0.091960			UDP-glucose and UDP-galactose biosynthesis in plants	536.0	259.0	488.0	405.0	434.0	426.0	626.0	574.0	1311.0	467.0	613.0	621.0
Phage capsid proteins	0.001110	0.003841	0.005169	0.005353	0.000858	0.001163	0.006133	0.000570	0.004200	0.000000	0.005968	0.003258			Phage capsid proteins	7.0	13.0	29.0	31.0	5.0	6.0	47.0	4.0	56.0	0.0	43.0	22.0
Phage cyanophage	0.052974	0.081254	0.092499	0.083411	0.056794	0.051942	0.089385	0.061737	0.057006	0.059584	0.072864	0.067082			Phage cyanophage	334.0	275.0	519.0	483.0	331.0	268.0	685.0	433.0	760.0	333.0	525.0	453.0
Phage entry and exit	0.000000	0.000000	0.000178	0.000345	0.000000	0.000000	0.000391	0.000000	0.000000	0.000000	0.000139	0.000148			Phage entry and exit	0.0	0.0	1.0	2.0	0.0	0.0	3.0	0.0	0.0	0.0	1.0	1.0
Phage integration and excision	0.000317	0.003250	0.003565	0.002936	0.000686	0.000000	0.004045	0.000285	0.000525	0.000000	0.000972	0.002666			Phage integration and excision	2.0	11.0	20.0	17.0	4.0	0.0	31.0	2.0	7.0	0.0	7.0	18.0
T7-like cyanophage core proteins	0.027915	0.020092	0.028873	0.035229	0.030885	0.030235	0.025315	0.036073	0.040804	0.025408	0.033448	0.035836			T7-like cyanophage core proteins	176.0	68.0	162.0	204.0	180.0	156.0	194.0	253.0	544.0	142.0	241.0	242.0
Transposase in enterics	0.000159	0.000591	0.000535	0.004490	0.000000	0.000000	0.005089	0.000000	0.000000	0.000000	0.001249	0.003850			Transposase in enterics	1.0	2.0	3.0	26.0	0.0	0.0	39.0	0.0	0.0	0.0	9.0	26.0
CBSS-203122.12.peg.188	0.009516	0.014183	0.006951	0.005699	0.007378	0.007946	0.008221	0.009981	0.006151	0.006084	0.008605	0.007552			CBSS-203122.12.peg.188	60.0	48.0	39.0	33.0	43.0	41.0	63.0	70.0	82.0	34.0	62.0	51.0
Conjugative transposon, Bacteroidales	0.357496	0.124688	0.323302	0.336752	0.342134	0.549464	0.328704	0.402646	0.288855	0.665266	0.496587	0.456544			Conjugative transposon, Bacteroidales	2254.0	422.0	1814.0	1950.0	1994.0	2835.0	2519.0	2824.0	3851.0	3718.0	3578.0	3083.0
IbrA and IbrB: co-activators of prophage gene expression	0.010627	0.018910	0.015862	0.013470	0.012869	0.010854	0.010309	0.008840	0.010051	0.012346	0.009715	0.021768			IbrA and IbrB: co-activators of prophage gene expression	67.0	64.0	89.0	78.0	75.0	56.0	79.0	62.0	134.0	69.0	70.0	147.0
Integrons	0.000000	0.003250	0.001782	0.000173	0.000172	0.003295	0.002479	0.001996	0.000375	0.002863	0.002637	0.000148			Integrons	0.0	11.0	10.0	1.0	1.0	17.0	19.0	14.0	5.0	16.0	19.0	1.0
Listeria Pathogenicity Island LIPI-1 extended	0.001110	0.002364	0.003386	0.001900	0.002231	0.002907	0.001957	0.001426	0.001500	0.002684	0.002082	0.003406			Listeria Pathogenicity Island LIPI-1 extended	7.0	8.0	19.0	11.0	13.0	15.0	15.0	10.0	20.0	15.0	15.0	23.0
Listeria phi-A118-like prophages	0.000634	0.000295	0.001782	0.001727	0.000515	0.002907	0.001435	0.001141	0.001650	0.001789	0.002359	0.001037			Listeria phi-A118-like prophages	4.0	1.0	10.0	10.0	3.0	15.0	11.0	8.0	22.0	10.0	17.0	7.0
Phage carbon metabolism	0.013799	0.014773	0.013723	0.024695	0.015786	0.015505	0.015398	0.020246	0.017327	0.013062	0.016655	0.019103			Phage carbon metabolism	87.0	50.0	77.0	143.0	92.0	80.0	118.0	142.0	231.0	73.0	120.0	129.0
Phage Family Inoviridae	0.000952	0.002068	0.001960	0.004835	0.000686	0.000581	0.003132	0.000570	0.000075	0.000000	0.002915	0.001185			Phage Family Inoviridae	6.0	7.0	11.0	28.0	4.0	3.0	24.0	4.0	1.0	0.0	21.0	8.0
Phage head and packaging	0.001427	0.004728	0.004277	0.000863	0.000343	0.000775	0.004698	0.000000	0.006151	0.000179	0.003331	0.002814			Phage head and packaging	9.0	16.0	24.0	5.0	2.0	4.0	36.0	0.0	82.0	1.0	24.0	19.0
Phage nin genes - N-independent survival	0.000000	0.000295	0.000178	0.000518	0.000000	0.000000	0.000130	0.000000	0.000000	0.000000	0.000278	0.000148			Phage nin genes - N-independent survival	0.0	1.0	1.0	3.0	0.0	0.0	1.0	0.0	0.0	0.0	2.0	1.0
Phage packaging machinery	0.002062	0.001773	0.007485	0.007426	0.002231	0.004264	0.010439	0.001426	0.002625	0.001610	0.006939	0.001925			Phage packaging machinery	13.0	6.0	42.0	43.0	13.0	22.0	80.0	10.0	35.0	9.0	50.0	13.0
Phage photosynthesis	0.000159	0.000000	0.000000	0.000173	0.000000	0.000194	0.000130	0.000000	0.000075	0.000179	0.000555	0.000296			Phage photosynthesis	1.0	0.0	0.0	1.0	0.0	1.0	1.0	0.0	1.0	1.0	4.0	2.0
Phage tail fiber proteins	0.002220	0.022456	0.031902	0.037820	0.000858	0.001551	0.031318	0.003279	0.001200	0.000895	0.018875	0.010958			Phage tail fiber proteins	14.0	76.0	179.0	219.0	5.0	8.0	240.0	23.0	16.0	5.0	136.0	74.0
Phage tail proteins 2	0.000634	0.000886	0.006416	0.007426	0.000000	0.000581	0.005089	0.000855	0.000075	0.000179	0.004996	0.001777			Phage tail proteins 2	4.0	3.0	36.0	43.0	0.0	3.0	39.0	6.0	1.0	1.0	36.0	12.0
Staphylococcal pathogenicity islands SaPI	0.204442	0.184373	0.191236	0.171312	0.193201	0.192264	0.176553	0.196190	0.224949	0.174995	0.167657	0.174295			Staphylococcal pathogenicity islands SaPI	1289.0	624.0	1073.0	992.0	1126.0	992.0	1353.0	1376.0	2999.0	978.0	1208.0	1177.0
Staphylococcal phi-Mu50B-like prophages	0.023949	0.030729	0.022635	0.016060	0.022306	0.015311	0.019443	0.021102	0.026628	0.021651	0.013324	0.026803			Staphylococcal phi-Mu50B-like prophages	151.0	104.0	127.0	93.0	130.0	79.0	149.0	148.0	355.0	121.0	96.0	181.0
T4-like cyanophage core proteins	0.027122	0.034570	0.033685	0.026422	0.028654	0.026940	0.035493	0.034219	0.034204	0.030239	0.028729	0.029765			T4-like cyanophage core proteins	171.0	117.0	189.0	153.0	167.0	139.0	272.0	240.0	456.0	169.0	207.0	201.0
T4-like non-cyanophage core proteins	0.081840	0.092482	0.091608	0.080993	0.082531	0.083922	0.082078	0.100091	0.108911	0.091434	0.084800	0.086333			T4-like non-cyanophage core proteins	516.0	313.0	514.0	469.0	481.0	433.0	629.0	702.0	1452.0	511.0	611.0	583.0
T7-like phage core proteins	0.000317	0.000000	0.000000	0.000000	0.000000	0.000000	0.000000	0.000000	0.000000	0.000000	0.000000	0.000000			T7-like phage core proteins	2.0	0.0	0.0	0.0	0.0	0.0	0.0	0.0	0.0	0.0	0.0	0.0
Tn552	0.015068	0.011228	0.013189	0.014161	0.008751	0.008140	0.010439	0.009410	0.006301	0.011631	0.010409	0.014216			Tn552	95.0	38.0	74.0	82.0	51.0	42.0	80.0	66.0	84.0	65.0	75.0	96.0
Alkylphosphonate utilization	0.002220	0.012114	0.010694	0.023486	0.001029	0.000000	0.019312	0.000000	0.000525	0.000000	0.011519	0.009774			Alkylphosphonate utilization	14.0	41.0	60.0	136.0	6.0	0.0	148.0	0.0	7.0	0.0	83.0	66.0
High affinity phosphate transporter and control of PHO regulon	0.268202	0.271241	0.290686	0.253514	0.303356	0.290722	0.272462	0.289010	0.262753	0.286827	0.271887	0.296613			High affinity phosphate transporter and control of PHO regulon	1691.0	918.0	1631.0	1468.0	1768.0	1500.0	2088.0	2027.0	3503.0	1603.0	1959.0	2003.0
P uptake (cyanobacteria)	0.135766	0.135916	0.148284	0.128657	0.162145	0.157571	0.142625	0.147142	0.138390	0.151913	0.146839	0.147640			P uptake (cyanobacteria)	856.0	460.0	832.0	745.0	945.0	813.0	1093.0	1032.0	1845.0	849.0	1058.0	997.0
Phosphate metabolism	0.550360	0.556370	0.542876	0.515317	0.580804	0.560124	0.571153	0.547935	0.558584	0.550392	0.551408	0.585525			Phosphate metabolism	3470.0	1883.0	3046.0	2984.0	3385.0	2890.0	4377.0	3843.0	7447.0	3076.0	3973.0	3954.0
Phosphoenolpyruvate phosphomutase	0.007296	0.004137	0.004812	0.005008	0.006692	0.007365	0.004437	0.004277	0.005401	0.006620	0.006245	0.008589			Phosphoenolpyruvate phosphomutase	46.0	14.0	27.0	29.0	39.0	38.0	34.0	30.0	72.0	37.0	45.0	58.0
Phosphonate metabolism	0.010309	0.004728	0.005881	0.005699	0.010295	0.011435	0.005350	0.005418	0.007651	0.009304	0.008189	0.011847			Phosphonate metabolism	65.0	16.0	33.0	33.0	60.0	59.0	41.0	38.0	102.0	52.0	59.0	80.0
Photosystem I	0.000000	0.000000	0.000000	0.000000	0.000000	0.000194	0.000000	0.000000	0.000000	0.000000	0.000000	0.000000			Photosystem I	0.0	0.0	0.0	0.0	0.0	1.0	0.0	0.0	0.0	0.0	0.0	0.0
Proteorhodopsin	0.000000	0.000000	0.000000	0.000173	0.000000	0.000000	0.000000	0.000000	0.000000	0.000000	0.000000	0.000148			Proteorhodopsin	0.0	0.0	0.0	1.0	0.0	0.0	0.0	0.0	0.0	0.0	0.0	1.0
Lignin biosynthesis in plants	0.000159	0.000591	0.001960	0.006390	0.000000	0.000000	0.005611	0.000000	0.000000	0.000000	0.002498	0.004887			Lignin biosynthesis in plants	1.0	2.0	11.0	37.0	0.0	0.0	43.0	0.0	0.0	0.0	18.0	33.0
Pectin metabolism in plants	0.037272	0.013001	0.008020	0.018996	0.039121	0.031398	0.015528	0.014401	0.018152	0.032923	0.012769	0.027692			Pectin metabolism in plants	235.0	44.0	45.0	110.0	228.0	162.0	119.0	101.0	242.0	184.0	92.0	187.0
Suberin biosynthesis in plants	0.000159	0.000591	0.001960	0.006390	0.000000	0.000000	0.005611	0.000000	0.000000	0.000000	0.002498	0.004887			Suberin biosynthesis in plants	1.0	2.0	11.0	37.0	0.0	0.0	43.0	0.0	0.0	0.0	18.0	33.0
Xylan degradation in plants	0.047106	0.022160	0.025486	0.029185	0.060911	0.034887	0.024532	0.036928	0.033078	0.048490	0.028591	0.044129			Xylan degradation in plants	297.0	75.0	143.0	169.0	355.0	180.0	188.0	259.0	441.0	271.0	206.0	298.0
Homomethionine biosynthesis and methionine chain elongation pathway for glucosinolates in plants	0.140048	0.107256	0.138125	0.126066	0.141726	0.141872	0.146801	0.149139	0.159767	0.134198	0.139622	0.126908			Homomethionine biosynthesis and methionine chain elongation pathway for glucosinolates in plants	883.0	363.0	775.0	730.0	826.0	732.0	1125.0	1046.0	2130.0	750.0	1006.0	857.0
F0F1-type ATP synthase in plants (plastidial)	0.000952	0.000295	0.001782	0.000691	0.000515	0.000388	0.000522	0.000713	0.000225	0.001074	0.000278	0.000444			F0F1-type ATP synthase in plants (plastidial)	6.0	1.0	10.0	4.0	3.0	2.0	4.0	5.0	3.0	6.0	2.0	3.0
DAP (1,3-diaminopropane) production	0.027915	0.004728	0.023348	0.023141	0.028139	0.035080	0.023488	0.034077	0.035554	0.033102	0.027480	0.019103			DAP (1,3-diaminopropane) production	176.0	16.0	131.0	134.0	164.0	181.0	180.0	239.0	474.0	185.0	198.0	129.0
Glutathione-regulated potassium-efflux system and associated functions	0.168756	0.194419	0.184107	0.199634	0.188053	0.176759	0.192342	0.168957	0.154816	0.195572	0.194582	0.203468			Glutathione-regulated potassium-efflux system and associated functions	1064.0	658.0	1033.0	1156.0	1096.0	912.0	1474.0	1185.0	2064.0	1093.0	1402.0	1374.0
Hyperosmotic potassium uptake	0.096749	0.089232	0.092143	0.088764	0.101405	0.096132	0.085079	0.095386	0.074183	0.107001	0.109504	0.089295			Hyperosmotic potassium uptake	610.0	302.0	517.0	514.0	591.0	496.0	652.0	669.0	989.0	598.0	789.0	603.0
Potassium homeostasis	0.363999	0.354859	0.394770	0.418954	0.402530	0.374062	0.402691	0.388958	0.329435	0.429435	0.404431	0.431073			Potassium homeostasis	2295.0	1201.0	2215.0	2426.0	2346.0	1930.0	3086.0	2728.0	4392.0	2400.0	2914.0	2911.0
At1g01770	0.000000	0.000000	0.000000	0.000000	0.000000	0.000000	0.000130	0.000000	0.000000	0.000000	0.000000	0.000444			At1g01770	0.0	0.0	0.0	0.0	0.0	0.0	1.0	0.0	0.0	0.0	0.0	3.0
At1g14345	0.037748	0.044616	0.048477	0.038338	0.045298	0.041864	0.028838	0.041776	0.028578	0.038828	0.034836	0.034207			At1g14345	238.0	151.0	272.0	222.0	264.0	216.0	221.0	293.0	381.0	217.0	251.0	231.0
At1g21350	0.036955	0.052003	0.051685	0.050772	0.048043	0.043414	0.045280	0.036643	0.038554	0.047238	0.047882	0.055087			At1g21350	233.0	176.0	290.0	294.0	280.0	224.0	347.0	257.0	514.0	264.0	345.0	372.0
At1g24340	0.000476	0.002955	0.000178	0.000863	0.000686	0.000194	0.000522	0.000855	0.000225	0.000537	0.000139	0.000592			At1g24340	3.0	10.0	1.0	5.0	4.0	1.0	4.0	6.0	3.0	3.0	1.0	4.0
At1g26220 At1g32070	0.000000	0.000000	0.000535	0.001382	0.000000	0.000000	0.001435	0.000000	0.000000	0.000000	0.000694	0.001037			At1g26220 At1g32070	0.0	0.0	3.0	8.0	0.0	0.0	11.0	0.0	0.0	0.0	5.0	7.0
At2g23840	0.143696	0.118188	0.135986	0.130211	0.138123	0.143229	0.131664	0.148853	0.156241	0.130620	0.129490	0.128241			At2g23840	906.0	400.0	763.0	754.0	805.0	739.0	1009.0	1044.0	2083.0	730.0	933.0	866.0
At2g25870	0.013006	0.022160	0.022100	0.022277	0.018531	0.019769	0.024663	0.021530	0.017852	0.021114	0.019986	0.020732			At2g25870	82.0	75.0	124.0	129.0	108.0	102.0	189.0	151.0	238.0	118.0	144.0	140.0
At3g21300	0.064077	0.070617	0.066656	0.047663	0.056622	0.058532	0.047237	0.059171	0.067432	0.049027	0.051907	0.049016			At3g21300	404.0	239.0	374.0	276.0	330.0	302.0	362.0	415.0	899.0	274.0	374.0	331.0
At3g50560	0.003648	0.001182	0.003921	0.008117	0.001029	0.000388	0.009526	0.001996	0.001275	0.000537	0.005690	0.007256			At3g50560	23.0	4.0	22.0	47.0	6.0	2.0	73.0	14.0	17.0	3.0	41.0	49.0
At4g10620 At3g57180 At3g47450	0.053609	0.079777	0.055785	0.052844	0.050788	0.054268	0.053109	0.051899	0.047855	0.055827	0.050519	0.053903			At4g10620 At3g57180 At3g47450	338.0	270.0	313.0	306.0	296.0	280.0	407.0	364.0	638.0	312.0	364.0	364.0
CXXX repeat peptide maturase system	0.000000	0.000000	0.000000	0.000000	0.000000	0.000194	0.000000	0.000143	0.000000	0.000000	0.000000	0.000000			CXXX repeat peptide maturase system	0.0	0.0	0.0	0.0	0.0	1.0	0.0	1.0	0.0	0.0	0.0	0.0
Diphthamide biosynthesis	0.026170	0.028070	0.029051	0.035229	0.027796	0.041864	0.031839	0.032651	0.029028	0.030418	0.032060	0.033615			Diphthamide biosynthesis	165.0	95.0	163.0	204.0	162.0	216.0	244.0	229.0	387.0	170.0	231.0	227.0
EC 3.4.11.- Aminopeptidases	0.002855	0.005318	0.000356	0.001382	0.001029	0.000388	0.000783	0.001568	0.002250	0.000179	0.001110	0.000889			EC 3.4.11.- Aminopeptidases	18.0	18.0	2.0	8.0	6.0	2.0	6.0	11.0	30.0	1.0	8.0	6.0
EC 3.4.13.- Dipeptidases	0.036479	0.028070	0.028873	0.040928	0.038091	0.036825	0.035493	0.035360	0.029328	0.039365	0.038445	0.038650			EC 3.4.13.- Dipeptidases	230.0	95.0	162.0	237.0	222.0	190.0	272.0	248.0	391.0	220.0	277.0	261.0
EC 3.4.17.- Metallocarboxypeptidases	0.063125	0.083323	0.054715	0.054744	0.053019	0.047097	0.053240	0.044200	0.039904	0.048669	0.064953	0.049164			EC 3.4.17.- Metallocarboxypeptidases	398.0	282.0	307.0	317.0	309.0	243.0	408.0	310.0	532.0	272.0	468.0	332.0
EC 3.4.19.- Omega peptidases	0.001110	0.000295	0.002495	0.001727	0.000515	0.000194	0.001305	0.000855	0.000525	0.001074	0.001388	0.001481			EC 3.4.19.- Omega peptidases	7.0	1.0	14.0	10.0	3.0	1.0	10.0	6.0	7.0	6.0	10.0	10.0
EC 6.1.1.- Ligases forming aminoacyl-tRNA and related compounds	0.716420	0.653875	0.694189	0.629640	0.675002	0.700834	0.662235	0.748545	0.906170	0.650415	0.704770	0.629654			EC 6.1.1.- Ligases forming aminoacyl-tRNA and related compounds	4517.0	2213.0	3895.0	3646.0	3934.0	3616.0	5075.0	5250.0	12081.0	3635.0	5078.0	4252.0
Glycine reductase, sarcosine reductase and betaine reductase	0.076606	0.128825	0.089648	0.067869	0.066745	0.076944	0.062374	0.089255	0.057381	0.086424	0.069533	0.074634			Glycine reductase, sarcosine reductase and betaine reductase	483.0	436.0	503.0	393.0	389.0	397.0	478.0	626.0	765.0	483.0	501.0	504.0
GroEL GroES	0.090405	0.083913	0.088935	0.071495	0.095399	0.104854	0.086123	0.096669	0.116037	0.090002	0.074252	0.075819			GroEL GroES	570.0	284.0	499.0	414.0	556.0	541.0	660.0	678.0	1547.0	503.0	535.0	512.0
Inteins	0.007296	0.000295	0.003208	0.001036	0.005147	0.000388	0.001435	0.001996	0.001350	0.001074	0.002082	0.001777			Inteins	46.0	1.0	18.0	6.0	30.0	2.0	11.0	14.0	18.0	6.0	15.0	12.0
Lipoprotein Biosynthesis	0.015702	0.025115	0.018357	0.017787	0.017330	0.017831	0.019834	0.011406	0.015827	0.016283	0.014295	0.023397			Lipoprotein Biosynthesis	99.0	85.0	103.0	103.0	101.0	92.0	152.0	80.0	211.0	91.0	103.0	158.0
Modification of eukaryotic initiation factor 5A	0.026487	0.027479	0.027447	0.021932	0.026767	0.023645	0.024924	0.023098	0.023627	0.029703	0.019153	0.022657			Modification of eukaryotic initiation factor 5A	167.0	93.0	154.0	127.0	156.0	122.0	191.0	162.0	315.0	166.0	138.0	153.0
N-linked Glycosylation in Bacteria	0.077082	0.064117	0.084123	0.059579	0.079785	0.086829	0.070464	0.070862	0.081084	0.074435	0.070921	0.074190			N-linked Glycosylation in Bacteria	486.0	217.0	472.0	345.0	465.0	448.0	540.0	497.0	1081.0	416.0	511.0	501.0
Nucleolar protein complex	0.000000	0.000000	0.000178	0.000173	0.000000	0.000000	0.000000	0.000143	0.000000	0.000000	0.000000	0.000000			Nucleolar protein complex	0.0	0.0	1.0	1.0	0.0	0.0	0.0	1.0	0.0	0.0	0.0	0.0
Peptide methionine sulfoxide reductase	0.003807	0.021865	0.003030	0.006908	0.002402	0.002713	0.001957	0.003279	0.001950	0.002863	0.001943	0.004146			Peptide methionine sulfoxide reductase	24.0	74.0	17.0	40.0	14.0	14.0	15.0	23.0	26.0	16.0	14.0	28.0
Peptidyl-prolyl cis-trans isomerase	0.030294	0.031024	0.033863	0.040583	0.038606	0.043027	0.042540	0.029229	0.038779	0.039902	0.034003	0.041019			Peptidyl-prolyl cis-trans isomerase	191.0	105.0	190.0	235.0	225.0	222.0	326.0	205.0	517.0	223.0	245.0	277.0
Periplasmic disulfide interchange	0.009992	0.010341	0.011406	0.019687	0.017673	0.013179	0.020095	0.011121	0.018227	0.014851	0.014018	0.016882			Periplasmic disulfide interchange	63.0	35.0	64.0	114.0	103.0	68.0	154.0	78.0	243.0	83.0	101.0	114.0
Programmed frameshift	0.029659	0.028070	0.026199	0.028494	0.025737	0.032755	0.030013	0.032080	0.039379	0.026840	0.032199	0.030357			Programmed frameshift	187.0	95.0	147.0	165.0	150.0	169.0	230.0	225.0	525.0	150.0	232.0	205.0
Prolyl-tRNA synthetase associated editing enzymes	0.340843	0.314971	0.352887	0.319483	0.345051	0.340338	0.333271	0.360442	0.345861	0.321360	0.357104	0.367249			Prolyl-tRNA synthetase associated editing enzymes	2149.0	1066.0	1980.0	1850.0	2011.0	1756.0	2554.0	2528.0	4611.0	1796.0	2573.0	2480.0
Proteasome archaeal	0.000793	0.002068	0.003743	0.001900	0.005491	0.001551	0.010309	0.007557	0.002100	0.000000	0.010826	0.011699			Proteasome archaeal	5.0	7.0	21.0	11.0	32.0	8.0	79.0	53.0	28.0	0.0	78.0	79.0
Proteasome bacterial	0.120223	0.107256	0.112282	0.104479	0.098659	0.099039	0.097867	0.106079	0.131639	0.110043	0.104092	0.103511			Proteasome bacterial	758.0	363.0	630.0	605.0	575.0	511.0	750.0	744.0	1755.0	615.0	750.0	699.0
Protein Acetylation and Deacetylation in Bacteria	0.030769	0.043434	0.050794	0.067523	0.035861	0.035080	0.055850	0.038782	0.027303	0.033281	0.043580	0.059234			Protein Acetylation and Deacetylation in Bacteria	194.0	147.0	285.0	391.0	209.0	181.0	428.0	272.0	364.0	186.0	314.0	400.0
Protein chaperones	0.359717	0.240512	0.349679	0.309294	0.335614	0.376582	0.344101	0.365718	0.402492	0.324939	0.330040	0.291282			Protein chaperones	2268.0	814.0	1962.0	1791.0	1956.0	1943.0	2637.0	2565.0	5366.0	1816.0	2378.0	1967.0
Protein degradation	0.070104	0.085095	0.054002	0.078748	0.072922	0.066672	0.078555	0.058743	0.063607	0.074793	0.064814	0.086777			Protein degradation	442.0	288.0	303.0	456.0	425.0	344.0	602.0	412.0	848.0	418.0	467.0	586.0
Proteolysis in bacteria, ATP-dependent	0.275497	0.209193	0.255754	0.238317	0.249994	0.255060	0.263589	0.261206	0.318484	0.242452	0.269112	0.255445			Proteolysis in bacteria, ATP-dependent	1737.0	708.0	1435.0	1380.0	1457.0	1316.0	2020.0	1832.0	4246.0	1355.0	1939.0	1725.0
Putative TldE-TldD proteolytic complex	0.000476	0.000295	0.001069	0.001554	0.000000	0.000388	0.001044	0.000143	0.000150	0.000179	0.000694	0.000444			Putative TldE-TldD proteolytic complex	3.0	1.0	6.0	9.0	0.0	2.0	8.0	1.0	2.0	1.0	5.0	3.0
Pyrrolysine	0.000000	0.000000	0.000000	0.000000	0.000000	0.000000	0.000000	0.000000	0.000000	0.000000	0.000000	0.000148			Pyrrolysine	0.0	0.0	0.0	0.0	0.0	0.0	0.0	0.0	0.0	0.0	0.0	1.0
Ribosomal protein S12p Asp methylthiotransferase	0.092467	0.061458	0.097133	0.081857	0.091625	0.104660	0.078163	0.089968	0.094810	0.090897	0.088408	0.070044			Ribosomal protein S12p Asp methylthiotransferase	583.0	208.0	545.0	474.0	534.0	540.0	599.0	631.0	1264.0	508.0	637.0	473.0
Ribosomal protein S5p acylation	0.035845	0.039297	0.043844	0.035575	0.035861	0.037212	0.030665	0.042061	0.030528	0.033997	0.039138	0.034356			Ribosomal protein S5p acylation	226.0	133.0	246.0	206.0	209.0	192.0	235.0	295.0	407.0	190.0	282.0	232.0
Ribosomal proteins, zinc requirement	0.074862	0.049343	0.088222	0.058716	0.080643	0.070549	0.057676	0.079845	0.051230	0.078372	0.068839	0.067823			Ribosomal proteins, zinc requirement	472.0	167.0	495.0	340.0	470.0	364.0	442.0	560.0	683.0	438.0	496.0	458.0
Ribosome activity modulation	0.013323	0.020387	0.014793	0.012089	0.016129	0.013955	0.011222	0.011264	0.013876	0.008410	0.012352	0.013476			Ribosome activity modulation	84.0	69.0	83.0	70.0	94.0	72.0	86.0	79.0	185.0	47.0	89.0	91.0
Ribosome biogenesis bacterial	0.189216	0.198851	0.200504	0.186682	0.198348	0.193233	0.181120	0.199042	0.174318	0.191099	0.191390	0.168816			Ribosome biogenesis bacterial	1193.0	673.0	1125.0	1081.0	1156.0	997.0	1388.0	1396.0	2324.0	1068.0	1379.0	1140.0
Ribosome LSU bacterial	0.623160	0.519436	0.654980	0.548820	0.657158	0.654318	0.497557	0.625356	0.531506	0.681191	0.557654	0.561832			Ribosome LSU bacterial	3929.0	1758.0	3675.0	3178.0	3830.0	3376.0	3813.0	4386.0	7086.0	3807.0	4018.0	3794.0
Ribosome LSU eukaryotic and archaeal	0.000000	0.000000	0.006238	0.005526	0.000000	0.000000	0.001044	0.005133	0.000000	0.000000	0.000000	0.000000			Ribosome LSU eukaryotic and archaeal	0.0	0.0	35.0	32.0	0.0	0.0	8.0	36.0	0.0	0.0	0.0	0.0
Ribosome SSU bacterial	0.535451	0.421045	0.570144	0.454529	0.527442	0.540355	0.422656	0.545939	0.477350	0.593157	0.468274	0.454619			Ribosome SSU bacterial	3376.0	1425.0	3199.0	2632.0	3074.0	2788.0	3239.0	3829.0	6364.0	3315.0	3374.0	3070.0
Ribosome SSU eukaryotic and archaeal	0.000000	0.000000	0.004099	0.004317	0.000000	0.000000	0.000522	0.003422	0.000000	0.000000	0.000139	0.000000			Ribosome SSU eukaryotic and archaeal	0.0	0.0	23.0	25.0	0.0	0.0	4.0	24.0	0.0	0.0	1.0	0.0
SCIFF peptide maturase system	0.020301	0.018910	0.020140	0.015542	0.016815	0.016474	0.011353	0.018250	0.022877	0.018788	0.015128	0.018511			SCIFF peptide maturase system	128.0	64.0	113.0	90.0	98.0	85.0	87.0	128.0	305.0	105.0	109.0	125.0
Selenocysteine metabolism	0.013957	0.039888	0.014436	0.024522	0.007893	0.007365	0.033144	0.007272	0.009151	0.004115	0.011797	0.024138			Selenocysteine metabolism	88.0	135.0	81.0	142.0	46.0	38.0	254.0	51.0	122.0	23.0	85.0	163.0
Signal peptidase	0.043141	0.058503	0.037962	0.033503	0.049930	0.040701	0.038103	0.033364	0.037129	0.046880	0.037612	0.040131			Signal peptidase	272.0	198.0	213.0	194.0	291.0	210.0	292.0	234.0	495.0	262.0	271.0	271.0
Single-copy ribosomal proteins	0.996200	0.828793	1.056879	0.870375	1.020396	1.037877	0.795596	1.012603	0.880743	1.101501	0.876313	0.874882			Single-copy ribosomal proteins	6281.0	2805.0	5930.0	5040.0	5947.0	5355.0	6097.0	7102.0	11742.0	6156.0	6314.0	5908.0
Thermosome, archaeal	0.000000	0.000000	0.000178	0.000173	0.000000	0.000000	0.000000	0.000428	0.000000	0.000000	0.000000	0.000000			Thermosome, archaeal	0.0	0.0	1.0	1.0	0.0	0.0	0.0	3.0	0.0	0.0	0.0	0.0
Trans-translation by stalled ribosomes	0.023315	0.023047	0.023169	0.022277	0.019732	0.020738	0.018399	0.022955	0.017927	0.022009	0.019292	0.018362			Trans-translation by stalled ribosomes	147.0	78.0	130.0	129.0	115.0	107.0	141.0	161.0	239.0	123.0	139.0	124.0
Translation elongation factor G family	0.201587	0.159258	0.183751	0.151279	0.200922	0.202536	0.167157	0.182645	0.239050	0.190741	0.165853	0.153119			Translation elongation factor G family	1271.0	539.0	1031.0	876.0	1171.0	1045.0	1281.0	1281.0	3187.0	1066.0	1195.0	1034.0
Translation elongation factors bacterial	0.388742	0.323835	0.385146	0.306531	0.396010	0.394219	0.311609	0.374985	0.435271	0.424425	0.332122	0.318974			Translation elongation factors bacterial	2451.0	1096.0	2161.0	1775.0	2308.0	2034.0	2388.0	2630.0	5803.0	2372.0	2393.0	2154.0
Translation elongation factors eukaryotic and archaeal	0.026328	0.027479	0.026912	0.021587	0.026767	0.023064	0.024924	0.023098	0.023402	0.029524	0.019014	0.022509			Translation elongation factors eukaryotic and archaeal	166.0	93.0	151.0	125.0	156.0	119.0	191.0	162.0	312.0	165.0	137.0	152.0
Translation initiation factors bacterial	0.142745	0.142416	0.143650	0.128311	0.135378	0.144198	0.136101	0.138873	0.147916	0.150302	0.131433	0.135349			Translation initiation factors bacterial	900.0	482.0	806.0	743.0	789.0	744.0	1043.0	974.0	1972.0	840.0	947.0	914.0
Translation initiation factors eukaryotic and archaeal	0.067566	0.068254	0.058280	0.054398	0.054906	0.060470	0.063548	0.063020	0.084384	0.063342	0.054960	0.053162			Translation initiation factors eukaryotic and archaeal	426.0	231.0	327.0	315.0	320.0	312.0	487.0	442.0	1125.0	354.0	396.0	359.0
Translation termination factors bacterial	0.137511	0.146553	0.136699	0.128311	0.133662	0.134701	0.123704	0.141582	0.146190	0.120779	0.134903	0.122466			Translation termination factors bacterial	867.0	496.0	767.0	743.0	779.0	695.0	948.0	993.0	1949.0	675.0	972.0	827.0
tRNA aminoacylation, Ala	0.100080	0.104301	0.079310	0.066660	0.083560	0.082565	0.082209	0.093105	0.115737	0.078372	0.090907	0.076708			tRNA aminoacylation, Ala	631.0	353.0	445.0	386.0	487.0	426.0	630.0	653.0	1543.0	438.0	655.0	518.0
tRNA aminoacylation, Arg	0.048375	0.045798	0.036536	0.038511	0.043582	0.043027	0.039538	0.049047	0.045005	0.043480	0.052185	0.040131			tRNA aminoacylation, Arg	305.0	155.0	205.0	223.0	254.0	222.0	303.0	344.0	600.0	243.0	376.0	271.0
tRNA aminoacylation, Asp and Asn	0.156226	0.140939	0.155235	0.124512	0.143442	0.154858	0.142886	0.154129	0.190145	0.136882	0.138372	0.137718			tRNA aminoacylation, Asp and Asn	985.0	477.0	871.0	721.0	836.0	799.0	1095.0	1081.0	2535.0	765.0	997.0	930.0
tRNA aminoacylation, Cys	0.041713	0.028365	0.034398	0.036956	0.036547	0.039732	0.036146	0.044200	0.048005	0.035071	0.034975	0.032579			tRNA aminoacylation, Cys	263.0	96.0	193.0	214.0	213.0	205.0	277.0	310.0	640.0	196.0	252.0	220.0
tRNA aminoacylation, Glu and Gln	0.098335	0.075345	0.103549	0.082720	0.103292	0.096520	0.088863	0.110214	0.127738	0.091255	0.093127	0.082483			tRNA aminoacylation, Glu and Gln	620.0	255.0	581.0	479.0	602.0	498.0	681.0	773.0	1703.0	510.0	671.0	557.0
tRNA aminoacylation, Gly	0.002855	0.022456	0.006773	0.014161	0.002917	0.001357	0.009656	0.002281	0.004200	0.000000	0.004441	0.008885			tRNA aminoacylation, Gly	18.0	76.0	38.0	82.0	17.0	7.0	74.0	16.0	56.0	0.0	32.0	60.0
tRNA aminoacylation, Lys	0.060270	0.040775	0.063627	0.068559	0.053877	0.053880	0.052587	0.068724	0.072683	0.057258	0.064259	0.051978			tRNA aminoacylation, Lys	380.0	138.0	357.0	397.0	314.0	278.0	403.0	482.0	969.0	320.0	463.0	351.0
tRNA aminoacylation, Phe	0.078668	0.084800	0.067191	0.072704	0.079785	0.087410	0.076858	0.081983	0.104336	0.068889	0.089380	0.067971			tRNA aminoacylation, Phe	496.0	287.0	377.0	421.0	465.0	451.0	589.0	575.0	1391.0	385.0	644.0	459.0
tRNA aminoacylation, Pyr	0.000000	0.000000	0.000000	0.000000	0.000000	0.000000	0.000000	0.000000	0.000000	0.000000	0.000000	0.000148			tRNA aminoacylation, Pyr	0.0	0.0	0.0	0.0	0.0	0.0	0.0	0.0	0.0	0.0	0.0	1.0
tRNA aminoacylation, Ser	0.060746	0.037525	0.056319	0.046627	0.053533	0.057951	0.059112	0.060596	0.081084	0.062089	0.062733	0.052126			tRNA aminoacylation, Ser	383.0	127.0	316.0	270.0	312.0	299.0	453.0	425.0	1081.0	347.0	452.0	352.0
tRNA aminoacylation, Thr	0.056305	0.051412	0.068617	0.049390	0.062627	0.059695	0.054675	0.058315	0.087834	0.055111	0.051629	0.054347			tRNA aminoacylation, Thr	355.0	174.0	385.0	286.0	365.0	308.0	419.0	409.0	1171.0	308.0	372.0	367.0
tRNA aminoacylation, Trp	0.029659	0.031024	0.036715	0.034193	0.031399	0.032948	0.031579	0.034504	0.035554	0.032029	0.033032	0.027099			tRNA aminoacylation, Trp	187.0	105.0	206.0	198.0	183.0	170.0	242.0	242.0	474.0	179.0	238.0	183.0
tRNA aminoacylation, Tyr	0.043616	0.039888	0.046339	0.037129	0.036718	0.042833	0.034580	0.045483	0.057606	0.039007	0.038583	0.038058			tRNA aminoacylation, Tyr	275.0	135.0	260.0	215.0	214.0	221.0	265.0	319.0	768.0	218.0	278.0	257.0
tRNA synthetase relationships	0.717054	0.657420	0.694368	0.630158	0.675345	0.700834	0.662366	0.748687	0.906620	0.650415	0.705186	0.630987			tRNA synthetase relationships	4521.0	2225.0	3896.0	3649.0	3936.0	3616.0	5076.0	5251.0	12087.0	3635.0	5081.0	4261.0
Universal GTPases	0.677245	0.608077	0.662822	0.582495	0.670713	0.674475	0.590205	0.645032	0.750604	0.685664	0.614835	0.574567			Universal GTPases	4270.0	2058.0	3719.0	3373.0	3909.0	3480.0	4523.0	4524.0	10007.0	3832.0	4430.0	3880.0
A conserved operon linked to TyrR and possibly involved in virulence	0.000159	0.000295	0.000356	0.009671	0.000000	0.000000	0.008351	0.000000	0.000000	0.000000	0.000278	0.005035			A conserved operon linked to TyrR and possibly involved in virulence	1.0	1.0	2.0	56.0	0.0	0.0	64.0	0.0	0.0	0.0	2.0	34.0
A toxin-antitoxin module cotranscribed with DinB	0.000000	0.000295	0.000178	0.000173	0.000000	0.000000	0.000913	0.000000	0.000000	0.000000	0.000000	0.000740			A toxin-antitoxin module cotranscribed with DinB	0.0	1.0	1.0	1.0	0.0	0.0	7.0	0.0	0.0	0.0	0.0	5.0
Autoinducer 2 (AI-2) transport and processing (lsrACDBFGE operon)	0.013006	0.012705	0.024239	0.025731	0.014928	0.016280	0.033927	0.014115	0.013276	0.014136	0.018736	0.021916			Autoinducer 2 (AI-2) transport and processing (lsrACDBFGE operon)	82.0	43.0	136.0	149.0	87.0	84.0	260.0	99.0	177.0	79.0	135.0	148.0
Biofilm formation in Staphylococcus	0.000159	0.000000	0.001069	0.000518	0.000858	0.000194	0.000391	0.000998	0.001575	0.000179	0.000555	0.001037			Biofilm formation in Staphylococcus	1.0	0.0	6.0	3.0	5.0	1.0	3.0	7.0	21.0	1.0	4.0	7.0
BOX, RUP and SPRITE repeats in Streptococcus pneumoniae	0.000000	0.007682	0.000000	0.000000	0.000000	0.000000	0.000000	0.000000	0.000075	0.000000	0.000000	0.000000			BOX, RUP and SPRITE repeats in Streptococcus pneumoniae	0.0	26.0	0.0	0.0	0.0	0.0	0.0	0.0	1.0	0.0	0.0	0.0
cAMP signaling in bacteria	0.065821	0.066776	0.083231	0.099471	0.073952	0.065316	0.088603	0.061595	0.070432	0.071215	0.077722	0.085593			cAMP signaling in bacteria	415.0	226.0	467.0	576.0	431.0	337.0	679.0	432.0	939.0	398.0	560.0	578.0
Cell envelope-associated LytR-CpsA-Psr transcriptional attenuators	0.003172	0.011819	0.005703	0.004317	0.005834	0.003101	0.004437	0.004277	0.005776	0.003400	0.009854	0.005923			Cell envelope-associated LytR-CpsA-Psr transcriptional attenuators	20.0	40.0	32.0	25.0	34.0	16.0	34.0	30.0	77.0	19.0	71.0	40.0
CytR regulation	0.000317	0.000295	0.000535	0.002590	0.000000	0.000000	0.003132	0.000000	0.000000	0.000000	0.000555	0.000889			CytR regulation	2.0	1.0	3.0	15.0	0.0	0.0	24.0	0.0	0.0	0.0	4.0	6.0
DNA-binding regulatory proteins, strays	0.019191	0.023933	0.024239	0.041619	0.013555	0.013567	0.047629	0.014828	0.012901	0.013778	0.024288	0.025767			DNA-binding regulatory proteins, strays	121.0	81.0	136.0	241.0	79.0	70.0	365.0	104.0	172.0	77.0	175.0	174.0
Fratricide in Streptococcus	0.000000	0.012410	0.000000	0.000000	0.000172	0.000000	0.000000	0.000000	0.000225	0.000000	0.000139	0.000296			Fratricide in Streptococcus	0.0	42.0	0.0	0.0	1.0	0.0	0.0	0.0	3.0	0.0	1.0	2.0
HPr catabolite repression system	0.034100	0.048753	0.036180	0.032984	0.028997	0.030429	0.022314	0.038069	0.025878	0.032029	0.028035	0.028728			HPr catabolite repression system	215.0	165.0	203.0	191.0	169.0	157.0	171.0	267.0	345.0	179.0	202.0	194.0
Iojap	0.203649	0.260013	0.228842	0.225883	0.205212	0.220755	0.216482	0.212444	0.187220	0.199508	0.218454	0.221386			Iojap	1284.0	880.0	1284.0	1308.0	1196.0	1139.0	1659.0	1490.0	2496.0	1115.0	1574.0	1495.0
MazEF toxin-antitoxing (programmed cell death) system	0.002538	0.003250	0.008020	0.002245	0.000515	0.001938	0.005220	0.002281	0.001275	0.002863	0.003747	0.004887			MazEF toxin-antitoxing (programmed cell death) system	16.0	11.0	45.0	13.0	3.0	10.0	40.0	16.0	17.0	16.0	27.0	33.0
Murein hydrolase regulation and cell death	0.040127	0.070913	0.047052	0.049563	0.038606	0.037019	0.043584	0.037641	0.028053	0.040260	0.044274	0.046647			Murein hydrolase regulation and cell death	253.0	240.0	264.0	287.0	225.0	191.0	334.0	264.0	374.0	225.0	319.0	315.0
Orphan regulatory proteins	0.003807	0.004728	0.008733	0.079957	0.002059	0.000581	0.063288	0.002852	0.002250	0.003221	0.023872	0.042352			Orphan regulatory proteins	24.0	16.0	49.0	463.0	12.0	3.0	485.0	20.0	30.0	18.0	172.0	286.0
Oxygen and light sensor PpaA-PpsR	0.000000	0.000000	0.000000	0.000173	0.000172	0.000000	0.000000	0.000000	0.000000	0.000000	0.000000	0.000296			Oxygen and light sensor PpaA-PpsR	0.0	0.0	0.0	1.0	1.0	0.0	0.0	0.0	0.0	0.0	0.0	2.0
Phd-Doc, YdcE-YdcD toxin-antitoxin (programmed cell death) systems	0.002855	0.001773	0.008377	0.003454	0.000858	0.003101	0.003784	0.003279	0.001425	0.003400	0.003886	0.004591			Phd-Doc, YdcE-YdcD toxin-antitoxin (programmed cell death) systems	18.0	6.0	47.0	20.0	5.0	16.0	29.0	23.0	19.0	19.0	28.0	31.0
Phosphoinositides biosynthesis in plants	0.000317	0.000886	0.000713	0.001036	0.000858	0.000000	0.001305	0.000855	0.000450	0.000537	0.001249	0.001481			Phosphoinositides biosynthesis in plants	2.0	3.0	4.0	6.0	5.0	0.0	10.0	6.0	6.0	3.0	9.0	10.0
Plastidial (p)ppGpp-mediated response in plants	0.062966	0.073277	0.050081	0.049563	0.051818	0.058532	0.053762	0.059884	0.075008	0.064415	0.056765	0.057161			Plastidial (p)ppGpp-mediated response in plants	397.0	248.0	281.0	287.0	302.0	302.0	412.0	420.0	1000.0	360.0	409.0	386.0
Pseudomonas quinolone signal PQS	0.000000	0.000000	0.000000	0.000000	0.000000	0.000000	0.000391	0.000000	0.000000	0.000000	0.000000	0.001629			Pseudomonas quinolone signal PQS	0.0	0.0	0.0	0.0	0.0	0.0	3.0	0.0	0.0	0.0	0.0	11.0
Quorum sensing in Yersinia	0.000476	0.002955	0.000535	0.001036	0.000343	0.000000	0.001044	0.001426	0.000300	0.000000	0.000278	0.001185			Quorum sensing in Yersinia	3.0	10.0	3.0	6.0	2.0	0.0	8.0	10.0	4.0	0.0	2.0	8.0
Quorum sensing regulation in Pseudomonas	0.000000	0.000000	0.000000	0.000000	0.000000	0.000000	0.000391	0.000000	0.000000	0.000000	0.000000	0.001629			Quorum sensing regulation in Pseudomonas	0.0	0.0	0.0	0.0	0.0	0.0	3.0	0.0	0.0	0.0	0.0	11.0
Rcs phosphorelay signal transduction pathway	0.000000	0.000295	0.000178	0.002936	0.000172	0.000000	0.000783	0.000000	0.000000	0.000000	0.000000	0.000740			Rcs phosphorelay signal transduction pathway	0.0	1.0	1.0	17.0	1.0	0.0	6.0	0.0	0.0	0.0	0.0	5.0
Sex pheromones in Enterococcus faecalis and other Firmicutes	0.090246	0.168122	0.059171	0.070114	0.062456	0.056594	0.058720	0.062878	0.059856	0.059763	0.063288	0.069748			Sex pheromones in Enterococcus faecalis and other Firmicutes	569.0	569.0	332.0	406.0	364.0	292.0	450.0	441.0	798.0	334.0	456.0	471.0
Streptococcal Mga Regulon	0.024108	0.036934	0.014080	0.020551	0.031743	0.039926	0.020095	0.020389	0.020252	0.029882	0.021512	0.025619			Streptococcal Mga Regulon	152.0	125.0	79.0	119.0	185.0	206.0	154.0	143.0	270.0	167.0	155.0	173.0
Streptococcus pyogenes virulence regulators	0.000000	0.003546	0.000000	0.000000	0.000000	0.000000	0.000000	0.000000	0.000075	0.000000	0.000278	0.000444			Streptococcus pyogenes virulence regulators	0.0	12.0	0.0	0.0	0.0	0.0	0.0	0.0	1.0	0.0	2.0	3.0
Stringent Response, (p)ppGpp metabolism	0.072800	0.079777	0.060953	0.063551	0.066231	0.067641	0.069160	0.070434	0.092785	0.081772	0.071754	0.072117			Stringent Response, (p)ppGpp metabolism	459.0	270.0	342.0	368.0	386.0	349.0	530.0	494.0	1237.0	457.0	517.0	487.0
The Chv regulatory system of Alphaproteobacteria	0.015068	0.017728	0.015684	0.014506	0.012011	0.015505	0.010700	0.019248	0.012976	0.013062	0.011936	0.013031			The Chv regulatory system of Alphaproteobacteria	95.0	60.0	88.0	84.0	70.0	80.0	82.0	135.0	173.0	73.0	86.0	88.0
Toxin-antitoxin replicon stabilization systems	0.000952	0.002068	0.000356	0.000863	0.000515	0.000194	0.001174	0.000000	0.000075	0.000000	0.001249	0.000889			Toxin-antitoxin replicon stabilization systems	6.0	7.0	2.0	5.0	3.0	1.0	9.0	0.0	1.0	0.0	9.0	6.0
Toxin-antitoxin systems (other than RelBE and MazEF)	0.016019	0.012410	0.023526	0.024004	0.019732	0.017637	0.019965	0.020104	0.007801	0.020219	0.018181	0.018955			Toxin-antitoxin systems (other than RelBE and MazEF)	101.0	42.0	132.0	139.0	115.0	91.0	153.0	141.0	104.0	113.0	131.0	128.0
Two-component regulatory systems in Campylobacter	0.035052	0.027479	0.028160	0.033675	0.042037	0.048647	0.034710	0.029086	0.030453	0.044375	0.029701	0.039835			Two-component regulatory systems in Campylobacter	221.0	93.0	158.0	195.0	245.0	251.0	266.0	204.0	406.0	248.0	214.0	269.0
WhiB and WhiB-type regulatory proteins_	0.000000	0.000591	0.000000	0.000000	0.000000	0.000000	0.000000	0.000000	0.000375	0.000000	0.000000	0.000000			WhiB and WhiB-type regulatory proteins_	0.0	2.0	0.0	0.0	0.0	0.0	0.0	0.0	5.0	0.0	0.0	0.0
Zinc regulated enzymes	0.102776	0.096619	0.096598	0.107070	0.088365	0.096520	0.103870	0.102372	0.099010	0.092329	0.101038	0.093589			Zinc regulated enzymes	648.0	327.0	542.0	620.0	515.0	498.0	796.0	718.0	1320.0	516.0	728.0	632.0
Anaerobic respiratory reductases	0.116575	0.120552	0.141333	0.124339	0.112729	0.103303	0.118093	0.125328	0.090535	0.113800	0.102981	0.115210			Anaerobic respiratory reductases	735.0	408.0	793.0	720.0	657.0	533.0	905.0	879.0	1207.0	636.0	742.0	778.0
ATP Synthases HGM	0.346235	0.348063	0.284983	0.280109	0.317083	0.315724	0.267634	0.327934	0.388691	0.302573	0.287015	0.271587			ATP Synthases HGM	2183.0	1178.0	1599.0	1622.0	1848.0	1629.0	2051.0	2300.0	5182.0	1691.0	2068.0	1834.0
Biogenesis of c-type cytochromes	0.017605	0.031024	0.023704	0.050772	0.037576	0.023645	0.048803	0.020246	0.031878	0.029166	0.030950	0.041464			Biogenesis of c-type cytochromes	111.0	105.0	133.0	294.0	219.0	122.0	374.0	142.0	425.0	163.0	223.0	280.0
Biogenesis of cytochrome c oxidases	0.000000	0.000295	0.002495	0.008289	0.000686	0.000000	0.007568	0.000143	0.000150	0.000000	0.001943	0.003702			Biogenesis of cytochrome c oxidases	0.0	1.0	14.0	48.0	4.0	0.0	58.0	1.0	2.0	0.0	14.0	25.0
Carbon monoxide induced hydrogenase	0.033783	0.007091	0.034754	0.032466	0.051474	0.032755	0.031318	0.033221	0.040054	0.042943	0.030395	0.025915			Carbon monoxide induced hydrogenase	213.0	24.0	195.0	188.0	300.0	169.0	240.0	233.0	534.0	240.0	219.0	175.0
Coenzyme F420 hydrogenase	0.000000	0.000000	0.000535	0.000691	0.000000	0.000000	0.001044	0.000428	0.000075	0.000000	0.000000	0.000444			Coenzyme F420 hydrogenase	0.0	0.0	3.0	4.0	0.0	0.0	8.0	3.0	1.0	0.0	0.0	3.0
Energy-conserving hydrogenase (ferredoxin)	0.002855	0.005909	0.004990	0.010016	0.008922	0.010854	0.015789	0.008983	0.009901	0.002505	0.011242	0.008737			Energy-conserving hydrogenase (ferredoxin)	18.0	20.0	28.0	58.0	52.0	56.0	121.0	63.0	132.0	14.0	81.0	59.0
F0F1-type ATP synthase	0.273277	0.165168	0.234902	0.226228	0.276075	0.264363	0.230967	0.258783	0.277979	0.248178	0.245517	0.192806			F0F1-type ATP synthase	1723.0	559.0	1318.0	1310.0	1609.0	1364.0	1770.0	1815.0	3706.0	1387.0	1769.0	1302.0
Flavocytochrome C	0.001427	0.003250	0.000000	0.000345	0.004461	0.000000	0.000130	0.002566	0.002025	0.000179	0.002082	0.003406			Flavocytochrome C	9.0	11.0	0.0	2.0	26.0	0.0	1.0	18.0	27.0	1.0	15.0	23.0
Formate dehydrogenase	0.001586	0.002364	0.008555	0.038683	0.005147	0.000388	0.022705	0.002994	0.000825	0.000358	0.008744	0.014216			Formate dehydrogenase	10.0	8.0	48.0	224.0	30.0	2.0	174.0	21.0	11.0	2.0	63.0	96.0
Formate hydrogenase	0.031721	0.036343	0.039566	0.111387	0.025909	0.012210	0.106741	0.027803	0.023702	0.013062	0.056765	0.072413			Formate hydrogenase	200.0	123.0	222.0	645.0	151.0	63.0	818.0	195.0	316.0	73.0	409.0	489.0
H2:CoM-S-S-HTP oxidoreductase	0.013323	0.005909	0.029585	0.021587	0.018016	0.013373	0.015137	0.023098	0.014927	0.018072	0.012907	0.016289			H2:CoM-S-S-HTP oxidoreductase	84.0	20.0	166.0	125.0	105.0	69.0	116.0	162.0	199.0	101.0	93.0	110.0
Hydrogenases	0.013957	0.014773	0.018892	0.042137	0.013040	0.005427	0.034188	0.010836	0.011026	0.018430	0.021235	0.036873			Hydrogenases	88.0	50.0	106.0	244.0	76.0	28.0	262.0	76.0	147.0	103.0	153.0	249.0
Na(+)-translocating NADH-quinone oxidoreductase and rnf-like group of electron transport complexes	0.140683	0.103119	0.112460	0.131765	0.145158	0.168813	0.128924	0.133883	0.162542	0.158712	0.118526	0.123502			Na(+)-translocating NADH-quinone oxidoreductase and rnf-like group of electron transport complexes	887.0	349.0	631.0	763.0	846.0	871.0	988.0	939.0	2167.0	887.0	854.0	834.0
Na+ translocating decarboxylases and related biotin-dependent enzymes	0.145600	0.081254	0.124223	0.125375	0.141898	0.150206	0.103087	0.132172	0.159692	0.147976	0.114917	0.107213			Na+ translocating decarboxylases and related biotin-dependent enzymes	918.0	275.0	697.0	726.0	827.0	775.0	790.0	927.0	2129.0	827.0	828.0	724.0
NiFe hydrogenase maturation	0.029342	0.026297	0.029407	0.048009	0.034659	0.026359	0.045541	0.026235	0.028953	0.023798	0.033448	0.037169			NiFe hydrogenase maturation	185.0	89.0	165.0	278.0	202.0	136.0	349.0	184.0	386.0	133.0	241.0	251.0
Quinone oxidoreductase family	0.000159	0.000295	0.001069	0.004317	0.000172	0.000000	0.003132	0.000000	0.000225	0.000000	0.001527	0.004146			Quinone oxidoreductase family	1.0	1.0	6.0	25.0	1.0	0.0	24.0	0.0	3.0	0.0	11.0	28.0
Respiration / HGM	0.175735	0.191169	0.206920	0.336579	0.170381	0.176371	0.339665	0.153416	0.165167	0.166227	0.219286	0.230419			Respiration / HGM	1108.0	647.0	1161.0	1949.0	993.0	910.0	2603.0	1076.0	2202.0	929.0	1580.0	1556.0
Respiration / Human gut microbiome	0.173356	0.175214	0.193375	0.293579	0.156826	0.159703	0.281075	0.140726	0.151141	0.160322	0.186393	0.198285			Respiration / Human gut microbiome	1093.0	593.0	1085.0	1700.0	914.0	824.0	2154.0	987.0	2015.0	896.0	1343.0	1339.0
Respiration HGM	0.178748	0.192646	0.209415	0.342278	0.170724	0.176565	0.343840	0.154842	0.165842	0.166764	0.222062	0.232789			Respiration HGM	1127.0	652.0	1175.0	1982.0	995.0	911.0	2635.0	1086.0	2211.0	932.0	1600.0	1572.0
Respiratory Complex I	0.068042	0.080959	0.065409	0.100508	0.075153	0.089930	0.093692	0.073429	0.097960	0.089645	0.088408	0.093145			Respiratory Complex I	429.0	274.0	367.0	582.0	438.0	464.0	718.0	515.0	1306.0	501.0	637.0	629.0
Respiratory dehydrogenases 1	0.073276	0.064412	0.074320	0.101198	0.058166	0.068998	0.101912	0.049190	0.043130	0.057974	0.063565	0.084260			Respiratory dehydrogenases 1	462.0	218.0	417.0	586.0	339.0	356.0	781.0	345.0	575.0	324.0	458.0	569.0
Soluble cytochromes and functionally related electron carriers	0.058208	0.066776	0.073429	0.062342	0.074123	0.075975	0.066811	0.065444	0.055656	0.065310	0.070505	0.068415			Soluble cytochromes and functionally related electron carriers	367.0	226.0	412.0	361.0	432.0	392.0	512.0	459.0	742.0	365.0	508.0	462.0
Succinate dehydrogenase	0.085488	0.071208	0.081449	0.089110	0.085962	0.081596	0.077641	0.072145	0.077783	0.071930	0.084522	0.080854			Succinate dehydrogenase	539.0	241.0	457.0	516.0	501.0	421.0	595.0	506.0	1037.0	402.0	609.0	546.0
Terminal cytochrome C oxidases	0.000317	0.000591	0.000356	0.000691	0.000515	0.000000	0.000130	0.000143	0.000075	0.000000	0.000139	0.000296			Terminal cytochrome C oxidases	2.0	2.0	2.0	4.0	3.0	0.0	1.0	1.0	1.0	0.0	1.0	2.0
Terminal cytochrome d ubiquinol oxidases	0.029025	0.044911	0.069330	0.062860	0.038606	0.048647	0.071900	0.043915	0.043280	0.055111	0.061900	0.080410			Terminal cytochrome d ubiquinol oxidases	183.0	152.0	389.0	364.0	225.0	251.0	551.0	308.0	577.0	308.0	446.0	543.0
Terminal cytochrome O ubiquinol oxidase	0.000159	0.000591	0.000535	0.010016	0.000000	0.000000	0.006655	0.000000	0.000000	0.000000	0.001527	0.002814			Terminal cytochrome O ubiquinol oxidase	1.0	2.0	3.0	58.0	0.0	0.0	51.0	0.0	0.0	0.0	11.0	19.0
Terminal cytochrome oxidases	0.029183	0.045502	0.069865	0.072877	0.038606	0.048647	0.078555	0.043915	0.043280	0.055111	0.063427	0.083223			Terminal cytochrome oxidases	184.0	154.0	392.0	422.0	225.0	251.0	602.0	308.0	577.0	308.0	457.0	562.0
Tetrathionate respiration	0.003172	0.003546	0.000178	0.000345	0.001201	0.001163	0.002088	0.000285	0.000225	0.001431	0.000694	0.002221			Tetrathionate respiration	20.0	12.0	1.0	2.0	7.0	6.0	16.0	2.0	3.0	8.0	5.0	15.0
trimethylamine N-oxide (TMAO) reductase	0.000000	0.002364	0.006238	0.040756	0.001029	0.000000	0.033014	0.000998	0.000825	0.000000	0.010964	0.022213			trimethylamine N-oxide (TMAO) reductase	0.0	8.0	35.0	236.0	6.0	0.0	253.0	7.0	11.0	0.0	79.0	150.0
Ubiquinone Menaquinone-cytochrome c reductase complexes	0.000476	0.000000	0.000000	0.000518	0.000343	0.000000	0.000000	0.000000	0.000000	0.000000	0.000000	0.000000			Ubiquinone Menaquinone-cytochrome c reductase complexes	3.0	0.0	0.0	3.0	2.0	0.0	0.0	0.0	0.0	0.0	0.0	0.0
V-Type ATP synthase	0.121809	0.218057	0.107827	0.103271	0.090767	0.108342	0.079860	0.124330	0.153016	0.107717	0.093682	0.125131			V-Type ATP synthase	768.0	738.0	605.0	598.0	529.0	559.0	612.0	872.0	2040.0	602.0	675.0	845.0
V-Type ATP synthase in plants (vacuolar)	0.121809	0.218057	0.107827	0.103271	0.090767	0.108342	0.079860	0.124330	0.153016	0.107717	0.093682	0.125131			V-Type ATP synthase in plants (vacuolar)	768.0	738.0	605.0	598.0	529.0	559.0	612.0	872.0	2040.0	602.0	675.0	845.0
ATP-dependent RNA helicases, bacterial	0.045361	0.087459	0.051685	0.057507	0.043925	0.051942	0.057285	0.039495	0.054156	0.049922	0.049409	0.050645			ATP-dependent RNA helicases, bacterial	286.0	296.0	290.0	333.0	256.0	268.0	439.0	277.0	722.0	279.0	356.0	342.0
ct6A	0.022998	0.009751	0.025486	0.024177	0.019389	0.017443	0.019834	0.022385	0.012901	0.017177	0.020541	0.016289			ct6A	145.0	33.0	143.0	140.0	113.0	90.0	152.0	157.0	172.0	96.0	148.0	110.0
eukaryotic rRNA modification and related functions	0.000000	0.000000	0.000178	0.000173	0.000000	0.000000	0.000000	0.000143	0.000000	0.000000	0.000000	0.000000			eukaryotic rRNA modification and related functions	0.0	0.0	1.0	1.0	0.0	0.0	0.0	1.0	0.0	0.0	0.0	0.0
Group II intron-associated genes	0.006027	0.007091	0.004990	0.005008	0.001373	0.005814	0.005220	0.008697	0.002775	0.012704	0.008466	0.009033			Group II intron-associated genes	38.0	24.0	28.0	29.0	8.0	30.0	40.0	61.0	37.0	71.0	61.0	61.0
KEOPS complex	0.036955	0.041366	0.036536	0.023832	0.030198	0.032367	0.039147	0.039067	0.036904	0.035428	0.033032	0.033763			KEOPS complex	233.0	140.0	205.0	138.0	176.0	167.0	300.0	274.0	492.0	198.0	238.0	228.0
Methylthiotransferases	0.057415	0.041661	0.055072	0.055607	0.063485	0.068998	0.057937	0.055749	0.061656	0.054395	0.063288	0.044425			Methylthiotransferases	362.0	141.0	309.0	322.0	370.0	356.0	444.0	391.0	822.0	304.0	456.0	300.0
Polyadenylation bacterial	0.064235	0.076822	0.055250	0.063551	0.059882	0.048841	0.061330	0.065159	0.093160	0.059942	0.060928	0.064861			Polyadenylation bacterial	405.0	260.0	310.0	368.0	349.0	252.0	470.0	457.0	1242.0	335.0	439.0	438.0
Q RZ	0.079144	0.085982	0.081806	0.062688	0.077898	0.067447	0.070334	0.091821	0.085209	0.077477	0.076334	0.079966			Q RZ	499.0	291.0	459.0	363.0	454.0	348.0	539.0	644.0	1136.0	433.0	550.0	540.0
Queuosine exploration RZ	0.248217	0.279219	0.287300	0.271992	0.261490	0.256029	0.276638	0.277318	0.252927	0.261597	0.278827	0.286395			Queuosine exploration RZ	1565.0	945.0	1612.0	1575.0	1524.0	1321.0	2120.0	1945.0	3372.0	1462.0	2009.0	1934.0
Queuosine-Archaeosine Biosynthesis	0.248217	0.279219	0.287300	0.271992	0.261490	0.256029	0.276638	0.277318	0.252927	0.261597	0.278827	0.286395			Queuosine-Archaeosine Biosynthesis	1565.0	945.0	1612.0	1575.0	1524.0	1321.0	2120.0	1945.0	3372.0	1462.0	2009.0	1934.0
Ribonuclease H	0.036796	0.035161	0.037249	0.036956	0.037062	0.032755	0.036146	0.042489	0.030453	0.032208	0.035808	0.029765			Ribonuclease H	232.0	119.0	209.0	214.0	216.0	169.0	277.0	298.0	406.0	180.0	258.0	201.0
Ribonuclease P archaeal and eukaryal	0.000000	0.000000	0.000535	0.000518	0.000000	0.000000	0.000000	0.000570	0.000000	0.000000	0.000000	0.000000			Ribonuclease P archaeal and eukaryal	0.0	0.0	3.0	3.0	0.0	0.0	0.0	4.0	0.0	0.0	0.0	0.0
Ribosome biogenesis archaeal	0.000000	0.000000	0.000356	0.000345	0.000000	0.000000	0.000261	0.000285	0.000000	0.000000	0.000000	0.000000			Ribosome biogenesis archaeal	0.0	0.0	2.0	2.0	0.0	0.0	2.0	2.0	0.0	0.0	0.0	0.0
RNA 3'-terminal phosphate cyclase	0.009199	0.013001	0.014258	0.017960	0.004976	0.005039	0.018008	0.010551	0.009751	0.009304	0.009299	0.011699			RNA 3'-terminal phosphate cyclase	58.0	44.0	80.0	104.0	29.0	26.0	138.0	74.0	130.0	52.0	67.0	79.0
RNA polymerase archaeal	0.000000	0.000000	0.001604	0.001727	0.000000	0.000000	0.000391	0.002139	0.000000	0.000000	0.000000	0.000000			RNA polymerase archaeal	0.0	0.0	9.0	10.0	0.0	0.0	3.0	15.0	0.0	0.0	0.0	0.0
RNA polymerase archaeal initiation factors	0.000000	0.000000	0.000535	0.000518	0.000000	0.000000	0.000000	0.000428	0.000000	0.000000	0.000000	0.000000			RNA polymerase archaeal initiation factors	0.0	0.0	3.0	3.0	0.0	0.0	0.0	3.0	0.0	0.0	0.0	0.0
RNA polymerase bacterial	0.300874	0.280401	0.293538	0.242980	0.280364	0.290916	0.280031	0.314389	0.441646	0.286290	0.274802	0.239897			RNA polymerase bacterial	1897.0	949.0	1647.0	1407.0	1634.0	1501.0	2146.0	2205.0	5888.0	1600.0	1980.0	1620.0
RNA polymerase chloroplast	0.000000	0.000000	0.000178	0.000000	0.000000	0.000000	0.000000	0.000000	0.000000	0.000000	0.000000	0.000000			RNA polymerase chloroplast	0.0	0.0	1.0	0.0	0.0	0.0	0.0	0.0	0.0	0.0	0.0	0.0
RNA polymerase II initiation factors	0.000000	0.000000	0.000178	0.000173	0.000000	0.000000	0.000000	0.000143	0.000000	0.000000	0.000000	0.000000			RNA polymerase II initiation factors	0.0	0.0	1.0	1.0	0.0	0.0	0.0	1.0	0.0	0.0	0.0	0.0
RNA polymerase III initiation factors	0.000000	0.000000	0.000178	0.000173	0.000000	0.000000	0.000000	0.000143	0.000000	0.000000	0.000000	0.000000			RNA polymerase III initiation factors	0.0	0.0	1.0	1.0	0.0	0.0	0.0	1.0	0.0	0.0	0.0	0.0
RNA processing and degradation, bacterial	0.091515	0.106665	0.075033	0.096536	0.078241	0.079464	0.090038	0.076565	0.083634	0.082487	0.089658	0.083371			RNA processing and degradation, bacterial	577.0	361.0	421.0	559.0	456.0	410.0	690.0	537.0	1115.0	461.0	646.0	563.0
RNA processing orphans	0.000634	0.001773	0.003386	0.002418	0.000515	0.000194	0.002610	0.000428	0.000525	0.000895	0.001388	0.001777			RNA processing orphans	4.0	6.0	19.0	14.0	3.0	1.0	20.0	3.0	7.0	5.0	10.0	12.0
RNA pseudouridine syntheses	0.098970	0.114938	0.116560	0.120195	0.102949	0.099621	0.112874	0.110357	0.088584	0.102885	0.117138	0.102474			RNA pseudouridine syntheses	624.0	389.0	654.0	696.0	600.0	514.0	865.0	774.0	1181.0	575.0	844.0	692.0
Rrf2 family transcriptional regulators	0.022839	0.024819	0.023526	0.020896	0.023678	0.023452	0.017747	0.022385	0.012151	0.020398	0.024843	0.018659			Rrf2 family transcriptional regulators	144.0	84.0	132.0	121.0	138.0	121.0	136.0	157.0	162.0	114.0	179.0	126.0
rRNA modification Archaea	0.000476	0.001477	0.003208	0.005353	0.000000	0.000388	0.002218	0.001711	0.000300	0.000358	0.000278	0.001333			rRNA modification Archaea	3.0	5.0	18.0	31.0	0.0	2.0	17.0	12.0	4.0	2.0	2.0	9.0
rRNA modification bacteria	0.181444	0.193237	0.186246	0.198079	0.201437	0.186837	0.188819	0.194479	0.166518	0.182331	0.192916	0.167187			rRNA modification bacteria	1144.0	654.0	1045.0	1147.0	1174.0	964.0	1447.0	1364.0	2220.0	1019.0	1390.0	1129.0
RtcB RtcA	0.100080	0.088050	0.096777	0.077367	0.081501	0.087992	0.087428	0.097810	0.108686	0.101991	0.093682	0.082927			RtcB RtcA	631.0	298.0	543.0	448.0	475.0	454.0	670.0	686.0	1449.0	570.0	675.0	560.0
t(6)A synthesis in Archaea and Eukaryotes	0.065504	0.072095	0.060419	0.043173	0.051131	0.050198	0.060025	0.064874	0.055956	0.059584	0.056071	0.055828			t(6)A synthesis in Archaea and Eukaryotes	413.0	244.0	339.0	250.0	298.0	259.0	460.0	455.0	746.0	333.0	404.0	377.0
t(6)A synthesis in bacteria	0.102935	0.112279	0.097490	0.078748	0.090424	0.092062	0.092517	0.102658	0.087834	0.100738	0.089658	0.091072			t(6)A synthesis in bacteria	649.0	380.0	547.0	456.0	527.0	475.0	709.0	720.0	1171.0	563.0	646.0	615.0
t6A synthesis in Archaea and Eukaryotes	0.065504	0.072095	0.060419	0.043173	0.051131	0.050198	0.060025	0.064874	0.055956	0.059584	0.056071	0.055828			t6A synthesis in Archaea and Eukaryotes	413.0	244.0	339.0	250.0	298.0	259.0	460.0	455.0	746.0	333.0	404.0	377.0
t6A synthesis in bacteria	0.102935	0.112279	0.097490	0.078748	0.090424	0.092062	0.092517	0.102658	0.087834	0.100738	0.089658	0.091072			t6A synthesis in bacteria	649.0	380.0	547.0	456.0	527.0	475.0	709.0	720.0	1171.0	563.0	646.0	615.0
Test Q	0.248217	0.279219	0.287300	0.271992	0.261490	0.256029	0.276638	0.277318	0.252927	0.261597	0.278827	0.286395			Test Q	1565.0	945.0	1612.0	1575.0	1524.0	1321.0	2120.0	1945.0	3372.0	1462.0	2009.0	1934.0
Threonylcarbamoyladenosine	0.091357	0.108142	0.091430	0.073222	0.080472	0.084891	0.084296	0.093105	0.081009	0.093581	0.078832	0.086777			Threonylcarbamoyladenosine	576.0	366.0	513.0	424.0	469.0	438.0	646.0	653.0	1080.0	523.0	568.0	586.0
Transcription elongation factors, archaeal	0.000000	0.000000	0.000356	0.000345	0.000000	0.000000	0.000000	0.000428	0.000000	0.000000	0.000000	0.000000			Transcription elongation factors, archaeal	0.0	0.0	2.0	2.0	0.0	0.0	0.0	3.0	0.0	0.0	0.0	0.0
Transcription factors bacterial	0.272008	0.291924	0.276606	0.246779	0.278134	0.302351	0.272462	0.290293	0.296881	0.312772	0.275496	0.265663			Transcription factors bacterial	1715.0	988.0	1552.0	1429.0	1621.0	1560.0	2088.0	2036.0	3958.0	1748.0	1985.0	1794.0
Transcription factors cyanobacterial RpoD-like sigma factors	0.053609	0.048753	0.066656	0.051290	0.062970	0.058920	0.060156	0.066157	0.057231	0.062626	0.060512	0.047979			Transcription factors cyanobacterial RpoD-like sigma factors	338.0	165.0	374.0	297.0	367.0	304.0	461.0	464.0	763.0	350.0	436.0	324.0
Transcription initiation, bacterial sigma factors	0.134180	0.129711	0.153452	0.119158	0.141212	0.120165	0.129185	0.137447	0.111912	0.144219	0.136013	0.129722			Transcription initiation, bacterial sigma factors	846.0	439.0	861.0	690.0	823.0	620.0	990.0	964.0	1492.0	806.0	980.0	876.0
tRNA modification Archaea	0.331009	0.353382	0.360907	0.328981	0.298380	0.304870	0.316177	0.327221	0.317583	0.308298	0.313802	0.312014			tRNA modification Archaea	2087.0	1196.0	2025.0	1905.0	1739.0	1573.0	2423.0	2295.0	4234.0	1723.0	2261.0	2107.0
tRNA modification yeast cytoplasmic	0.116416	0.122325	0.125649	0.119158	0.108268	0.099039	0.112482	0.118484	0.100061	0.101633	0.112835	0.104548			tRNA modification yeast cytoplasmic	734.0	414.0	705.0	690.0	631.0	511.0	862.0	831.0	1334.0	568.0	813.0	706.0
tRNA modification yeast mitochondrial	0.090564	0.109619	0.102480	0.098781	0.091625	0.091287	0.095779	0.089112	0.081009	0.096265	0.093405	0.093885			tRNA modification yeast mitochondrial	571.0	371.0	575.0	572.0	534.0	471.0	734.0	625.0	1080.0	538.0	673.0	634.0
tRNA mods Archaea	0.331009	0.353382	0.360907	0.328981	0.298380	0.304870	0.316177	0.327221	0.317583	0.308298	0.313802	0.312014			tRNA mods Archaea	2087.0	1196.0	2025.0	1905.0	1739.0	1573.0	2423.0	2295.0	4234.0	1723.0	2261.0	2107.0
tRNA nucleotidyltransferase	0.028232	0.028661	0.022456	0.025731	0.023507	0.025002	0.025315	0.024809	0.025653	0.025050	0.025676	0.022805			tRNA nucleotidyltransferase	178.0	97.0	126.0	149.0	137.0	129.0	194.0	174.0	342.0	140.0	185.0	154.0
tRNA processing	0.168122	0.209488	0.186781	0.175284	0.173126	0.176565	0.177857	0.181362	0.155266	0.174995	0.191112	0.190881			tRNA processing	1060.0	709.0	1048.0	1015.0	1009.0	911.0	1363.0	1272.0	2070.0	978.0	1377.0	1289.0
tRNA splicing	0.000793	0.003250	0.001960	0.004317	0.001544	0.000775	0.001827	0.000855	0.000450	0.000716	0.000555	0.001185			tRNA splicing	5.0	11.0	11.0	25.0	9.0	4.0	14.0	6.0	6.0	4.0	4.0	8.0
Wyeosine-MimG Biosynthesis	0.060270	0.095141	0.066835	0.056643	0.060397	0.062990	0.055197	0.071290	0.056856	0.067636	0.057597	0.062195			Wyeosine-MimG Biosynthesis	380.0	322.0	375.0	328.0	352.0	325.0	423.0	500.0	758.0	378.0	415.0	420.0
YrdC-YciO	0.096432	0.122620	0.093569	0.075985	0.085104	0.086635	0.100347	0.101232	0.084534	0.095370	0.087576	0.091960			YrdC-YciO	608.0	415.0	525.0	440.0	496.0	447.0	769.0	710.0	1127.0	533.0	631.0	621.0
YrdC-YciO-Sua5 and associated protein families	0.150516	0.179055	0.148462	0.131592	0.134863	0.135670	0.147975	0.146572	0.121813	0.138314	0.138234	0.140532			YrdC-YciO-Sua5 and associated protein families	949.0	606.0	833.0	762.0	786.0	700.0	1134.0	1028.0	1624.0	773.0	996.0	949.0
Alkaloid biosynthesis from L-lysine	0.000317	0.000295	0.001960	0.005008	0.000000	0.000581	0.003784	0.000143	0.000225	0.000179	0.001665	0.004294			Alkaloid biosynthesis from L-lysine	2.0	1.0	11.0	29.0	0.0	3.0	29.0	1.0	3.0	1.0	12.0	29.0
Alkane biosynthesis in bacteria	0.014909	0.020683	0.013902	0.013815	0.014928	0.015893	0.017225	0.018393	0.016202	0.018251	0.017487	0.014808			Alkane biosynthesis in bacteria	94.0	70.0	78.0	80.0	87.0	82.0	132.0	129.0	216.0	102.0	126.0	100.0
Auxin biosynthesis	0.065663	0.094846	0.057567	0.054744	0.059196	0.073456	0.059634	0.064446	0.057981	0.068710	0.069256	0.053162			Auxin biosynthesis	414.0	321.0	323.0	317.0	345.0	379.0	457.0	452.0	773.0	384.0	499.0	359.0
Auxin degradation	0.000317	0.001182	0.003921	0.012779	0.000000	0.000000	0.011222	0.000000	0.000000	0.000000	0.004996	0.009774			Auxin degradation	2.0	4.0	22.0	74.0	0.0	0.0	86.0	0.0	0.0	0.0	36.0	66.0
Biflavanoid biosynthesis	0.000159	0.000295	0.001069	0.000691	0.000858	0.000000	0.000130	0.000428	0.000450	0.000537	0.000416	0.001333			Biflavanoid biosynthesis	1.0	1.0	6.0	4.0	5.0	0.0	1.0	3.0	6.0	3.0	3.0	9.0
Cannabinoid biosynthesis	0.014433	0.020387	0.018179	0.011916	0.016987	0.013373	0.009526	0.013973	0.011026	0.013778	0.014434	0.014512			Cannabinoid biosynthesis	91.0	69.0	102.0	69.0	99.0	69.0	73.0	98.0	147.0	77.0	104.0	98.0
Flavonoids biosynthesis in plants	0.000159	0.000295	0.001069	0.000691	0.000858	0.000000	0.000130	0.000428	0.000450	0.000537	0.000416	0.001333			Flavonoids biosynthesis in plants	1.0	1.0	6.0	4.0	5.0	0.0	1.0	3.0	6.0	3.0	3.0	9.0
Phenylpropionate Degradation	0.000000	0.000000	0.003921	0.001209	0.000000	0.000000	0.011222	0.000000	0.000000	0.000000	0.000972	0.010366			Phenylpropionate Degradation	0.0	0.0	22.0	7.0	0.0	0.0	86.0	0.0	0.0	0.0	7.0	70.0
Steroid sulfates	0.053133	0.023933	0.053824	0.035229	0.033802	0.039538	0.033797	0.036928	0.049430	0.052069	0.050242	0.050201			Steroid sulfates	335.0	81.0	302.0	204.0	197.0	204.0	259.0	259.0	659.0	291.0	362.0	339.0
Tannin biosynthesis	0.000159	0.000295	0.001069	0.000691	0.000858	0.000000	0.000130	0.000428	0.000450	0.000537	0.000416	0.001333			Tannin biosynthesis	1.0	1.0	6.0	4.0	5.0	0.0	1.0	3.0	6.0	3.0	3.0	9.0
At5g63290	0.611741	0.600986	0.621652	0.519807	0.561930	0.584739	0.534877	0.610955	0.581761	0.563633	0.555711	0.518739			At5g63290	3857.0	2034.0	3488.0	3010.0	3275.0	3017.0	4099.0	4285.0	7756.0	3150.0	4004.0	3503.0
Bacterial hemoglobins	0.005075	0.010637	0.006951	0.010362	0.008579	0.002326	0.010178	0.005275	0.003375	0.007336	0.009438	0.011254			Bacterial hemoglobins	32.0	36.0	39.0	60.0	50.0	12.0	78.0	37.0	45.0	41.0	68.0	76.0
Carbon Starvation	0.057415	0.033684	0.046160	0.069250	0.054906	0.055625	0.061200	0.055036	0.060231	0.046701	0.056487	0.044573			Carbon Starvation	362.0	114.0	259.0	401.0	320.0	287.0	469.0	386.0	803.0	261.0	407.0	301.0
Choline and Betaine Uptake and Betaine Biosynthesis	0.051071	0.186441	0.048477	0.062170	0.039635	0.039538	0.047890	0.030227	0.050405	0.047238	0.044690	0.075819			Choline and Betaine Uptake and Betaine Biosynthesis	322.0	631.0	272.0	360.0	231.0	204.0	367.0	212.0	672.0	264.0	322.0	512.0
Cold shock, CspA family of proteins	0.000159	0.000000	0.000356	0.000173	0.000000	0.000000	0.000261	0.000000	0.000000	0.000000	0.000000	0.000148			Cold shock, CspA family of proteins	1.0	0.0	2.0	1.0	0.0	0.0	2.0	0.0	0.0	0.0	0.0	1.0
Commensurate regulon activation	0.000000	0.000295	0.000178	0.000863	0.000000	0.000000	0.001044	0.000000	0.000000	0.000000	0.000278	0.000592			Commensurate regulon activation	0.0	1.0	1.0	5.0	0.0	0.0	8.0	0.0	0.0	0.0	2.0	4.0
Dimethylarginine metabolism	0.004124	0.004432	0.003565	0.001900	0.004804	0.004264	0.001957	0.002566	0.003450	0.005189	0.001943	0.005775			Dimethylarginine metabolism	26.0	15.0	20.0	11.0	28.0	22.0	15.0	18.0	46.0	29.0	14.0	39.0
Ectoine biosynthesis and regulation	0.000000	0.000000	0.000000	0.001036	0.000000	0.000000	0.000000	0.000000	0.000000	0.000358	0.000000	0.000000			Ectoine biosynthesis and regulation	0.0	0.0	0.0	6.0	0.0	0.0	0.0	0.0	0.0	2.0	0.0	0.0
Flavohaemoglobin	0.000634	0.002068	0.002673	0.004490	0.000515	0.000000	0.011353	0.000285	0.000900	0.000358	0.001943	0.009181			Flavohaemoglobin	4.0	7.0	15.0	26.0	3.0	0.0	87.0	2.0	12.0	2.0	14.0	62.0
FOL Commensurate regulon activation	0.049009	0.033979	0.037249	0.081166	0.058681	0.064540	0.075293	0.041633	0.080333	0.073720	0.068700	0.075375			FOL Commensurate regulon activation	309.0	115.0	209.0	470.0	342.0	333.0	577.0	292.0	1071.0	412.0	495.0	509.0
Glutamate transporter involved in acid tolerance in Streptococcus	0.000000	0.001477	0.000000	0.000173	0.000172	0.000000	0.000000	0.000285	0.000825	0.000358	0.000833	0.000296			Glutamate transporter involved in acid tolerance in Streptococcus	0.0	5.0	0.0	1.0	1.0	0.0	0.0	2.0	11.0	2.0	6.0	2.0
Glutaredoxins	0.008247	0.006500	0.005169	0.013297	0.008751	0.006784	0.011353	0.005703	0.005176	0.006442	0.009299	0.012439			Glutaredoxins	52.0	22.0	29.0	77.0	51.0	35.0	87.0	40.0	69.0	36.0	67.0	84.0
Glutathione analogs: mycothiol	0.000000	0.002068	0.000000	0.000863	0.000858	0.000000	0.000000	0.000000	0.000150	0.000000	0.000000	0.000000			Glutathione analogs: mycothiol	0.0	7.0	0.0	5.0	5.0	0.0	0.0	0.0	2.0	0.0	0.0	0.0
Glutathione-dependent pathway of formaldehyde detoxification	0.000634	0.000295	0.000535	0.010362	0.000000	0.000000	0.010961	0.000000	0.000000	0.000000	0.001388	0.004887			Glutathione-dependent pathway of formaldehyde detoxification	4.0	1.0	3.0	60.0	0.0	0.0	84.0	0.0	0.0	0.0	10.0	33.0
Glutathione: Biosynthesis and gamma-glutamyl cycle	0.003489	0.006500	0.005881	0.015370	0.001029	0.000581	0.014093	0.002139	0.002100	0.000537	0.009715	0.011699			Glutathione: Biosynthesis and gamma-glutamyl cycle	22.0	22.0	33.0	89.0	6.0	3.0	108.0	15.0	28.0	3.0	70.0	79.0
Glutathione: Non-redox reactions	0.020619	0.036047	0.023526	0.043173	0.019732	0.019188	0.038103	0.018821	0.014627	0.024514	0.022900	0.034504			Glutathione: Non-redox reactions	130.0	122.0	132.0	250.0	115.0	99.0	292.0	132.0	195.0	137.0	165.0	233.0
Glutathione: Redox cycle	0.002220	0.010341	0.003386	0.013297	0.001716	0.000388	0.009656	0.000428	0.001275	0.000358	0.004302	0.008145			Glutathione: Redox cycle	14.0	35.0	19.0	77.0	10.0	2.0	74.0	3.0	17.0	2.0	31.0	55.0
Glutathionylspermidine and Trypanothione	0.003648	0.002364	0.004277	0.019169	0.002231	0.002132	0.013179	0.000143	0.000525	0.002505	0.005274	0.008737			Glutathionylspermidine and Trypanothione	23.0	8.0	24.0	111.0	13.0	11.0	101.0	1.0	7.0	14.0	38.0	59.0
Gycosylglycerates	0.026328	0.032502	0.022635	0.036611	0.024193	0.025584	0.030796	0.022242	0.026628	0.028808	0.021929	0.032727			Gycosylglycerates	166.0	110.0	127.0	212.0	141.0	132.0	236.0	156.0	355.0	161.0	158.0	221.0
Heat shock dnaK gene cluster extended	0.562732	0.537755	0.559629	0.493212	0.519378	0.559930	0.506431	0.565187	0.530531	0.523911	0.510743	0.459802			Heat shock dnaK gene cluster extended	3548.0	1820.0	3140.0	2856.0	3027.0	2889.0	3881.0	3964.0	7073.0	2928.0	3680.0	3105.0
Hfl operon	0.033783	0.044025	0.031724	0.031776	0.027110	0.038957	0.030926	0.036643	0.036379	0.027734	0.036779	0.031838			Hfl operon	213.0	149.0	178.0	184.0	158.0	201.0	237.0	257.0	485.0	155.0	265.0	215.0
Housecleaning nucleoside triphosphate pyrophosphatases	0.049802	0.067367	0.057567	0.048700	0.045812	0.050392	0.050369	0.053325	0.035704	0.047417	0.057875	0.052422			Housecleaning nucleoside triphosphate pyrophosphatases	314.0	228.0	323.0	282.0	267.0	260.0	386.0	374.0	476.0	265.0	417.0	354.0
Nucleoside triphosphate pyrophosphohydrolase MazG	0.009992	0.007978	0.009090	0.009844	0.009780	0.009691	0.010178	0.010408	0.008626	0.010378	0.010964	0.011699			Nucleoside triphosphate pyrophosphohydrolase MazG	63.0	27.0	51.0	57.0	57.0	50.0	78.0	73.0	115.0	58.0	79.0	79.0
Nudix KE	0.074703	0.065890	0.086796	0.075122	0.078756	0.066285	0.073857	0.073999	0.050480	0.074972	0.077167	0.069600			Nudix KE	471.0	223.0	487.0	435.0	459.0	342.0	566.0	519.0	673.0	419.0	556.0	470.0
Nudix proteins (nucleoside triphosphate hydrolases)	0.074703	0.065890	0.086796	0.075122	0.078756	0.066285	0.073857	0.073999	0.050480	0.074972	0.077167	0.069600			Nudix proteins (nucleoside triphosphate hydrolases)	471.0	223.0	487.0	435.0	459.0	342.0	566.0	519.0	673.0	419.0	556.0	470.0
Osmoprotectant ABC transporter YehZYXW of Enterobacteriales	0.000159	0.000295	0.000891	0.010016	0.001201	0.000000	0.005611	0.000000	0.000150	0.000000	0.003470	0.003110			Osmoprotectant ABC transporter YehZYXW of Enterobacteriales	1.0	1.0	5.0	58.0	7.0	0.0	43.0	0.0	2.0	0.0	25.0	21.0
Osmoregulation	0.008723	0.023933	0.008020	0.011052	0.005834	0.007171	0.014484	0.008555	0.007876	0.007157	0.010964	0.013328			Osmoregulation	55.0	81.0	45.0	64.0	34.0	37.0	111.0	60.0	105.0	40.0	79.0	90.0
Osmotic stress cluster	0.003965	0.004728	0.003030	0.002763	0.002402	0.004264	0.005742	0.004420	0.001575	0.003221	0.003470	0.004146			Osmotic stress cluster	25.0	16.0	17.0	16.0	14.0	22.0	44.0	31.0	21.0	18.0	25.0	28.0
Oxidative stress	0.139573	0.158667	0.173592	0.184782	0.137265	0.132375	0.149933	0.134595	0.117012	0.154418	0.148504	0.160079			Oxidative stress	880.0	537.0	974.0	1070.0	800.0	683.0	1149.0	944.0	1560.0	863.0	1070.0	1081.0
Rubrerythrin	0.141317	0.113756	0.184107	0.127275	0.142413	0.148850	0.104522	0.150422	0.127363	0.167659	0.138650	0.127649			Rubrerythrin	891.0	385.0	1033.0	737.0	830.0	768.0	801.0	1055.0	1698.0	937.0	999.0	862.0
Oxygen stress response / Human gut microbiome	0.094529	0.175509	0.120302	0.127620	0.095228	0.098652	0.112482	0.104939	0.083784	0.114695	0.110892	0.120985			Oxygen stress response / Human gut microbiome	596.0	594.0	675.0	739.0	555.0	509.0	862.0	736.0	1117.0	641.0	799.0	817.0
Periplasmic Acid Stress Response in Enterobacteria	0.000000	0.000886	0.000891	0.007426	0.000000	0.000000	0.004828	0.000000	0.000000	0.000000	0.001804	0.002221			Periplasmic Acid Stress Response in Enterobacteria	0.0	3.0	5.0	43.0	0.0	0.0	37.0	0.0	0.0	0.0	13.0	15.0
Periplasmic Stress Response	0.024267	0.037229	0.025665	0.034193	0.025394	0.023258	0.028577	0.020246	0.031128	0.029166	0.026370	0.024138			Periplasmic Stress Response	153.0	126.0	144.0	198.0	148.0	120.0	219.0	142.0	415.0	163.0	190.0	163.0
Phage shock protein (psp) operon	0.000317	0.001182	0.001960	0.002936	0.000515	0.000194	0.003393	0.001711	0.000600	0.000358	0.002498	0.002517			Phage shock protein (psp) operon	2.0	4.0	11.0	17.0	3.0	1.0	26.0	12.0	8.0	2.0	18.0	17.0
Protection from Reactive Oxygen Species	0.010944	0.028956	0.016397	0.037993	0.008064	0.008334	0.028708	0.008983	0.010726	0.010378	0.018320	0.030061			Protection from Reactive Oxygen Species	69.0	98.0	92.0	220.0	47.0	43.0	220.0	63.0	143.0	58.0	132.0	203.0
Redox-dependent regulation of nucleus processes	0.147820	0.135916	0.168602	0.142817	0.146016	0.148268	0.123313	0.149709	0.124513	0.142429	0.153639	0.136978			Redox-dependent regulation of nucleus processes	932.0	460.0	946.0	827.0	851.0	765.0	945.0	1050.0	1660.0	796.0	1107.0	925.0
Regulation of Oxidative Stress Response	0.005868	0.010637	0.006594	0.014506	0.004290	0.004652	0.010439	0.004705	0.006976	0.004831	0.009576	0.010514			Regulation of Oxidative Stress Response	37.0	36.0	37.0	84.0	25.0	24.0	80.0	33.0	93.0	27.0	69.0	71.0
SigmaB stress responce regulation	0.002062	0.013296	0.005703	0.002245	0.006863	0.004264	0.002871	0.004990	0.004951	0.005189	0.005413	0.005183			SigmaB stress responce regulation	13.0	45.0	32.0	13.0	40.0	22.0	22.0	35.0	66.0	29.0	39.0	35.0
Sugar-phosphate stress regulation	0.000159	0.000295	0.001069	0.004490	0.000000	0.000000	0.003784	0.000000	0.000150	0.000000	0.003609	0.003258			Sugar-phosphate stress regulation	1.0	1.0	6.0	26.0	0.0	0.0	29.0	0.0	2.0	0.0	26.0	22.0
Synthesis of osmoregulated periplasmic glucans	0.000634	0.000591	0.009624	0.020551	0.000000	0.000000	0.015006	0.000143	0.000075	0.000000	0.004302	0.005627			Synthesis of osmoregulated periplasmic glucans	4.0	2.0	54.0	119.0	0.0	0.0	115.0	1.0	1.0	0.0	31.0	38.0
Tellurite resistance: Chromosomal determinants	0.000317	0.002068	0.001069	0.009153	0.000343	0.000000	0.005350	0.000143	0.000150	0.000000	0.002776	0.003110			Tellurite resistance: Chromosomal determinants	2.0	7.0	6.0	53.0	2.0	0.0	41.0	1.0	2.0	0.0	20.0	21.0
Universal stress protein family	0.002220	0.017137	0.005169	0.009153	0.007206	0.003489	0.009265	0.003137	0.005401	0.000716	0.005274	0.009033			Universal stress protein family	14.0	58.0	29.0	53.0	42.0	18.0	71.0	22.0	72.0	4.0	38.0	61.0
Uptake of selenate and selenite	0.007454	0.003250	0.006060	0.011916	0.013212	0.004652	0.010048	0.003992	0.005176	0.008947	0.007772	0.011847			Uptake of selenate and selenite	47.0	11.0	34.0	69.0	77.0	24.0	77.0	28.0	69.0	50.0	56.0	80.0
Alkanesulfonate assimilation	0.064552	0.044320	0.068439	0.061306	0.042037	0.045740	0.057937	0.048335	0.059631	0.060837	0.059679	0.069600			Alkanesulfonate assimilation	407.0	150.0	384.0	355.0	245.0	236.0	444.0	339.0	795.0	340.0	430.0	470.0
Alkanesulfonates Utilization	0.004441	0.003250	0.005347	0.015542	0.002745	0.000194	0.011092	0.003707	0.002625	0.001431	0.003609	0.007108			Alkanesulfonates Utilization	28.0	11.0	30.0	90.0	16.0	1.0	85.0	26.0	35.0	8.0	26.0	48.0
At5g37530 (CsdL protein family)	0.233467	0.218648	0.229555	0.208786	0.220311	0.196722	0.223398	0.227558	0.233575	0.191993	0.211375	0.219757			At5g37530 (CsdL protein family)	1472.0	740.0	1288.0	1209.0	1284.0	1015.0	1712.0	1596.0	3114.0	1073.0	1523.0	1484.0
Bacterial pathways for dimethylsulfoniopropionate and acrylate catabolism	0.001586	0.003250	0.000000	0.000345	0.004461	0.000000	0.000130	0.002566	0.002025	0.000179	0.002082	0.003554			Bacterial pathways for dimethylsulfoniopropionate and acrylate catabolism	10.0	11.0	0.0	2.0	26.0	0.0	1.0	18.0	27.0	1.0	15.0	24.0
CFE Sulfur Oxidation	0.025060	0.018319	0.031011	0.025731	0.022134	0.017443	0.022314	0.022813	0.016577	0.020935	0.018598	0.020880			CFE Sulfur Oxidation	158.0	62.0	174.0	149.0	129.0	90.0	171.0	160.0	221.0	117.0	134.0	141.0
Dimethylsulfoniopropionate (DMSP) mineralization	0.000159	0.000000	0.000000	0.000000	0.000000	0.000000	0.000000	0.000000	0.000000	0.000000	0.000000	0.000000			Dimethylsulfoniopropionate (DMSP) mineralization	1.0	0.0	0.0	0.0	0.0	0.0	0.0	0.0	0.0	0.0	0.0	0.0
Dimethylsulfoniopropionate (DMSP) mineralization, gjo	0.068993	0.058503	0.062379	0.051463	0.059196	0.050779	0.053370	0.066300	0.055656	0.049385	0.057042	0.048275			Dimethylsulfoniopropionate (DMSP) mineralization, gjo	435.0	198.0	350.0	298.0	345.0	262.0	409.0	465.0	742.0	276.0	411.0	326.0
Dimethylsulfoniopropionate (DMSP) mineralization, WBW	0.068993	0.058503	0.062379	0.051463	0.059196	0.050779	0.053370	0.066300	0.055656	0.049385	0.057042	0.048275			Dimethylsulfoniopropionate (DMSP) mineralization, WBW	435.0	198.0	350.0	298.0	345.0	262.0	409.0	465.0	742.0	276.0	411.0	326.0
Galactosylceramide and Sulfatide metabolism	0.431724	0.249672	0.294429	0.309467	0.448343	0.396351	0.279509	0.320805	0.384941	0.464326	0.364598	0.373617			Galactosylceramide and Sulfatide metabolism	2722.0	845.0	1652.0	1792.0	2613.0	2045.0	2142.0	2250.0	5132.0	2595.0	2627.0	2523.0
Inorganic Sulfur Assimilation	0.103569	0.075640	0.107470	0.142299	0.135206	0.132182	0.143669	0.100519	0.098560	0.130799	0.125049	0.124835			Inorganic Sulfur Assimilation	653.0	256.0	603.0	824.0	788.0	682.0	1101.0	705.0	1314.0	731.0	901.0	843.0
L-Cystine Uptake and Metabolism	0.008723	0.020978	0.008911	0.024177	0.005147	0.005039	0.018921	0.002281	0.003675	0.002863	0.012352	0.011847			L-Cystine Uptake and Metabolism	55.0	71.0	50.0	140.0	30.0	26.0	145.0	16.0	49.0	16.0	89.0	80.0
Sulfate reduction-associated complexes	0.001269	0.001773	0.003030	0.001727	0.000000	0.002907	0.003262	0.001283	0.002025	0.001610	0.003331	0.001481			Sulfate reduction-associated complexes	8.0	6.0	17.0	10.0	0.0	15.0	25.0	9.0	27.0	9.0	24.0	10.0
Sulfur oxidation	0.000000	0.004728	0.002673	0.001382	0.000686	0.000388	0.001827	0.000713	0.000525	0.001074	0.000972	0.003258			Sulfur oxidation	0.0	16.0	15.0	8.0	4.0	2.0	14.0	5.0	7.0	6.0	7.0	22.0
Taurine Utilization	0.000317	0.000591	0.002495	0.013470	0.000000	0.000194	0.010178	0.000285	0.000075	0.000000	0.001110	0.006812			Taurine Utilization	2.0	2.0	14.0	78.0	0.0	1.0	78.0	2.0	1.0	0.0	8.0	46.0
Thioredoxin-disulfide reductase	0.080254	0.128529	0.099450	0.089801	0.088536	0.087023	0.082469	0.087116	0.076058	0.095907	0.086743	0.100105			Thioredoxin-disulfide reductase	506.0	435.0	558.0	520.0	516.0	449.0	632.0	611.0	1014.0	536.0	625.0	676.0
Utilization of glutathione as a sulphur source	0.003807	0.000886	0.004456	0.007080	0.001029	0.000581	0.008221	0.002566	0.001500	0.000895	0.004441	0.006071			Utilization of glutathione as a sulphur source	24.0	3.0	25.0	41.0	6.0	3.0	63.0	18.0	20.0	5.0	32.0	41.0
Thiamin HMP	0.220937	0.216579	0.211554	0.220875	0.244675	0.219980	0.224312	0.215153	0.203871	0.210781	0.229002	0.233529			Thiamin HMP	1393.0	733.0	1187.0	1279.0	1426.0	1135.0	1719.0	1509.0	2718.0	1178.0	1650.0	1577.0
ThiD ThiE fusions	0.163205	0.098096	0.134204	0.133147	0.167978	0.161448	0.149411	0.148711	0.138915	0.134198	0.149059	0.155637			ThiD ThiE fusions	1029.0	332.0	753.0	771.0	979.0	833.0	1145.0	1043.0	1852.0	750.0	1074.0	1051.0
CarD	0.136876	0.106665	0.114956	0.112769	0.128171	0.133926	0.100738	0.127039	0.147691	0.130083	0.128241	0.118319			CarD	863.0	361.0	645.0	653.0	747.0	691.0	772.0	891.0	1969.0	727.0	924.0	799.0
alpha-Fimbriae	0.000000	0.000000	0.000713	0.000345	0.000000	0.000000	0.004828	0.000000	0.000000	0.000000	0.001388	0.000000			alpha-Fimbriae	0.0	0.0	4.0	2.0	0.0	0.0	37.0	0.0	0.0	0.0	10.0	0.0
Aminoglycoside adenylyltransferases	0.000476	0.000591	0.001248	0.000863	0.000172	0.000388	0.000913	0.000570	0.000375	0.001968	0.001110	0.001777			Aminoglycoside adenylyltransferases	3.0	2.0	7.0	5.0	1.0	2.0	7.0	4.0	5.0	11.0	8.0	12.0
Arsenic resistance	0.017764	0.020387	0.029407	0.023314	0.020247	0.019575	0.021792	0.018393	0.013426	0.022009	0.022623	0.025322			Arsenic resistance	112.0	69.0	165.0	135.0	118.0	101.0	167.0	129.0	179.0	123.0	163.0	171.0
beta-Fimbriae	0.000000	0.000000	0.000000	0.000863	0.000000	0.000000	0.000522	0.000000	0.000000	0.000000	0.000000	0.000592			beta-Fimbriae	0.0	0.0	0.0	5.0	0.0	0.0	4.0	0.0	0.0	0.0	0.0	4.0
Beta-lactamase	0.033466	0.026592	0.040635	0.032466	0.022992	0.030041	0.025837	0.030797	0.021602	0.035249	0.028868	0.032430			Beta-lactamase	211.0	90.0	228.0	188.0	134.0	155.0	198.0	216.0	288.0	197.0	208.0	219.0
BlaR1 Family Regulatory Sensor-transducer Disambiguation	0.121174	0.101937	0.140442	0.114841	0.102434	0.104078	0.107654	0.127466	0.103286	0.079267	0.121995	0.134757			BlaR1 Family Regulatory Sensor-transducer Disambiguation	764.0	345.0	788.0	665.0	597.0	537.0	825.0	894.0	1377.0	443.0	879.0	910.0
Cadmium resistance	0.006979	0.014773	0.010694	0.004490	0.004290	0.007559	0.005481	0.007699	0.003975	0.007694	0.005413	0.010514			Cadmium resistance	44.0	50.0	60.0	26.0	25.0	39.0	42.0	54.0	53.0	43.0	39.0	71.0
Cobalt-zinc-cadmium resistance	0.101507	0.107551	0.087865	0.099299	0.102263	0.100008	0.102565	0.094673	0.100436	0.139745	0.102704	0.122614			Cobalt-zinc-cadmium resistance	640.0	364.0	493.0	575.0	596.0	516.0	786.0	664.0	1339.0	781.0	740.0	828.0
Copper homeostasis	0.104679	0.096028	0.136521	0.131592	0.096086	0.093225	0.116397	0.115062	0.097660	0.066920	0.119358	0.135793			Copper homeostasis	660.0	325.0	766.0	762.0	560.0	481.0	892.0	807.0	1302.0	374.0	860.0	917.0
Copper homeostasis: copper tolerance	0.021570	0.020978	0.014615	0.021587	0.016987	0.014536	0.021792	0.013545	0.011251	0.012883	0.021512	0.020288			Copper homeostasis: copper tolerance	136.0	71.0	82.0	125.0	99.0	75.0	167.0	95.0	150.0	72.0	155.0	137.0
Fosfomycin resistance	0.000159	0.000000	0.000000	0.000000	0.000000	0.000000	0.000000	0.000000	0.000000	0.000000	0.000000	0.000000			Fosfomycin resistance	1.0	0.0	0.0	0.0	0.0	0.0	0.0	0.0	0.0	0.0	0.0	0.0
Heat shock protein Hsp22.5 involved in pathogenesis of Mycobacterium tuberculosis	0.041713	0.054366	0.051329	0.041446	0.045126	0.034305	0.043062	0.043059	0.029853	0.037397	0.041081	0.047535			Heat shock protein Hsp22.5 involved in pathogenesis of Mycobacterium tuberculosis	263.0	184.0	288.0	240.0	263.0	177.0	330.0	302.0	398.0	209.0	296.0	321.0
Legionella pneumophila Potential Resistome	0.445046	0.357814	0.423108	0.428970	0.445597	0.439959	0.445231	0.473508	0.629166	0.426572	0.464387	0.409305			Legionella pneumophila Potential Resistome	2806.0	1211.0	2374.0	2484.0	2597.0	2270.0	3412.0	3321.0	8388.0	2384.0	3346.0	2764.0
Lysozyme inhibitors	0.000159	0.000295	0.000178	0.002072	0.000000	0.000000	0.002218	0.000000	0.000000	0.000000	0.001388	0.001333			Lysozyme inhibitors	1.0	1.0	1.0	12.0	0.0	0.0	17.0	0.0	0.0	0.0	10.0	9.0
Mercuric reductase	0.002062	0.017433	0.002139	0.002763	0.001201	0.000194	0.000522	0.000855	0.001350	0.000000	0.000972	0.002369			Mercuric reductase	13.0	59.0	12.0	16.0	7.0	1.0	4.0	6.0	18.0	0.0	7.0	16.0
Mercury resistance operon	0.000000	0.000591	0.000178	0.000000	0.000000	0.000000	0.000130	0.000428	0.000000	0.000000	0.000000	0.000296			Mercury resistance operon	0.0	2.0	1.0	0.0	0.0	0.0	1.0	3.0	0.0	0.0	0.0	2.0
Methicillin resistance in Staphylococci	0.095480	0.125870	0.089826	0.075985	0.090767	0.115514	0.087167	0.101945	0.082509	0.102707	0.111309	0.104103			Methicillin resistance in Staphylococci	602.0	426.0	504.0	440.0	529.0	596.0	668.0	715.0	1100.0	574.0	802.0	703.0
Monika MRSA	0.095480	0.125870	0.089826	0.075985	0.090767	0.115514	0.087167	0.101945	0.082509	0.102707	0.111309	0.104103			Monika MRSA	602.0	426.0	504.0	440.0	529.0	596.0	668.0	715.0	1100.0	574.0	802.0	703.0
Multidrug efflux pump in Campylobacter jejuni (CmeABC operon)	0.074386	0.052298	0.047052	0.099299	0.087507	0.093031	0.097476	0.058315	0.108536	0.102528	0.090490	0.101586			Multidrug efflux pump in Campylobacter jejuni (CmeABC operon)	469.0	177.0	264.0	575.0	510.0	480.0	747.0	409.0	1447.0	573.0	652.0	686.0
Multidrug Resistance Efflux Pumps	0.553850	0.411590	0.480319	0.451420	0.519206	0.510508	0.445883	0.498459	0.440296	0.554866	0.493394	0.490159			Multidrug Resistance Efflux Pumps	3492.0	1393.0	2695.0	2614.0	3026.0	2634.0	3417.0	3496.0	5870.0	3101.0	3555.0	3310.0
Multidrug Resistance, 2-protein version Found in Gram-positive bacteria	0.000000	0.000295	0.000000	0.000000	0.000000	0.000000	0.000000	0.000000	0.000000	0.000000	0.000139	0.000000			Multidrug Resistance, 2-protein version Found in Gram-positive bacteria	0.0	1.0	0.0	0.0	0.0	0.0	0.0	0.0	0.0	0.0	1.0	0.0
Multidrug Resistance, Tripartite Systems Found in Gram Negative Bacteria	0.016336	0.005909	0.024417	0.040065	0.015442	0.013567	0.039277	0.016967	0.017402	0.019146	0.029978	0.021472			Multidrug Resistance, Tripartite Systems Found in Gram Negative Bacteria	103.0	20.0	137.0	232.0	90.0	70.0	301.0	119.0	232.0	107.0	216.0	145.0
Mycobacterial MmpL2 membrane protein cluster	0.008247	0.011819	0.012298	0.015024	0.009780	0.016474	0.014745	0.013830	0.013126	0.014493	0.017765	0.020584			Mycobacterial MmpL2 membrane protein cluster	52.0	40.0	69.0	87.0	57.0	85.0	113.0	97.0	175.0	81.0	128.0	139.0
Mycobacterial MmpL6 membrane protein cluster	0.098494	0.083027	0.081806	0.108106	0.084247	0.102528	0.095649	0.082269	0.084834	0.087318	0.087576	0.084260			Mycobacterial MmpL6 membrane protein cluster	621.0	281.0	459.0	626.0	491.0	529.0	733.0	577.0	1131.0	488.0	631.0	569.0
Mycobacterium virulence operon involved in an unknown function with a Jag Protein and YidC and YidD	0.028866	0.035161	0.036358	0.031430	0.035346	0.030041	0.029752	0.035788	0.036154	0.034713	0.033032	0.033763			Mycobacterium virulence operon involved in an unknown function with a Jag Protein and YidC and YidD	182.0	119.0	204.0	182.0	206.0	155.0	228.0	251.0	482.0	194.0	238.0	228.0
Mycobacterium virulence operon involved in DNA transcription	0.250279	0.234603	0.241852	0.203433	0.226659	0.240912	0.235925	0.262632	0.395292	0.234758	0.232610	0.195175			Mycobacterium virulence operon involved in DNA transcription	1578.0	794.0	1357.0	1178.0	1321.0	1243.0	1808.0	1842.0	5270.0	1312.0	1676.0	1318.0
Mycobacterium virulence operon involved in fatty acids biosynthesis	0.012213	0.013592	0.010694	0.012434	0.016815	0.014342	0.010831	0.014686	0.019202	0.016462	0.013601	0.016734			Mycobacterium virulence operon involved in fatty acids biosynthesis	77.0	46.0	60.0	72.0	98.0	74.0	83.0	103.0	256.0	92.0	98.0	113.0
Mycobacterium virulence operon involved in lipid degradation	0.000000	0.000000	0.000178	0.002072	0.000000	0.000000	0.000783	0.000000	0.000000	0.000000	0.000139	0.000592			Mycobacterium virulence operon involved in lipid degradation	0.0	0.0	1.0	12.0	0.0	0.0	6.0	0.0	0.0	0.0	1.0	4.0
Mycobacterium virulence operon involved in protein synthesis (LSU ribosomal proteins)	0.051388	0.043730	0.060775	0.048181	0.057137	0.062796	0.047237	0.056034	0.048005	0.067815	0.044690	0.045906			Mycobacterium virulence operon involved in protein synthesis (LSU ribosomal proteins)	324.0	148.0	341.0	279.0	333.0	324.0	362.0	393.0	640.0	379.0	322.0	310.0
Mycobacterium virulence operon involved in protein synthesis (SSU ribosomal proteins)	0.251389	0.190578	0.280171	0.207577	0.276761	0.265332	0.188949	0.238108	0.281130	0.280206	0.206101	0.208503			Mycobacterium virulence operon involved in protein synthesis (SSU ribosomal proteins)	1585.0	645.0	1572.0	1202.0	1613.0	1369.0	1448.0	1670.0	3748.0	1566.0	1485.0	1408.0
Mycobacterium virulence operon involved with a dormancy regulon	0.006344	0.011228	0.003208	0.006735	0.002574	0.002713	0.002871	0.004848	0.003000	0.002863	0.002776	0.004739			Mycobacterium virulence operon involved with a dormancy regulon	40.0	38.0	18.0	39.0	15.0	14.0	22.0	34.0	40.0	16.0	20.0	32.0
Mycobacterium virulence operon involved with a mostly uncharacterized dormancy regulon	0.007296	0.000591	0.001960	0.007253	0.008751	0.007753	0.007960	0.003850	0.003675	0.006620	0.004302	0.011106			Mycobacterium virulence operon involved with a mostly uncharacterized dormancy regulon	46.0	2.0	11.0	42.0	51.0	40.0	61.0	27.0	49.0	37.0	31.0	75.0
Mycobacterium virulence operon possibly involved in quinolinate biosynthesis	0.061856	0.039002	0.069330	0.069595	0.065373	0.073843	0.060678	0.068866	0.069457	0.081056	0.071199	0.063824			Mycobacterium virulence operon possibly involved in quinolinate biosynthesis	390.0	132.0	389.0	403.0	381.0	381.0	465.0	483.0	926.0	453.0	513.0	431.0
Resistance to chromium compounds	0.000000	0.000000	0.000000	0.000173	0.000000	0.000000	0.000000	0.000000	0.000000	0.000000	0.000000	0.000000			Resistance to chromium compounds	0.0	0.0	0.0	1.0	0.0	0.0	0.0	0.0	0.0	0.0	0.0	0.0
Resistance to fluoroquinolones	0.233150	0.189692	0.216188	0.209304	0.236611	0.211064	0.222746	0.252366	0.308507	0.215612	0.235108	0.198729			Resistance to fluoroquinolones	1470.0	642.0	1213.0	1212.0	1379.0	1089.0	1707.0	1770.0	4113.0	1205.0	1694.0	1342.0
Resistance to Vancomycin	0.020301	0.033684	0.021922	0.019687	0.018531	0.012404	0.010439	0.019106	0.009601	0.014672	0.014989	0.019843			Resistance to Vancomycin	128.0	114.0	123.0	114.0	108.0	64.0	80.0	134.0	128.0	82.0	108.0	134.0
Streptococcus agalactiae virulome	0.029342	0.031911	0.031724	0.026077	0.035003	0.026746	0.026098	0.032936	0.025953	0.027198	0.025954	0.034207			Streptococcus agalactiae virulome	185.0	108.0	178.0	151.0	204.0	138.0	200.0	231.0	346.0	152.0	187.0	231.0
Streptococcus pneumoniae Vancomycin Tolerance Locus	0.023791	0.039002	0.028516	0.022796	0.012011	0.035080	0.020226	0.010979	0.013501	0.016998	0.022067	0.015401			Streptococcus pneumoniae Vancomycin Tolerance Locus	150.0	132.0	160.0	132.0	70.0	181.0	155.0	77.0	180.0	95.0	159.0	104.0
Streptothricin resistance	0.001903	0.001182	0.000356	0.000863	0.001201	0.001744	0.001305	0.000570	0.000750	0.001074	0.000972	0.001629			Streptothricin resistance	12.0	4.0	2.0	5.0	7.0	9.0	10.0	4.0	10.0	6.0	7.0	11.0
The mdtABCD multidrug resistance cluster	0.000159	0.000000	0.000891	0.025731	0.000000	0.000000	0.019051	0.000143	0.000000	0.000000	0.007495	0.009477			The mdtABCD multidrug resistance cluster	1.0	0.0	5.0	149.0	0.0	0.0	146.0	1.0	0.0	0.0	54.0	64.0
Type 4 secretion and conjugative transfer	0.000952	0.004137	0.037427	0.009844	0.000343	0.000388	0.040843	0.002281	0.000825	0.000000	0.013324	0.052422			Type 4 secretion and conjugative transfer	6.0	14.0	210.0	57.0	2.0	2.0	313.0	16.0	11.0	0.0	96.0	354.0
Zinc resistance	0.010151	0.017728	0.014080	0.017269	0.013383	0.014148	0.016050	0.013403	0.014477	0.015209	0.011103	0.016585			Zinc resistance	64.0	60.0	79.0	100.0	78.0	73.0	123.0	94.0	193.0	85.0	80.0	112.0
Adhesins in Staphylococcus	0.003648	0.000295	0.000713	0.000345	0.003775	0.002713	0.000783	0.000998	0.001350	0.004473	0.000278	0.000889			Adhesins in Staphylococcus	23.0	1.0	4.0	2.0	22.0	14.0	6.0	7.0	18.0	25.0	2.0	6.0
Adhesion of Campylobacter	0.002696	0.010932	0.004099	0.003108	0.002059	0.002520	0.002479	0.003850	0.003750	0.001610	0.005552	0.003554			Adhesion of Campylobacter	17.0	37.0	23.0	18.0	12.0	13.0	19.0	27.0	50.0	9.0	40.0	24.0
Bacitracin Stress Response	0.000476	0.001773	0.001426	0.000345	0.000172	0.000000	0.000130	0.000570	0.000075	0.000537	0.000416	0.001629			Bacitracin Stress Response	3.0	6.0	8.0	2.0	1.0	0.0	1.0	4.0	1.0	3.0	3.0	11.0
Bacterial cyanide production and tolerance mechanisms	0.008089	0.008569	0.011228	0.032121	0.009094	0.002713	0.021400	0.006274	0.003600	0.003758	0.010270	0.015253			Bacterial cyanide production and tolerance mechanisms	51.0	29.0	63.0	186.0	53.0	14.0	164.0	44.0	48.0	21.0	74.0	103.0
Bacteriocin-like peptides Blp	0.000000	0.005614	0.000000	0.000000	0.000000	0.000000	0.000000	0.000000	0.000000	0.000000	0.000000	0.000000			Bacteriocin-like peptides Blp	0.0	19.0	0.0	0.0	0.0	0.0	0.0	0.0	0.0	0.0	0.0	0.0
Bacteriocins in Lactobacilli	0.000000	0.000000	0.000000	0.000000	0.000000	0.000000	0.000130	0.000143	0.000000	0.000000	0.000000	0.000000			Bacteriocins in Lactobacilli	0.0	0.0	0.0	0.0	0.0	0.0	1.0	1.0	0.0	0.0	0.0	0.0
C jejuni colonization of chick caeca	0.095798	0.117892	0.106757	0.108106	0.109297	0.094969	0.123182	0.091394	0.102461	0.120779	0.098818	0.100105			C jejuni colonization of chick caeca	604.0	399.0	599.0	626.0	637.0	490.0	944.0	641.0	1366.0	675.0	712.0	676.0
Colicin V and Bacteriocin Production Cluster	0.147979	0.179350	0.140085	0.126239	0.146702	0.134120	0.123965	0.136449	0.129839	0.127220	0.142675	0.118616			Colicin V and Bacteriocin Production Cluster	933.0	607.0	786.0	731.0	855.0	692.0	950.0	957.0	1731.0	711.0	1028.0	801.0
Diphtheria toxin	0.000000	0.000000	0.000356	0.000173	0.000000	0.000000	0.000130	0.000143	0.000000	0.000000	0.000000	0.000000			Diphtheria toxin	0.0	0.0	2.0	1.0	0.0	0.0	1.0	1.0	0.0	0.0	0.0	0.0
Legionella pneumophila Virulome	0.080571	0.111688	0.091430	0.097572	0.071206	0.075200	0.099564	0.079132	0.096835	0.076761	0.088825	0.091220			Legionella pneumophila Virulome	508.0	378.0	513.0	565.0	415.0	388.0	763.0	555.0	1291.0	429.0	640.0	616.0
Listeria surface proteins: Internalin-like proteins	0.000317	0.000000	0.003565	0.000518	0.000000	0.000000	0.001305	0.000143	0.000450	0.000000	0.000416	0.001777			Listeria surface proteins: Internalin-like proteins	2.0	0.0	20.0	3.0	0.0	0.0	10.0	1.0	6.0	0.0	3.0	12.0
Listeria surface proteins: LPXTG motif	0.026487	0.033684	0.026734	0.016233	0.021105	0.020157	0.024663	0.022955	0.016652	0.021114	0.039971	0.034356			Listeria surface proteins: LPXTG motif	167.0	114.0	150.0	94.0	123.0	104.0	189.0	161.0	222.0	118.0	288.0	232.0
Mediator of hyperadherence YidE in Enterobacteria and its conserved region	0.000317	0.001477	0.006238	0.012607	0.000000	0.000000	0.016050	0.000143	0.000150	0.000000	0.004858	0.010218			Mediator of hyperadherence YidE in Enterobacteria and its conserved region	2.0	5.0	35.0	73.0	0.0	0.0	123.0	1.0	2.0	0.0	35.0	69.0
MLST	0.132753	0.150690	0.153274	0.127793	0.127314	0.135283	0.136623	0.134453	0.142890	0.142250	0.127269	0.132239			MLST	837.0	510.0	860.0	740.0	742.0	698.0	1047.0	943.0	1905.0	795.0	917.0	893.0
MRSA analysis Oli	0.171135	0.113756	0.242209	0.159914	0.220826	0.187806	0.167549	0.225419	0.187070	0.171237	0.194860	0.183180			MRSA analysis Oli	1079.0	385.0	1359.0	926.0	1287.0	969.0	1284.0	1581.0	2494.0	957.0	1404.0	1237.0
Pertussis toxin	0.000000	0.000000	0.000000	0.000173	0.000000	0.000000	0.000130	0.000000	0.000000	0.000000	0.000000	0.000000			Pertussis toxin	0.0	0.0	0.0	1.0	0.0	0.0	1.0	0.0	0.0	0.0	0.0	0.0
Prophage-encoded Exotoxins	0.000000	0.000295	0.000000	0.000000	0.000000	0.000000	0.000000	0.000000	0.000000	0.000000	0.000000	0.000000			Prophage-encoded Exotoxins	0.0	1.0	0.0	0.0	0.0	0.0	0.0	0.0	0.0	0.0	0.0	0.0
Streptococcus pyogenes recombinatorial zone	0.035210	0.051707	0.033328	0.020378	0.027110	0.025971	0.030143	0.027661	0.021752	0.025408	0.045939	0.041019			Streptococcus pyogenes recombinatorial zone	222.0	175.0	187.0	118.0	158.0	134.0	231.0	194.0	290.0	142.0	331.0	277.0
Streptococcus pyogenes Virulome	0.002538	0.061458	0.004634	0.005526	0.003432	0.004652	0.002871	0.004705	0.002850	0.000895	0.005552	0.006960			Streptococcus pyogenes Virulome	16.0	208.0	26.0	32.0	20.0	24.0	22.0	33.0	38.0	5.0	40.0	47.0
Tolerance to colicin E2	0.003172	0.000886	0.006594	0.012607	0.000686	0.001163	0.007177	0.002281	0.003300	0.002326	0.006245	0.006664			Tolerance to colicin E2	20.0	3.0	37.0	73.0	4.0	6.0	55.0	16.0	44.0	13.0	45.0	45.0
Type 1 pili (mannose-sensitive fimbriae)	0.000317	0.002955	0.002852	0.031776	0.000000	0.000000	0.022314	0.000000	0.000000	0.000000	0.005690	0.004887			Type 1 pili (mannose-sensitive fimbriae)	2.0	10.0	16.0	184.0	0.0	0.0	171.0	0.0	0.0	0.0	41.0	33.0
AdoMet Repair	0.071055	0.085686	0.082697	0.066314	0.060911	0.067641	0.072422	0.079987	0.081309	0.064594	0.075917	0.076708			AdoMet Repair	448.0	290.0	464.0	384.0	355.0	349.0	555.0	561.0	1084.0	361.0	547.0	518.0
AdoMet Repair LMTB	0.071055	0.085686	0.082697	0.066314	0.060911	0.067641	0.072422	0.079987	0.081309	0.064594	0.075917	0.076708			AdoMet Repair LMTB	448.0	290.0	464.0	384.0	355.0	349.0	555.0	561.0	1084.0	361.0	547.0	518.0
AOU COG3236	0.055512	0.060867	0.055963	0.064587	0.053705	0.053299	0.059764	0.050616	0.048380	0.056005	0.053572	0.049756			AOU COG3236	350.0	206.0	314.0	374.0	313.0	275.0	458.0	355.0	645.0	313.0	386.0	336.0
CBSS-1148.35.peg.210	0.191278	0.132961	0.181077	0.180119	0.211903	0.216297	0.201998	0.202178	0.226599	0.176963	0.197219	0.187623			CBSS-1148.35.peg.210	1206.0	450.0	1016.0	1043.0	1235.0	1116.0	1548.0	1418.0	3021.0	989.0	1421.0	1267.0
CBSS-195102.1.peg.963	0.315783	0.436114	0.333460	0.333989	0.310391	0.274248	0.317090	0.323371	0.291406	0.301678	0.314218	0.334967			CBSS-195102.1.peg.963	1991.0	1476.0	1871.0	1934.0	1809.0	1415.0	2430.0	2268.0	3885.0	1686.0	2264.0	2262.0
CBSS-227321.4.peg.3751	0.497703	0.237853	0.253081	0.323282	0.490723	0.449456	0.293341	0.363008	0.432871	0.536257	0.391246	0.413599			CBSS-227321.4.peg.3751	3138.0	805.0	1420.0	1872.0	2860.0	2319.0	2248.0	2546.0	5771.0	2997.0	2819.0	2793.0
CBSS-452863.6.peg.1046	0.012688	0.008864	0.017823	0.016233	0.016987	0.018606	0.015006	0.017395	0.012526	0.020756	0.020263	0.015697			CBSS-452863.6.peg.1046	80.0	30.0	100.0	94.0	99.0	96.0	115.0	122.0	167.0	116.0	146.0	106.0
CBSS-565654.4.peg.3098 cAD1 cluster	0.104679	0.088641	0.131174	0.115014	0.096429	0.121522	0.118093	0.098808	0.084459	0.117021	0.113946	0.141124			CBSS-565654.4.peg.3098 cAD1 cluster	660.0	300.0	736.0	666.0	562.0	627.0	905.0	693.0	1126.0	654.0	821.0	953.0
CBSS-63737.11.peg.5033	0.030611	0.044616	0.034398	0.033675	0.034659	0.032367	0.035624	0.035217	0.028203	0.031313	0.039138	0.029173			CBSS-63737.11.peg.5033	193.0	151.0	193.0	195.0	202.0	167.0	273.0	247.0	376.0	175.0	282.0	197.0
Chorismate: Intermediate for synthesis of Tryptophan, PAPA antibiotics, PABA, 3-hydroxyanthranilate and more.	0.143379	0.204761	0.150779	0.145753	0.155968	0.162804	0.159589	0.148853	0.135689	0.172132	0.166963	0.154452			Chorismate: Intermediate for synthesis of Tryptophan, PAPA antibiotics, PABA, 3-hydroxyanthranilate and more.	904.0	693.0	846.0	844.0	909.0	840.0	1223.0	1044.0	1809.0	962.0	1203.0	1043.0
CoA Test	0.256465	0.240217	0.288904	0.264912	0.277104	0.292079	0.269853	0.278601	0.274679	0.295236	0.258008	0.258851			CoA Test	1617.0	813.0	1621.0	1534.0	1615.0	1507.0	2068.0	1954.0	3662.0	1650.0	1859.0	1748.0
COG2320 family	0.015543	0.016546	0.016575	0.011570	0.016472	0.012986	0.012658	0.015826	0.009376	0.017356	0.014295	0.017918			COG2320 family	98.0	56.0	93.0	67.0	96.0	67.0	97.0	111.0	125.0	97.0	103.0	121.0
Family 02 Ca2+ P-type ATPase	0.361937	0.298720	0.330787	0.314820	0.331324	0.348479	0.331574	0.341907	0.392066	0.328518	0.336979	0.340446			Family 02 Ca2+ P-type ATPase	2282.0	1011.0	1856.0	1823.0	1931.0	1798.0	2541.0	2398.0	5227.0	1836.0	2428.0	2299.0
Family 23 FUPA23 P-type ATPase	0.490090	0.596258	0.511864	0.498738	0.487292	0.444029	0.529919	0.496036	0.462574	0.434982	0.516017	0.556649			Family 23 FUPA23 P-type ATPase	3090.0	2018.0	2872.0	2888.0	2840.0	2291.0	4061.0	3479.0	6167.0	2431.0	3718.0	3759.0
Family 24 FUPA24 P-type ATPase	0.099921	0.079777	0.101945	0.101371	0.115818	0.108924	0.098259	0.101659	0.100511	0.098054	0.105480	0.098180			Family 24 FUPA24 P-type ATPase	630.0	270.0	572.0	587.0	675.0	562.0	753.0	713.0	1340.0	548.0	760.0	663.0
Family 24 FUPA24 P-type ATPase ver.1	0.099921	0.079777	0.101945	0.101371	0.115818	0.108924	0.098259	0.101659	0.100511	0.098054	0.105480	0.098180			Family 24 FUPA24 P-type ATPase ver.1	630.0	270.0	572.0	587.0	675.0	562.0	753.0	713.0	1340.0	548.0	760.0	663.0
FIG039061: hypothetical protein related to heme utilization	0.158447	0.197965	0.156660	0.126239	0.134863	0.144392	0.128010	0.153416	0.161567	0.117379	0.132960	0.131351			FIG039061: hypothetical protein related to heme utilization	999.0	670.0	879.0	731.0	786.0	745.0	981.0	1076.0	2154.0	656.0	958.0	887.0
Glutaconate CoA-transferase or 3-oxoadipate CoA-transferase Subunits	0.000000	0.000000	0.000000	0.000000	0.000172	0.000000	0.000130	0.000000	0.000300	0.000000	0.000000	0.000296			Glutaconate CoA-transferase or 3-oxoadipate CoA-transferase Subunits	0.0	0.0	0.0	0.0	1.0	0.0	1.0	0.0	4.0	0.0	0.0	2.0
Heme and heme d1 biosynthesis from siroheme	0.000159	0.000886	0.000535	0.000000	0.001029	0.000000	0.000000	0.000428	0.000000	0.000179	0.000000	0.000296			Heme and heme d1 biosynthesis from siroheme	1.0	3.0	3.0	0.0	6.0	0.0	0.0	3.0	0.0	1.0	0.0	2.0
Heme and Siroheme Biosynthesis	0.220937	0.230171	0.214584	0.204296	0.201437	0.219011	0.210610	0.225276	0.204322	0.207739	0.227475	0.203912			Heme and Siroheme Biosynthesis	1393.0	779.0	1204.0	1183.0	1174.0	1130.0	1614.0	1580.0	2724.0	1161.0	1639.0	1377.0
Heme LB	0.222047	0.230466	0.216901	0.211204	0.202466	0.219398	0.214786	0.225989	0.204922	0.208097	0.230251	0.206281			Heme LB	1400.0	780.0	1217.0	1223.0	1180.0	1132.0	1646.0	1585.0	2732.0	1163.0	1659.0	1393.0
NAD and NADP - test subsystem	0.291834	0.342450	0.324727	0.294270	0.295464	0.305258	0.292688	0.306404	0.299732	0.305615	0.317965	0.285062			NAD and NADP - test subsystem	1840.0	1159.0	1822.0	1704.0	1722.0	1575.0	2243.0	2149.0	3996.0	1708.0	2291.0	1925.0
PCB5530 pyridoxine salvage	0.023474	0.017728	0.022813	0.029185	0.025222	0.024808	0.033275	0.023526	0.016127	0.022366	0.023733	0.033319			PCB5530 pyridoxine salvage	148.0	60.0	128.0	169.0	147.0	128.0	255.0	165.0	215.0	125.0	171.0	225.0
PROSC YggS	0.654247	0.683126	0.674585	0.660034	0.633479	0.630285	0.666672	0.648881	0.651069	0.638784	0.670489	0.695848			PROSC YggS	4125.0	2312.0	3785.0	3822.0	3692.0	3252.0	5109.0	4551.0	8680.0	3570.0	4831.0	4699.0
Respiratory Systems - Shewanella (updated)	0.012213	0.017433	0.015327	0.026422	0.015099	0.011047	0.032231	0.006131	0.009301	0.013062	0.017210	0.022361			Respiratory Systems - Shewanella (updated)	77.0	59.0	86.0	153.0	88.0	57.0	247.0	43.0	124.0	73.0	124.0	151.0
TN RidA: all subgroups, 981 genomes	0.000634	0.003841	0.002495	0.008635	0.000172	0.000000	0.006524	0.000285	0.002400	0.000000	0.002221	0.005923			TN RidA: all subgroups, 981 genomes	4.0	13.0	14.0	50.0	1.0	0.0	50.0	2.0	32.0	0.0	16.0	40.0
YggSProC	0.363365	0.377315	0.314925	0.317929	0.349512	0.360689	0.349712	0.374130	0.368439	0.338001	0.367790	0.347110			YggSProC	2291.0	1277.0	1767.0	1841.0	2037.0	1861.0	2680.0	2624.0	4912.0	1889.0	2650.0	2344.0
SEED level 3															SEED level 3
#Datasets	PID002-matches-mag2	PID003-matches-mag2	PID004-matches-mag2	PID009-matches-mag2	PID010-matches-mag2	PID011-matches-mag2	PID012-matches-mag2	PID015-matches-mag2	PID035-matches-mag2	PID036-matches-mag2	PID043-matches-mag2	PID048-matches-mag2			#Datasets	PID002-matches-mag2	PID003-matches-mag2	PID004-matches-mag2	PID009-matches-mag2	PID010-matches-mag2	PID011-matches-mag2	PID012-matches-mag2	PID015-matches-mag2	PID035-matches-mag2	PID036-matches-mag2	PID043-matches-mag2	PID048-matches-mag2
Pyrroline-5-carboxylate reductase (EC 1.5.1.2)	0.069691	0.105537	0.078833	0.085964	0.078943	0.076682	0.085120	0.104413	0.074777	0.066212	0.087603	0.082337			Pyrroline-5-carboxylate reductase (EC 1.5.1.2)	128.0	108.0	130.0	151.0	133.0	114.0	195.0	211.0	285.0	108.0	185.0	166.0
Alanine racemase (EC 5.1.1.1)	0.073502	0.112377	0.104909	0.067747	0.100905	0.072646	0.080319	0.094516	0.076089	0.070503	0.109385	0.111106			Alanine racemase (EC 5.1.1.1)	135.0	115.0	173.0	119.0	170.0	108.0	184.0	191.0	290.0	115.0	231.0	224.0
Alanine racemase, biosynthetic (EC 5.1.1.1)	0.000000	0.000000	0.000606	0.001708	0.000000	0.000000	0.003929	0.000000	0.000000	0.000000	0.002841	0.000992			Alanine racemase, biosynthetic (EC 5.1.1.1)	0.0	0.0	1.0	3.0	0.0	0.0	9.0	0.0	0.0	0.0	6.0	2.0
Alanine racemase, catabolic (EC 5.1.1.1)	0.000000	0.000000	0.000606	0.001139	0.000000	0.000000	0.000437	0.000000	0.000000	0.000000	0.000474	0.002976			Alanine racemase, catabolic (EC 5.1.1.1)	0.0	0.0	1.0	2.0	0.0	0.0	1.0	0.0	0.0	0.0	1.0	6.0
Branched-chain amino acid aminotransferase (EC 2.6.1.42)	0.119781	0.085016	0.120676	0.114999	0.138299	0.123095	0.126153	0.150433	0.154802	0.140393	0.133535	0.120530			Branched-chain amino acid aminotransferase (EC 2.6.1.42)	220.0	87.0	199.0	202.0	233.0	183.0	289.0	304.0	590.0	229.0	282.0	243.0
Cysteine desulfurase (EC 2.8.1.7)	0.236295	0.193484	0.212243	0.169652	0.204777	0.176234	0.178535	0.230103	0.194684	0.169208	0.194620	0.161202			Cysteine desulfurase (EC 2.8.1.7)	434.0	198.0	350.0	298.0	345.0	262.0	409.0	465.0	742.0	276.0	411.0	325.0
Cysteine desulfurase (EC 2.8.1.7), IscS subfamily	0.001633	0.001954	0.003638	0.007970	0.001187	0.002018	0.013095	0.000990	0.002624	0.000613	0.007576	0.007440			Cysteine desulfurase (EC 2.8.1.7), IscS subfamily	3.0	2.0	6.0	14.0	2.0	3.0	30.0	2.0	10.0	1.0	16.0	15.0
Cysteine desulfurase (EC 2.8.1.7), NifS subfamily	0.000000	0.000000	0.001819	0.000569	0.000000	0.000673	0.001310	0.001485	0.000262	0.000613	0.000474	0.000000			Cysteine desulfurase (EC 2.8.1.7), NifS subfamily	0.0	0.0	3.0	1.0	0.0	1.0	3.0	3.0	1.0	1.0	1.0	0.0
Cysteine desulfurase (EC 2.8.1.7), SufS subfamily	0.031034	0.077198	0.035778	0.060346	0.061730	0.026906	0.049763	0.040577	0.048015	0.036784	0.037409	0.063985			Cysteine desulfurase (EC 2.8.1.7), SufS subfamily	57.0	79.0	59.0	106.0	104.0	40.0	114.0	82.0	183.0	60.0	79.0	129.0
Cysteine desulfurase CsdA-CsdE (EC 2.8.1.7), main protein CsdA	0.000000	0.001954	0.002426	0.017648	0.000000	0.000000	0.012659	0.000000	0.000262	0.000000	0.008050	0.002976			Cysteine desulfurase CsdA-CsdE (EC 2.8.1.7), main protein CsdA	0.0	2.0	4.0	31.0	0.0	0.0	29.0	0.0	1.0	0.0	17.0	6.0
HTH-type transcriptional regulator IlvY	0.001089	0.000977	0.004245	0.011386	0.000000	0.000000	0.006548	0.000000	0.000787	0.000000	0.002368	0.004464			HTH-type transcriptional regulator IlvY	2.0	1.0	7.0	20.0	0.0	0.0	15.0	0.0	3.0	0.0	5.0	9.0
Valine--pyruvate aminotransferase (EC 2.6.1.66)	0.001089	0.000977	0.012735	0.013094	0.000000	0.000673	0.017897	0.005443	0.001574	0.000613	0.017047	0.005952			Valine--pyruvate aminotransferase (EC 2.6.1.66)	2.0	1.0	21.0	23.0	0.0	1.0	41.0	11.0	6.0	1.0	36.0	12.0
D-3-phosphoglycerate dehydrogenase (EC 1.1.1.95)	0.250451	0.317587	0.227404	0.174206	0.220209	0.222647	0.210400	0.265238	0.235615	0.198022	0.214508	0.221715			D-3-phosphoglycerate dehydrogenase (EC 1.1.1.95)	460.0	325.0	375.0	306.0	371.0	331.0	482.0	536.0	898.0	323.0	453.0	447.0
L-alanine:glyoxylate aminotransferase (EC 2.6.1.44)	0.000000	0.000000	0.000606	0.000000	0.000000	0.000673	0.000437	0.000000	0.000000	0.000000	0.000474	0.000496			L-alanine:glyoxylate aminotransferase (EC 2.6.1.44)	0.0	0.0	1.0	0.0	0.0	1.0	1.0	0.0	0.0	0.0	1.0	1.0
Low-specificity L-threonine aldolase (EC 4.1.2.48)	0.072413	0.044951	0.077014	0.083687	0.078943	0.087444	0.068096	0.104413	0.068480	0.097478	0.083814	0.074897			Low-specificity L-threonine aldolase (EC 4.1.2.48)	133.0	46.0	127.0	147.0	133.0	130.0	156.0	211.0	261.0	159.0	177.0	151.0
Phosphoserine aminotransferase (EC 2.6.1.52)	0.157893	0.093810	0.127952	0.122400	0.146015	0.141929	0.125716	0.119753	0.149030	0.131197	0.117908	0.134914			Phosphoserine aminotransferase (EC 2.6.1.52)	290.0	96.0	211.0	215.0	246.0	211.0	288.0	242.0	568.0	214.0	249.0	272.0
Phosphoserine phosphatase (EC 3.1.3.3)	0.026678	0.038111	0.037597	0.041559	0.033833	0.057175	0.035794	0.047505	0.045654	0.049659	0.057770	0.062497			Phosphoserine phosphatase (EC 3.1.3.3)	49.0	39.0	62.0	73.0	57.0	85.0	82.0	96.0	174.0	81.0	122.0	126.0
Serine hydroxymethyltransferase (EC 2.1.2.1)	0.132303	0.146579	0.117643	0.137202	0.125240	0.134530	0.116113	0.176165	0.192585	0.131197	0.159579	0.137394			Serine hydroxymethyltransferase (EC 2.1.2.1)	243.0	150.0	194.0	241.0	211.0	200.0	266.0	356.0	734.0	214.0	337.0	277.0
Serine--glyoxylate aminotransferase (EC 2.6.1.45)	0.002178	0.000977	0.007883	0.005693	0.000000	0.002018	0.003056	0.002969	0.002624	0.001839	0.005682	0.004960			Serine--glyoxylate aminotransferase (EC 2.6.1.45)	4.0	1.0	13.0	10.0	0.0	3.0	7.0	6.0	10.0	3.0	12.0	10.0
4-hydroxyproline epimerase (EC 5.1.1.8)	0.000000	0.000000	0.000000	0.000569	0.000594	0.000000	0.000000	0.000000	0.000000	0.000000	0.000000	0.000000			4-hydroxyproline epimerase (EC 5.1.1.8)	0.0	0.0	0.0	1.0	1.0	0.0	0.0	0.0	0.0	0.0	0.0	0.0
Aspartate racemase (EC 5.1.1.13)	0.007622	0.012704	0.009703	0.006262	0.008310	0.010762	0.016151	0.013361	0.007347	0.001226	0.006629	0.013392			Aspartate racemase (EC 5.1.1.13)	14.0	13.0	16.0	11.0	14.0	16.0	37.0	27.0	28.0	2.0	14.0	27.0
Diaminopimelate epimerase (EC 5.1.1.7)	0.092013	0.064495	0.097632	0.092796	0.100905	0.095516	0.079446	0.088083	0.075827	0.074182	0.093758	0.090273			Diaminopimelate epimerase (EC 5.1.1.7)	169.0	66.0	161.0	163.0	170.0	142.0	182.0	178.0	289.0	121.0	198.0	182.0
Glutamate racemase (EC 5.1.1.3)	0.056079	0.067426	0.046694	0.052376	0.066478	0.056502	0.058493	0.066309	0.063758	0.045367	0.058717	0.049105			Glutamate racemase (EC 5.1.1.3)	103.0	69.0	77.0	92.0	112.0	84.0	134.0	134.0	243.0	74.0	124.0	99.0
Not a Proline racemase, nor 4-hydroxyproline epimerase [missing catalytic residues]	0.000544	0.000000	0.000000	0.000000	0.000000	0.000000	0.000000	0.000000	0.000000	0.000000	0.000474	0.000000			Not a Proline racemase, nor 4-hydroxyproline epimerase [missing catalytic residues]	1.0	0.0	0.0	0.0	0.0	0.0	0.0	0.0	0.0	0.0	1.0	0.0
Proline racemase (EC 5.1.1.4)	0.004900	0.001954	0.001819	0.002277	0.000594	0.001345	0.001746	0.002969	0.001050	0.001839	0.007576	0.000992			Proline racemase (EC 5.1.1.4)	9.0	2.0	3.0	4.0	1.0	2.0	4.0	6.0	4.0	3.0	16.0	2.0
Agmatinase (EC 3.5.3.11)	0.017423	0.016612	0.021831	0.030173	0.036207	0.024888	0.035794	0.047010	0.032010	0.020844	0.031253	0.012400			Agmatinase (EC 3.5.3.11)	32.0	17.0	36.0	53.0	61.0	37.0	82.0	95.0	122.0	34.0	66.0	25.0
Agmatine deiminase (EC 3.5.3.12)	0.037568	0.027361	0.024256	0.019926	0.027304	0.018162	0.020080	0.027711	0.029911	0.034945	0.023676	0.028768			Agmatine deiminase (EC 3.5.3.12)	69.0	28.0	40.0	35.0	46.0	27.0	46.0	56.0	114.0	57.0	50.0	58.0
Arginase (EC 3.5.3.1)	0.009800	0.004886	0.018799	0.013094	0.011278	0.010762	0.011786	0.012866	0.008396	0.021458	0.013259	0.009424			Arginase (EC 3.5.3.1)	18.0	5.0	31.0	23.0	19.0	16.0	27.0	26.0	32.0	35.0	28.0	19.0
Arginine ABC transporter, ATP-binding protein ArtP	0.000000	0.000000	0.000000	0.000569	0.000000	0.000000	0.000437	0.000000	0.000000	0.000000	0.000000	0.000000			Arginine ABC transporter, ATP-binding protein ArtP	0.0	0.0	0.0	1.0	0.0	0.0	1.0	0.0	0.0	0.0	0.0	0.0
Arginine ABC transporter, periplasmic arginine-binding protein ArtI	0.000000	0.000000	0.000000	0.006832	0.000000	0.000000	0.004365	0.000000	0.000000	0.000000	0.000000	0.001984			Arginine ABC transporter, periplasmic arginine-binding protein ArtI	0.0	0.0	0.0	12.0	0.0	0.0	10.0	0.0	0.0	0.0	0.0	4.0
Arginine ABC transporter, periplasmic arginine-binding protein ArtJ	0.000544	0.000977	0.000606	0.005124	0.000000	0.000000	0.004365	0.000000	0.000000	0.000000	0.001894	0.000992			Arginine ABC transporter, periplasmic arginine-binding protein ArtJ	1.0	1.0	1.0	9.0	0.0	0.0	10.0	0.0	0.0	0.0	4.0	2.0
Arginine ABC transporter, permease protein ArtM	0.000000	0.000000	0.001213	0.007970	0.000000	0.000000	0.003056	0.000000	0.000000	0.000000	0.002841	0.002480			Arginine ABC transporter, permease protein ArtM	0.0	0.0	2.0	14.0	0.0	0.0	7.0	0.0	0.0	0.0	6.0	5.0
Arginine ABC transporter, permease protein ArtQ	0.000000	0.000000	0.000000	0.005693	0.000000	0.000000	0.004365	0.000495	0.000000	0.000000	0.000000	0.003968			Arginine ABC transporter, permease protein ArtQ	0.0	0.0	0.0	10.0	0.0	0.0	10.0	1.0	0.0	0.0	0.0	8.0
Arginine decarboxylase (EC 4.1.1.19)	0.071868	0.028339	0.075801	0.050098	0.067665	0.065920	0.057184	0.073732	0.067169	0.056403	0.057297	0.037201			Arginine decarboxylase (EC 4.1.1.19)	132.0	29.0	125.0	88.0	114.0	98.0	131.0	149.0	256.0	92.0	121.0	75.0
Arginine decarboxylase, catabolic (EC 4.1.1.19)	0.000000	0.000977	0.007277	0.013663	0.000000	0.000000	0.013968	0.000000	0.000262	0.000000	0.006629	0.009424			Arginine decarboxylase, catabolic (EC 4.1.1.19)	0.0	1.0	12.0	24.0	0.0	0.0	32.0	0.0	1.0	0.0	14.0	19.0
Arginine deiminase (EC 3.5.3.6)	0.009800	0.056677	0.019405	0.002277	0.013652	0.015471	0.020080	0.009897	0.013644	0.013488	0.017521	0.016368			Arginine deiminase (EC 3.5.3.6)	18.0	58.0	32.0	4.0	23.0	23.0	46.0	20.0	52.0	22.0	37.0	33.0
Arginine N-succinyltransferase (EC 2.3.1.109)	0.000000	0.000000	0.003032	0.009678	0.000000	0.000000	0.009167	0.000000	0.000000	0.000000	0.000474	0.006944			Arginine N-succinyltransferase (EC 2.3.1.109)	0.0	0.0	5.0	17.0	0.0	0.0	21.0	0.0	0.0	0.0	1.0	14.0
Arginine pathway regulatory protein ArgR, repressor of arg regulon	0.043012	0.049837	0.041842	0.030173	0.041549	0.042377	0.041032	0.042062	0.035946	0.043528	0.041670	0.043153			Arginine pathway regulatory protein ArgR, repressor of arg regulon	79.0	51.0	69.0	53.0	70.0	63.0	94.0	85.0	137.0	71.0	88.0	87.0
Arginine utilization protein RocB	0.001089	0.000977	0.002426	0.000000	0.002968	0.000000	0.000437	0.001485	0.000525	0.000000	0.000000	0.000496			Arginine utilization protein RocB	2.0	1.0	4.0	0.0	5.0	0.0	1.0	3.0	2.0	0.0	0.0	1.0
Arginine utilization regulatory protein RocR	0.001089	0.000977	0.003032	0.000000	0.000000	0.000000	0.000000	0.000990	0.000787	0.000000	0.000474	0.001488			Arginine utilization regulatory protein RocR	2.0	1.0	5.0	0.0	0.0	0.0	0.0	2.0	3.0	0.0	1.0	3.0
Arginine/agmatine antiporter	0.000000	0.000977	0.008490	0.007401	0.000000	0.000000	0.009167	0.000000	0.000000	0.000000	0.003315	0.005952			Arginine/agmatine antiporter	0.0	1.0	14.0	13.0	0.0	0.0	21.0	0.0	0.0	0.0	7.0	12.0
Arginine/ornithine antiporter ArcD	0.020145	0.095765	0.026076	0.024480	0.025523	0.020179	0.035794	0.018309	0.029124	0.014714	0.026518	0.054065			Arginine/ornithine antiporter ArcD	37.0	98.0	43.0	43.0	43.0	30.0	82.0	37.0	111.0	24.0	56.0	109.0
Biosynthetic arginine decarboxylase (EC 4.1.1.19)	0.034301	0.013681	0.028501	0.041559	0.045110	0.047085	0.047580	0.029691	0.054574	0.049046	0.044512	0.032736			Biosynthetic arginine decarboxylase (EC 4.1.1.19)	63.0	14.0	47.0	73.0	76.0	70.0	109.0	60.0	208.0	80.0	94.0	66.0
Carbamate kinase (EC 2.7.2.2)	0.063157	0.097719	0.076408	0.062623	0.060543	0.039686	0.053255	0.060371	0.042505	0.051498	0.044512	0.060513			Carbamate kinase (EC 2.7.2.2)	116.0	100.0	126.0	110.0	102.0	59.0	122.0	122.0	162.0	84.0	94.0	122.0
Delta-1-pyrroline-5-carboxylate dehydrogenase (EC 1.5.1.12)	0.041379	0.011726	0.018799	0.085395	0.021368	0.017489	0.060239	0.006433	0.025188	0.044754	0.015626	0.071425			Delta-1-pyrroline-5-carboxylate dehydrogenase (EC 1.5.1.12)	76.0	12.0	31.0	150.0	36.0	26.0	138.0	13.0	96.0	73.0	33.0	144.0
Histidine ABC transporter, ATP-binding protein HisP (TC 3.A.1.3.1)	0.004356	0.001954	0.003032	0.006832	0.001781	0.001345	0.006548	0.002474	0.003936	0.002452	0.003788	0.004464			Histidine ABC transporter, ATP-binding protein HisP (TC 3.A.1.3.1)	8.0	2.0	5.0	12.0	3.0	2.0	15.0	5.0	15.0	4.0	8.0	9.0
Histidine ABC transporter, histidine-binding periplasmic protein precursor HisJ (TC 3.A.1.3.1)	0.001089	0.000977	0.000606	0.010817	0.000000	0.000000	0.006548	0.000000	0.000000	0.000000	0.003788	0.000496			Histidine ABC transporter, histidine-binding periplasmic protein precursor HisJ (TC 3.A.1.3.1)	2.0	1.0	1.0	19.0	0.0	0.0	15.0	0.0	0.0	0.0	8.0	1.0
Histidine ABC transporter, permease protein HisM (TC 3.A.1.3.1)	0.000000	0.000000	0.000000	0.005693	0.000000	0.000000	0.005238	0.000000	0.000000	0.000000	0.004262	0.002976			Histidine ABC transporter, permease protein HisM (TC 3.A.1.3.1)	0.0	0.0	0.0	10.0	0.0	0.0	12.0	0.0	0.0	0.0	9.0	6.0
Histidine ABC transporter, permease protein HisQ (TC 3.A.1.3.1)	0.000544	0.000977	0.000606	0.007970	0.000000	0.000000	0.004802	0.000000	0.000000	0.000000	0.000474	0.003968			Histidine ABC transporter, permease protein HisQ (TC 3.A.1.3.1)	1.0	1.0	1.0	14.0	0.0	0.0	11.0	0.0	0.0	0.0	1.0	8.0
Lysine-arginine-ornithine-binding periplasmic protein precursor (TC 3.A.1.3.1)	0.000544	0.000977	0.002426	0.007401	0.000000	0.000000	0.006111	0.001979	0.000000	0.000000	0.000947	0.005456			Lysine-arginine-ornithine-binding periplasmic protein precursor (TC 3.A.1.3.1)	1.0	1.0	4.0	13.0	0.0	0.0	14.0	4.0	0.0	0.0	2.0	11.0
NADP-specific glutamate dehydrogenase (EC 1.4.1.4)	0.145915	0.164168	0.149783	0.154281	0.163228	0.135202	0.133137	0.164289	0.188387	0.150816	0.126905	0.127474			NADP-specific glutamate dehydrogenase (EC 1.4.1.4)	268.0	168.0	247.0	271.0	275.0	201.0	305.0	332.0	718.0	246.0	268.0	257.0
Ornithine aminotransferase (EC 2.6.1.13)	0.008711	0.002932	0.001213	0.004554	0.009497	0.008072	0.001310	0.005443	0.004723	0.012875	0.002841	0.007936			Ornithine aminotransferase (EC 2.6.1.13)	16.0	3.0	2.0	8.0	16.0	12.0	3.0	11.0	18.0	21.0	6.0	16.0
Ornithine carbamoyltransferase (EC 2.1.3.3)	0.150815	0.137784	0.149177	0.104182	0.182222	0.176907	0.161947	0.166763	0.162674	0.141007	0.168102	0.152770			Ornithine carbamoyltransferase (EC 2.1.3.3)	277.0	141.0	246.0	183.0	307.0	263.0	371.0	337.0	620.0	230.0	355.0	308.0
Ornithine cyclodeaminase (EC 4.3.1.12)	0.011434	0.001954	0.004851	0.001708	0.006529	0.004709	0.006548	0.006928	0.002099	0.003065	0.004735	0.004464			Ornithine cyclodeaminase (EC 4.3.1.12)	21.0	2.0	8.0	3.0	11.0	7.0	15.0	14.0	8.0	5.0	10.0	9.0
Ornithine decarboxylase (EC 4.1.1.17)	0.020689	0.041042	0.018799	0.063762	0.016026	0.006726	0.038850	0.017814	0.007347	0.011035	0.013732	0.023808			Ornithine decarboxylase (EC 4.1.1.17)	38.0	42.0	31.0	112.0	27.0	10.0	89.0	36.0	28.0	18.0	29.0	48.0
Putrescine aminotransferase (EC 2.6.1.82)	0.001089	0.000000	0.001819	0.011955	0.002968	0.000000	0.015278	0.000990	0.003411	0.001226	0.006156	0.010416			Putrescine aminotransferase (EC 2.6.1.82)	2.0	0.0	3.0	21.0	5.0	0.0	35.0	2.0	13.0	2.0	13.0	21.0
Succinylarginine dihydrolase (EC 3.5.3.23)	0.000000	0.000000	0.002426	0.012525	0.000000	0.000000	0.009603	0.000000	0.000000	0.000000	0.003315	0.002480			Succinylarginine dihydrolase (EC 3.5.3.23)	0.0	0.0	4.0	22.0	0.0	0.0	22.0	0.0	0.0	0.0	7.0	5.0
Succinylglutamate desuccinylase (EC 3.5.1.96)	0.001089	0.000000	0.000000	0.006832	0.000000	0.000000	0.003929	0.000000	0.000000	0.000000	0.000000	0.001984			Succinylglutamate desuccinylase (EC 3.5.1.96)	2.0	0.0	0.0	12.0	0.0	0.0	9.0	0.0	0.0	0.0	0.0	4.0
Succinylglutamic semialdehyde dehydrogenase (EC 1.2.1.71)	0.000000	0.000000	0.000000	0.012525	0.000000	0.000000	0.010040	0.000000	0.000000	0.000000	0.006629	0.006944			Succinylglutamic semialdehyde dehydrogenase (EC 1.2.1.71)	0.0	0.0	0.0	22.0	0.0	0.0	23.0	0.0	0.0	0.0	14.0	14.0
Succinylornithine transaminase (EC 2.6.1.81)	0.000544	0.000000	0.001819	0.006262	0.000000	0.000000	0.006984	0.000000	0.000000	0.000000	0.004262	0.005952			Succinylornithine transaminase (EC 2.6.1.81)	1.0	0.0	3.0	11.0	0.0	0.0	16.0	0.0	0.0	0.0	9.0	12.0
Transcriptional regulator ArcR essential for anaerobic expression of the ADI pathway, Crp/Fnr family	0.000000	0.004886	0.000000	0.000000	0.000000	0.000000	0.000000	0.000000	0.000000	0.000000	0.000000	0.000000			Transcriptional regulator ArcR essential for anaerobic expression of the ADI pathway, Crp/Fnr family	0.0	5.0	0.0	0.0	0.0	0.0	0.0	0.0	0.0	0.0	0.0	0.0
Transcriptional regulator of catabolic arginine decarboxylase (adiA)	0.000000	0.000977	0.000606	0.003416	0.000000	0.000000	0.003492	0.000000	0.000000	0.000000	0.003315	0.002480			Transcriptional regulator of catabolic arginine decarboxylase (adiA)	0.0	1.0	1.0	6.0	0.0	0.0	8.0	0.0	0.0	0.0	7.0	5.0
Acetylglutamate kinase (EC 2.7.2.8)	0.094736	0.069381	0.104909	0.089380	0.106247	0.120404	0.099962	0.112330	0.097604	0.099931	0.093758	0.075889			Acetylglutamate kinase (EC 2.7.2.8)	174.0	71.0	173.0	157.0	179.0	179.0	229.0	227.0	372.0	163.0	198.0	153.0
Acetylornithine aminotransferase (EC 2.6.1.11)	0.142648	0.072312	0.145538	0.097920	0.138299	0.127803	0.125716	0.142021	0.124891	0.142846	0.136376	0.098705			Acetylornithine aminotransferase (EC 2.6.1.11)	262.0	74.0	240.0	172.0	233.0	190.0	288.0	287.0	476.0	233.0	288.0	199.0
Acetylornithine deacetylase (EC 3.5.1.16)	0.046823	0.130944	0.050938	0.039851	0.046297	0.043722	0.055437	0.053938	0.060084	0.054563	0.048773	0.056049			Acetylornithine deacetylase (EC 3.5.1.16)	86.0	134.0	84.0	70.0	78.0	65.0	127.0	109.0	229.0	89.0	103.0	113.0
Argininosuccinate lyase (EC 4.3.2.1)	0.108347	0.088925	0.113399	0.122400	0.126428	0.129821	0.107383	0.129155	0.136698	0.128745	0.132114	0.125490			Argininosuccinate lyase (EC 4.3.2.1)	199.0	91.0	187.0	215.0	213.0	193.0	246.0	261.0	521.0	210.0	279.0	253.0
Argininosuccinate synthase (EC 6.3.4.5)	0.173138	0.104560	0.184955	0.165667	0.225551	0.184978	0.199924	0.235547	0.269986	0.208444	0.208352	0.184019			Argininosuccinate synthase (EC 6.3.4.5)	318.0	107.0	305.0	291.0	380.0	275.0	458.0	476.0	1029.0	340.0	440.0	371.0
Glutamate N-acetyltransferase (EC 2.3.1.35)	0.000544	0.000000	0.004245	0.002277	0.006529	0.003363	0.005675	0.002474	0.004985	0.000000	0.005682	0.008432			Glutamate N-acetyltransferase (EC 2.3.1.35)	1.0	0.0	7.0	4.0	11.0	5.0	13.0	5.0	19.0	0.0	12.0	17.0
N-acetyl-gamma-glutamyl-phosphate reductase (EC 1.2.1.38)	0.100180	0.085016	0.115824	0.095073	0.108621	0.120404	0.105200	0.111835	0.116495	0.123841	0.107017	0.086305			N-acetyl-gamma-glutamyl-phosphate reductase (EC 1.2.1.38)	184.0	87.0	191.0	167.0	183.0	179.0	241.0	226.0	444.0	202.0	226.0	174.0
N-acetylglutamate synthase (EC 2.3.1.1)	0.001089	0.000977	0.003638	0.015940	0.003561	0.001345	0.017897	0.001979	0.000525	0.003065	0.001421	0.005456			N-acetylglutamate synthase (EC 2.3.1.1)	2.0	1.0	6.0	28.0	6.0	2.0	41.0	4.0	2.0	5.0	3.0	11.0
N-acetylornithine carbamoyltransferase (EC 2.1.3.9)	0.014156	0.016612	0.009703	0.011955	0.020181	0.021525	0.013532	0.020289	0.029649	0.025136	0.010891	0.012896			N-acetylornithine carbamoyltransferase (EC 2.1.3.9)	26.0	17.0	16.0	21.0	34.0	32.0	31.0	41.0	113.0	41.0	23.0	26.0
N-succinyl-L,L-diaminopimelate desuccinylase (EC 3.5.1.18)	0.001633	0.001954	0.006671	0.014233	0.007123	0.003363	0.013968	0.004948	0.006559	0.001839	0.017047	0.023808			N-succinyl-L,L-diaminopimelate desuccinylase (EC 3.5.1.18)	3.0	2.0	11.0	25.0	12.0	5.0	32.0	10.0	25.0	3.0	36.0	48.0
Predicted amino-acid acetyltransferase (EC 2.3.1.1) complementing ArgA function in Arginine Biosynthesis pathway	0.013067	0.021498	0.010309	0.005124	0.004748	0.009417	0.006111	0.007423	0.006559	0.007357	0.005682	0.006944			Predicted amino-acid acetyltransferase (EC 2.3.1.1) complementing ArgA function in Arginine Biosynthesis pathway	24.0	22.0	17.0	9.0	8.0	14.0	14.0	15.0	25.0	12.0	12.0	14.0
Predicted arginine uptake transporter	0.000544	0.013681	0.001213	0.000000	0.000000	0.000000	0.001310	0.001979	0.000525	0.000000	0.000000	0.000496			Predicted arginine uptake transporter	1.0	14.0	2.0	0.0	0.0	0.0	3.0	4.0	2.0	0.0	0.0	1.0
Agmatine/putrescine antiporter, associated with agmatine catabolism	0.000544	0.004886	0.007277	0.002847	0.000000	0.000673	0.006111	0.000000	0.001050	0.001839	0.002841	0.006944			Agmatine/putrescine antiporter, associated with agmatine catabolism	1.0	5.0	12.0	5.0	0.0	1.0	14.0	0.0	4.0	3.0	6.0	14.0
Asparaginyl-tRNA synthetase (EC 6.1.1.22)	0.199272	0.150488	0.181317	0.144033	0.172725	0.215248	0.153217	0.193485	0.225119	0.175952	0.153423	0.149298			Asparaginyl-tRNA synthetase (EC 6.1.1.22)	366.0	154.0	299.0	253.0	291.0	320.0	351.0	391.0	858.0	287.0	324.0	301.0
Aspartate aminotransferase (EC 2.6.1.1)	0.407799	0.408466	0.375974	0.292051	0.367411	0.354486	0.331315	0.364207	0.393828	0.383783	0.391134	0.434998			Aspartate aminotransferase (EC 2.6.1.1)	749.0	418.0	620.0	513.0	619.0	527.0	759.0	736.0	1501.0	626.0	826.0	877.0
NG,NG-dimethylarginine dimethylaminohydrolase 1 (EC 3.5.3.18)	0.005445	0.011726	0.010915	0.001708	0.007123	0.006726	0.005238	0.003464	0.007347	0.004905	0.003788	0.011408			NG,NG-dimethylarginine dimethylaminohydrolase 1 (EC 3.5.3.18)	10.0	12.0	18.0	3.0	12.0	10.0	12.0	7.0	28.0	8.0	8.0	23.0
Putrescine carbamoyltransferase (EC 2.1.3.6)	0.000544	0.005863	0.002426	0.000569	0.001187	0.000000	0.000437	0.003959	0.002099	0.000000	0.000474	0.001488			Putrescine carbamoyltransferase (EC 2.1.3.6)	1.0	6.0	4.0	1.0	2.0	0.0	1.0	8.0	8.0	0.0	1.0	3.0
Spermidine synthase (EC 2.5.1.16)	0.053901	0.020521	0.036991	0.044405	0.049265	0.045067	0.044525	0.061856	0.039619	0.035558	0.038829	0.024800			Spermidine synthase (EC 2.5.1.16)	99.0	21.0	61.0	78.0	83.0	67.0	102.0	125.0	151.0	58.0	82.0	50.0
Carbamoyl-phosphate synthase large chain (EC 6.3.5.5)	0.458433	0.254070	0.361420	0.337595	0.394715	0.449329	0.358379	0.402310	0.610551	0.345160	0.343307	0.383414			Carbamoyl-phosphate synthase large chain (EC 6.3.5.5)	842.0	260.0	596.0	593.0	665.0	668.0	821.0	813.0	2327.0	563.0	725.0	773.0
Carbamoyl-phosphate synthase small chain (EC 6.3.5.5)	0.102358	0.060586	0.087929	0.089380	0.096156	0.097534	0.090795	0.085608	0.114659	0.086443	0.104650	0.090273			Carbamoyl-phosphate synthase small chain (EC 6.3.5.5)	188.0	62.0	145.0	157.0	162.0	145.0	208.0	173.0	437.0	141.0	221.0	182.0
2-hydroxyhepta-2,4-diene-1,7-dioate isomerase (EC 5.3.3.-)	0.000000	0.000000	0.000606	0.000569	0.000000	0.000000	0.000000	0.000990	0.000000	0.000613	0.000000	0.000496			2-hydroxyhepta-2,4-diene-1,7-dioate isomerase (EC 5.3.3.-)	0.0	0.0	1.0	1.0	0.0	0.0	0.0	2.0	0.0	1.0	0.0	1.0
2-oxo-hepta-3-ene-1,7-dioic acid hydratase (EC 4.2.-.-)	0.000000	0.000000	0.000000	0.000000	0.001187	0.000000	0.000437	0.000000	0.000000	0.001226	0.003315	0.000000			2-oxo-hepta-3-ene-1,7-dioic acid hydratase (EC 4.2.-.-)	0.0	0.0	0.0	0.0	2.0	0.0	1.0	0.0	0.0	2.0	7.0	0.0
3,4-dihydroxyphenylacetate 2,3-dioxygenase (EC 1.13.11.15)	0.000544	0.000000	0.007277	0.000000	0.000000	0.000000	0.000000	0.000000	0.000000	0.000000	0.000000	0.000000			3,4-dihydroxyphenylacetate 2,3-dioxygenase (EC 1.13.11.15)	1.0	0.0	12.0	0.0	0.0	0.0	0.0	0.0	0.0	0.0	0.0	0.0
4-hydroxyphenylpyruvate dioxygenase (EC 1.13.11.27)	0.001633	0.000000	0.000000	0.009678	0.000000	0.000000	0.008294	0.000000	0.000000	0.000000	0.000947	0.000000			4-hydroxyphenylpyruvate dioxygenase (EC 1.13.11.27)	3.0	0.0	0.0	17.0	0.0	0.0	19.0	0.0	0.0	0.0	2.0	0.0
5-carboxymethyl-2-hydroxymuconate delta-isomerase (EC 5.3.3.10)	0.000000	0.000000	0.001819	0.000569	0.000000	0.000000	0.001746	0.000495	0.000000	0.000000	0.000000	0.000000			5-carboxymethyl-2-hydroxymuconate delta-isomerase (EC 5.3.3.10)	0.0	0.0	3.0	1.0	0.0	0.0	4.0	1.0	0.0	0.0	0.0	0.0
5-carboxymethyl-2-hydroxymuconate semialdehyde dehydrogenase (EC 1.2.1.60)	0.001089	0.000000	0.002426	0.001139	0.000000	0.000000	0.000000	0.000000	0.000000	0.000000	0.001421	0.001488			5-carboxymethyl-2-hydroxymuconate semialdehyde dehydrogenase (EC 1.2.1.60)	2.0	0.0	4.0	2.0	0.0	0.0	0.0	0.0	0.0	0.0	3.0	3.0
5-carboxymethyl-2-oxo-hex-3- ene-1,7-dioate decarboxylase (EC 4.1.1.68)	0.000000	0.000000	0.000606	0.000000	0.000000	0.000000	0.000437	0.000000	0.000000	0.000000	0.000474	0.000496			5-carboxymethyl-2-oxo-hex-3- ene-1,7-dioate decarboxylase (EC 4.1.1.68)	0.0	0.0	1.0	0.0	0.0	0.0	1.0	0.0	0.0	0.0	1.0	1.0
Aromatic amino acid transport protein AroP	0.002178	0.000000	0.000606	0.010247	0.000000	0.000000	0.011786	0.000000	0.000000	0.000000	0.003315	0.004960			Aromatic amino acid transport protein AroP	4.0	0.0	1.0	18.0	0.0	0.0	27.0	0.0	0.0	0.0	7.0	10.0
Homoprotocatechuate degradative operon repressor	0.000544	0.000000	0.002426	0.000569	0.000000	0.000000	0.000000	0.000000	0.000000	0.000000	0.003788	0.000496			Homoprotocatechuate degradative operon repressor	1.0	0.0	4.0	1.0	0.0	0.0	0.0	0.0	0.0	0.0	8.0	1.0
Kynurenine formamidase, bacterial (EC 3.5.1.9)	0.000544	0.000977	0.003032	0.000569	0.001187	0.000673	0.000000	0.000990	0.001050	0.000000	0.001421	0.001488			Kynurenine formamidase, bacterial (EC 3.5.1.9)	1.0	1.0	5.0	1.0	2.0	1.0	0.0	2.0	4.0	0.0	3.0	3.0
Phenylalanine-specific permease	0.000544	0.000977	0.000606	0.013094	0.000000	0.000000	0.011786	0.000000	0.000000	0.000000	0.001421	0.007440			Phenylalanine-specific permease	1.0	1.0	1.0	23.0	0.0	0.0	27.0	0.0	0.0	0.0	3.0	15.0
Putative 2,4-dihydroxyhept-2-ene-1,7-dioic acid aldolase	0.000000	0.000000	0.000606	0.000000	0.000000	0.000000	0.000000	0.000000	0.000000	0.000000	0.000000	0.000000			Putative 2,4-dihydroxyhept-2-ene-1,7-dioic acid aldolase	0.0	0.0	1.0	0.0	0.0	0.0	0.0	0.0	0.0	0.0	0.0	0.0
Tryptophanase (EC 4.1.99.1)	0.001089	0.000977	0.003032	0.022203	0.000594	0.000000	0.015715	0.002969	0.000525	0.000000	0.011365	0.023312			Tryptophanase (EC 4.1.99.1)	2.0	1.0	5.0	39.0	1.0	0.0	36.0	6.0	2.0	0.0	24.0	47.0
Amino acid-binding ACT	0.020689	0.017589	0.019405	0.019926	0.028491	0.025561	0.016151	0.016825	0.018366	0.030041	0.022729	0.023808			Amino acid-binding ACT	38.0	18.0	32.0	35.0	48.0	38.0	37.0	34.0	70.0	49.0	48.0	48.0
Indolepyruvate oxidoreductase subunit IorA (EC 1.2.7.8)	0.038656	0.095765	0.052151	0.053514	0.049265	0.080045	0.038850	0.055918	0.061134	0.063759	0.054929	0.065969			Indolepyruvate oxidoreductase subunit IorA (EC 1.2.7.8)	71.0	98.0	86.0	94.0	83.0	119.0	89.0	113.0	233.0	104.0	116.0	133.0
Indolepyruvate oxidoreductase subunit IorB (EC 1.2.7.8)	0.029401	0.023453	0.030320	0.022203	0.026710	0.025561	0.020953	0.019794	0.022564	0.031267	0.028885	0.035713			Indolepyruvate oxidoreductase subunit IorB (EC 1.2.7.8)	54.0	24.0	50.0	39.0	45.0	38.0	48.0	40.0	86.0	51.0	61.0	72.0
Phenylacetate-coenzyme A ligase (EC 6.2.1.30)	0.087658	0.057654	0.075195	0.057499	0.056981	0.094843	0.039286	0.070268	0.089208	0.109127	0.065820	0.086801			Phenylacetate-coenzyme A ligase (EC 6.2.1.30)	161.0	59.0	124.0	101.0	96.0	141.0	90.0	142.0	340.0	178.0	139.0	175.0
Dihydrolipoamide acyltransferase component of branched-chain alpha-keto acid dehydrogenase complex (EC 2.3.1.168)	0.000544	0.001954	0.001213	0.000000	0.000000	0.000000	0.000000	0.001979	0.002624	0.000613	0.001421	0.000992			Dihydrolipoamide acyltransferase component of branched-chain alpha-keto acid dehydrogenase complex (EC 2.3.1.168)	1.0	2.0	2.0	0.0	0.0	0.0	0.0	4.0	10.0	1.0	3.0	2.0
Electron transfer flavoprotein, alpha subunit	0.130670	0.107491	0.129165	0.100197	0.122273	0.102243	0.091668	0.109361	0.124629	0.120162	0.110332	0.103665			Electron transfer flavoprotein, alpha subunit	240.0	110.0	213.0	176.0	206.0	152.0	210.0	221.0	475.0	196.0	233.0	209.0
Electron transfer flavoprotein, beta subunit	0.132848	0.095765	0.103090	0.088811	0.110401	0.121749	0.111311	0.088083	0.109674	0.126293	0.111752	0.098705			Electron transfer flavoprotein, beta subunit	244.0	98.0	170.0	156.0	186.0	181.0	255.0	178.0	418.0	206.0	236.0	199.0
Electron transfer flavoprotein-ubiquinone oxidoreductase (EC 1.5.5.1)	0.000000	0.000977	0.000606	0.000569	0.000000	0.000000	0.000437	0.000000	0.000000	0.000000	0.000000	0.000000			Electron transfer flavoprotein-ubiquinone oxidoreductase (EC 1.5.5.1)	0.0	1.0	1.0	1.0	0.0	0.0	1.0	0.0	0.0	0.0	0.0	0.0
Enoyl-CoA hydratase [valine degradation] (EC 4.2.1.17)	0.000000	0.000000	0.000000	0.000000	0.000000	0.000000	0.000000	0.000000	0.000000	0.000000	0.000000	0.000496			Enoyl-CoA hydratase [valine degradation] (EC 4.2.1.17)	0.0	0.0	0.0	0.0	0.0	0.0	0.0	0.0	0.0	0.0	0.0	1.0
Hydroxymethylglutaryl-CoA lyase (EC 4.1.3.4)	0.000544	0.000977	0.001213	0.001139	0.000594	0.000000	0.000437	0.000990	0.001050	0.001226	0.000000	0.000992			Hydroxymethylglutaryl-CoA lyase (EC 4.1.3.4)	1.0	1.0	2.0	2.0	1.0	0.0	1.0	2.0	4.0	2.0	0.0	2.0
Methylcrotonyl-CoA carboxylase biotin-containing subunit (EC 6.4.1.4)	0.002722	0.002932	0.000606	0.000000	0.001781	0.000673	0.000873	0.001485	0.000525	0.000613	0.000474	0.002976			Methylcrotonyl-CoA carboxylase biotin-containing subunit (EC 6.4.1.4)	5.0	3.0	1.0	0.0	3.0	1.0	2.0	3.0	2.0	1.0	1.0	6.0
Methylglutaconyl-CoA hydratase (EC 4.2.1.18)	0.000000	0.000000	0.000000	0.000000	0.000000	0.000000	0.000000	0.000000	0.000262	0.000000	0.000000	0.001488			Methylglutaconyl-CoA hydratase (EC 4.2.1.18)	0.0	0.0	0.0	0.0	0.0	0.0	0.0	0.0	1.0	0.0	0.0	3.0
Succinyl-CoA:3-ketoacid-coenzyme A transferase subunit A (EC 2.8.3.5)	0.000000	0.000000	0.000000	0.000000	0.000594	0.000673	0.000000	0.000000	0.000262	0.000613	0.000000	0.000000			Succinyl-CoA:3-ketoacid-coenzyme A transferase subunit A (EC 2.8.3.5)	0.0	0.0	0.0	0.0	1.0	1.0	0.0	0.0	1.0	1.0	0.0	0.0
Succinyl-CoA:3-ketoacid-coenzyme A transferase subunit B (EC 2.8.3.5)	0.003811	0.000000	0.004245	0.001139	0.000594	0.001345	0.000437	0.002474	0.000787	0.001839	0.001421	0.001488			Succinyl-CoA:3-ketoacid-coenzyme A transferase subunit B (EC 2.8.3.5)	7.0	0.0	7.0	2.0	1.0	2.0	1.0	5.0	3.0	3.0	3.0	3.0
Transcriptional regulator BkdR of isoleucine and valine catabolism operon	0.000000	0.000000	0.000606	0.000000	0.000594	0.000000	0.000000	0.000990	0.000525	0.000613	0.002368	0.000992			Transcriptional regulator BkdR of isoleucine and valine catabolism operon	0.0	0.0	1.0	0.0	1.0	0.0	0.0	2.0	2.0	1.0	5.0	2.0
(R)-citramalate synthase (EC 2.3.1.182)	0.032123	0.019544	0.026682	0.016510	0.025523	0.030269	0.019207	0.029691	0.037520	0.036171	0.020362	0.027776			(R)-citramalate synthase (EC 2.3.1.182)	59.0	20.0	44.0	29.0	43.0	45.0	44.0	60.0	143.0	59.0	43.0	56.0
2-isopropylmalate synthase (EC 2.3.3.13)	0.137748	0.096742	0.129165	0.128093	0.161447	0.173543	0.144050	0.147959	0.178941	0.133037	0.159579	0.151282			2-isopropylmalate synthase (EC 2.3.3.13)	253.0	99.0	213.0	225.0	272.0	258.0	330.0	299.0	682.0	217.0	337.0	305.0
3-isopropylmalate dehydratase large subunit (EC 4.2.1.33)	0.162793	0.121172	0.161911	0.139479	0.151950	0.148655	0.146233	0.183588	0.190486	0.136715	0.160052	0.137890			3-isopropylmalate dehydratase large subunit (EC 4.2.1.33)	299.0	124.0	267.0	245.0	256.0	221.0	335.0	371.0	726.0	223.0	338.0	278.0
3-isopropylmalate dehydratase small subunit (EC 4.2.1.33)	0.065879	0.061563	0.069737	0.060346	0.067072	0.083408	0.075954	0.059876	0.073203	0.064986	0.070082	0.065473			3-isopropylmalate dehydratase small subunit (EC 4.2.1.33)	121.0	63.0	115.0	106.0	113.0	124.0	174.0	121.0	279.0	106.0	148.0	132.0
3-isopropylmalate dehydrogenase (EC 1.1.1.85)	0.132303	0.086970	0.117643	0.100766	0.132957	0.137220	0.142741	0.123712	0.140372	0.117710	0.112700	0.101185			3-isopropylmalate dehydrogenase (EC 1.1.1.85)	243.0	89.0	194.0	177.0	224.0	204.0	327.0	250.0	535.0	192.0	238.0	204.0
Acetolactate synthase large subunit (EC 2.2.1.6)	0.159526	0.158305	0.132804	0.179899	0.142454	0.106279	0.148852	0.150928	0.173169	0.145911	0.130694	0.147810			Acetolactate synthase large subunit (EC 2.2.1.6)	293.0	162.0	219.0	316.0	240.0	158.0	341.0	305.0	660.0	238.0	276.0	298.0
Acetolactate synthase small subunit (EC 2.2.1.6)	0.072413	0.080130	0.072769	0.059207	0.081911	0.059193	0.065041	0.071753	0.063758	0.069890	0.058717	0.064977			Acetolactate synthase small subunit (EC 2.2.1.6)	133.0	82.0	120.0	104.0	138.0	88.0	149.0	145.0	243.0	114.0	124.0	131.0
Dihydroxy-acid dehydratase (EC 4.2.1.9)	0.281485	0.255047	0.201328	0.205518	0.267694	0.215248	0.217821	0.262268	0.319838	0.224384	0.205037	0.191955			Dihydroxy-acid dehydratase (EC 4.2.1.9)	517.0	261.0	332.0	361.0	451.0	320.0	499.0	530.0	1219.0	366.0	433.0	387.0
Ketol-acid reductoisomerase (EC 1.1.1.86)	0.194371	0.156351	0.201934	0.196409	0.221397	0.215920	0.193376	0.181609	0.242961	0.218867	0.171417	0.178067			Ketol-acid reductoisomerase (EC 1.1.1.86)	357.0	160.0	333.0	345.0	373.0	321.0	443.0	367.0	926.0	357.0	362.0	359.0
Leucine-responsive regulatory protein, regulator for leucine (or lrp) regulon and high-affinity branched-chain amino acid transport system	0.007622	0.001954	0.007277	0.013663	0.013058	0.009417	0.011786	0.011381	0.010233	0.008583	0.009944	0.003968			Leucine-responsive regulatory protein, regulator for leucine (or lrp) regulon and high-affinity branched-chain amino acid transport system	14.0	2.0	12.0	24.0	22.0	14.0	27.0	23.0	39.0	14.0	21.0	8.0
Threonine dehydratase (EC 4.3.1.19)	0.149181	0.144624	0.092781	0.087103	0.124647	0.164126	0.104327	0.131629	0.109674	0.123841	0.112226	0.116562			Threonine dehydratase (EC 4.3.1.19)	274.0	148.0	153.0	153.0	210.0	244.0	239.0	266.0	418.0	202.0	237.0	235.0
Threonine dehydratase biosynthetic (EC 4.3.1.19)	0.000000	0.000000	0.006671	0.016510	0.002374	0.000000	0.013532	0.001979	0.000000	0.000000	0.003788	0.004960			Threonine dehydratase biosynthetic (EC 4.3.1.19)	0.0	0.0	11.0	29.0	4.0	0.0	31.0	4.0	0.0	0.0	8.0	10.0
Threonine dehydratase, catabolic (EC 4.3.1.19)	0.001633	0.007818	0.007277	0.018787	0.006529	0.002018	0.010040	0.019299	0.007347	0.000000	0.021309	0.012896			Threonine dehydratase, catabolic (EC 4.3.1.19)	3.0	8.0	12.0	33.0	11.0	3.0	23.0	39.0	28.0	0.0	45.0	26.0
Dihydrolipoamide dehydrogenase of branched-chain alpha-keto acid dehydrogenase (EC 1.8.1.4)	0.000000	0.000977	0.000000	0.001139	0.000594	0.000000	0.000000	0.000990	0.004460	0.000000	0.000000	0.000000			Dihydrolipoamide dehydrogenase of branched-chain alpha-keto acid dehydrogenase (EC 1.8.1.4)	0.0	1.0	0.0	2.0	1.0	0.0	0.0	2.0	17.0	0.0	0.0	0.0
2-amino-3,7-dideoxy-D-threo-hept-6-ulosonate synthase (EC 2.2.1.10)	0.000000	0.001954	0.001213	0.000569	0.001781	0.000000	0.000000	0.002474	0.000000	0.000000	0.000000	0.000000			2-amino-3,7-dideoxy-D-threo-hept-6-ulosonate synthase (EC 2.2.1.10)	0.0	2.0	2.0	1.0	3.0	0.0	0.0	5.0	0.0	0.0	0.0	0.0
2-keto-3-deoxy-D-arabino-heptulosonate-7-phosphate synthase II (EC 2.5.1.54)	0.000000	0.003909	0.000000	0.001139	0.001187	0.000000	0.000000	0.001979	0.006035	0.000000	0.000000	0.000000			2-keto-3-deoxy-D-arabino-heptulosonate-7-phosphate synthase II (EC 2.5.1.54)	0.0	4.0	0.0	2.0	2.0	0.0	0.0	4.0	23.0	0.0	0.0	0.0
3,7-dideoxy-D-threo-hepto-2, 6-diulosonate synthase (EC 1.4.1.24)	0.000000	0.000000	0.001213	0.000569	0.000000	0.000000	0.000000	0.000990	0.000000	0.000000	0.000000	0.000000			3,7-dideoxy-D-threo-hepto-2, 6-diulosonate synthase (EC 1.4.1.24)	0.0	0.0	2.0	1.0	0.0	0.0	0.0	2.0	0.0	0.0	0.0	0.0
3-dehydroquinate dehydratase I (EC 4.2.1.10)	0.060435	0.047882	0.046694	0.043836	0.041549	0.034305	0.028374	0.032660	0.042505	0.034945	0.050194	0.035713			3-dehydroquinate dehydratase I (EC 4.2.1.10)	111.0	49.0	77.0	77.0	70.0	51.0	65.0	66.0	162.0	57.0	106.0	72.0
3-dehydroquinate synthase (EC 4.2.3.4)	0.085480	0.125081	0.092781	0.072871	0.080130	0.081391	0.078573	0.072742	0.069530	0.084604	0.087129	0.064481			3-dehydroquinate synthase (EC 4.2.3.4)	157.0	128.0	153.0	128.0	135.0	121.0	180.0	147.0	265.0	138.0	184.0	130.0
5-Enolpyruvylshikimate-3-phosphate synthase (EC 2.5.1.19)	0.100180	0.087947	0.114611	0.067747	0.094375	0.071973	0.096906	0.101938	0.085273	0.075408	0.093758	0.092257			5-Enolpyruvylshikimate-3-phosphate synthase (EC 2.5.1.19)	184.0	90.0	189.0	119.0	159.0	107.0	222.0	206.0	325.0	123.0	198.0	186.0
Chorismate synthase (EC 4.2.3.5)	0.087658	0.121172	0.077620	0.096781	0.093188	0.117714	0.089049	0.088083	0.076876	0.084604	0.099441	0.099697			Chorismate synthase (EC 4.2.3.5)	161.0	124.0	128.0	170.0	157.0	175.0	204.0	178.0	293.0	138.0	210.0	201.0
Shikimate 5-dehydrogenase I alpha (EC 1.1.1.25)	0.052812	0.043974	0.057003	0.054084	0.056981	0.071973	0.061112	0.049979	0.054837	0.050885	0.056350	0.048609			Shikimate 5-dehydrogenase I alpha (EC 1.1.1.25)	97.0	45.0	94.0	95.0	96.0	107.0	140.0	101.0	209.0	83.0	119.0	98.0
Shikimate kinase I (EC 2.7.1.71)	0.073502	0.058632	0.062460	0.055222	0.070633	0.064574	0.048890	0.064330	0.054837	0.071729	0.071029	0.074897			Shikimate kinase I (EC 2.7.1.71)	135.0	60.0	103.0	97.0	119.0	96.0	112.0	130.0	209.0	117.0	150.0	151.0
2-keto-3-deoxy-D-arabino-heptulosonate-7-phosphate synthase I alpha (EC 2.5.1.54)	0.052268	0.090879	0.088536	0.079702	0.068259	0.049776	0.079882	0.088083	0.058510	0.043528	0.068188	0.072913			2-keto-3-deoxy-D-arabino-heptulosonate-7-phosphate synthase I alpha (EC 2.5.1.54)	96.0	93.0	146.0	140.0	115.0	74.0	183.0	178.0	223.0	71.0	144.0	147.0
2-keto-3-deoxy-D-arabino-heptulosonate-7-phosphate synthase I beta (EC 2.5.1.54)	0.117603	0.079153	0.115824	0.095073	0.129989	0.137893	0.112184	0.110351	0.133812	0.117097	0.108911	0.106146			2-keto-3-deoxy-D-arabino-heptulosonate-7-phosphate synthase I beta (EC 2.5.1.54)	216.0	81.0	191.0	167.0	219.0	205.0	257.0	223.0	510.0	191.0	230.0	214.0
Aromatic amino acid aminotransferase gamma (EC 2.6.1.57)	0.000000	0.000977	0.000000	0.000000	0.000000	0.000000	0.000000	0.000000	0.000000	0.000000	0.000000	0.000000			Aromatic amino acid aminotransferase gamma (EC 2.6.1.57)	0.0	1.0	0.0	0.0	0.0	0.0	0.0	0.0	0.0	0.0	0.0	0.0
Chorismate mutase I (EC 5.4.99.5)	0.002178	0.017589	0.005458	0.005124	0.003561	0.003363	0.006111	0.003464	0.003673	0.001226	0.004262	0.004960			Chorismate mutase I (EC 5.4.99.5)	4.0	18.0	9.0	9.0	6.0	5.0	14.0	7.0	14.0	2.0	9.0	10.0
Prephenate and/or arogenate dehydrogenase (unknown specificity) (EC 1.3.1.12)(EC 1.3.1.43)	0.050090	0.033225	0.036991	0.030742	0.058169	0.061884	0.042342	0.044041	0.053263	0.076021	0.049247	0.040177			Prephenate and/or arogenate dehydrogenase (unknown specificity) (EC 1.3.1.12)(EC 1.3.1.43)	92.0	34.0	61.0	54.0	98.0	92.0	97.0	89.0	203.0	124.0	104.0	81.0
Prephenate dehydratase (EC 4.2.1.51)	0.088202	0.096742	0.081865	0.081410	0.077756	0.067265	0.078136	0.084619	0.083436	0.080312	0.076238	0.080849			Prephenate dehydratase (EC 4.2.1.51)	162.0	99.0	135.0	143.0	131.0	100.0	179.0	171.0	318.0	131.0	161.0	163.0
Prephenate dehydrogenase (EC 1.3.1.12)	0.025590	0.053746	0.030320	0.020495	0.030865	0.024888	0.012659	0.028206	0.026238	0.025749	0.018468	0.026288			Prephenate dehydrogenase (EC 1.3.1.12)	47.0	55.0	50.0	36.0	52.0	37.0	29.0	57.0	100.0	42.0	39.0	53.0
Shikimate/quinate 5-dehydrogenase I beta (EC 1.1.1.282)	0.082758	0.045928	0.064279	0.055792	0.056388	0.047085	0.043652	0.045031	0.062446	0.072342	0.048773	0.047617			Shikimate/quinate 5-dehydrogenase I beta (EC 1.1.1.282)	152.0	47.0	106.0	98.0	95.0	70.0	100.0	91.0	238.0	118.0	103.0	96.0
2-Keto-3-deoxy-D-manno-octulosonate-8-phosphate synthase (EC 2.5.1.55)	0.029945	0.016612	0.018192	0.020495	0.023149	0.018162	0.025318	0.021278	0.029649	0.044754	0.023676	0.018848			2-Keto-3-deoxy-D-manno-octulosonate-8-phosphate synthase (EC 2.5.1.55)	55.0	17.0	30.0	36.0	39.0	27.0	58.0	43.0	113.0	73.0	50.0	38.0
3-dehydroquinate dehydratase II (EC 4.2.1.10)	0.029401	0.018567	0.043662	0.030173	0.032646	0.032287	0.030993	0.043546	0.032010	0.034332	0.045932	0.041169			3-dehydroquinate dehydratase II (EC 4.2.1.10)	54.0	19.0	72.0	53.0	55.0	48.0	71.0	88.0	122.0	56.0	97.0	83.0
Arogenate dehydrogenase (EC 1.3.1.43)	0.000544	0.005863	0.004245	0.003985	0.009497	0.000673	0.006548	0.004454	0.002886	0.000613	0.004735	0.004464			Arogenate dehydrogenase (EC 1.3.1.43)	1.0	6.0	7.0	7.0	16.0	1.0	15.0	9.0	11.0	1.0	10.0	9.0
Chorismate mutase II (EC 5.4.99.5)	0.000000	0.000000	0.000606	0.000000	0.001781	0.000000	0.000000	0.000495	0.000000	0.000000	0.000000	0.000000			Chorismate mutase II (EC 5.4.99.5)	0.0	0.0	1.0	0.0	3.0	0.0	0.0	1.0	0.0	0.0	0.0	0.0
Cyclohexadienyl dehydrogenase (EC 1.3.1.12)(EC 1.3.1.43)	0.001089	0.000977	0.002426	0.013663	0.000594	0.000673	0.010913	0.000990	0.000262	0.000613	0.005209	0.007440			Cyclohexadienyl dehydrogenase (EC 1.3.1.12)(EC 1.3.1.43)	2.0	1.0	4.0	24.0	1.0	1.0	25.0	2.0	1.0	1.0	11.0	15.0
Periplasmic chorismate mutase I precursor (EC 5.4.99.5)	0.000000	0.000000	0.000000	0.000569	0.000594	0.000000	0.000000	0.000000	0.000000	0.000000	0.000000	0.000000			Periplasmic chorismate mutase I precursor (EC 5.4.99.5)	0.0	0.0	0.0	1.0	1.0	0.0	0.0	0.0	0.0	0.0	0.0	0.0
Quinate/shikimate dehydrogenase [Pyrroloquinoline-quinone] (EC 1.1.99.25)	0.001633	0.000000	0.000000	0.000000	0.000000	0.000000	0.000000	0.000000	0.000000	0.000000	0.000000	0.000000			Quinate/shikimate dehydrogenase [Pyrroloquinoline-quinone] (EC 1.1.99.25)	3.0	0.0	0.0	0.0	0.0	0.0	0.0	0.0	0.0	0.0	0.0	0.0
Shikimate 5-dehydrogenase I gamma (EC 1.1.1.25)	0.000000	0.000000	0.000000	0.000000	0.000000	0.000000	0.001310	0.000000	0.000000	0.000000	0.000000	0.000000			Shikimate 5-dehydrogenase I gamma (EC 1.1.1.25)	0.0	0.0	0.0	0.0	0.0	0.0	3.0	0.0	0.0	0.0	0.0	0.0
Shikimate kinase II (EC 2.7.1.71)	0.000000	0.000000	0.000606	0.000569	0.000000	0.000000	0.000437	0.000495	0.000000	0.000000	0.000000	0.000000			Shikimate kinase II (EC 2.7.1.71)	0.0	0.0	1.0	1.0	0.0	0.0	1.0	1.0	0.0	0.0	0.0	0.0
Shikimate kinase III (EC 2.7.1.71)	0.000544	0.000977	0.000606	0.002847	0.000000	0.000000	0.002183	0.000000	0.000000	0.000000	0.000474	0.002480			Shikimate kinase III (EC 2.7.1.71)	1.0	1.0	1.0	5.0	0.0	0.0	5.0	0.0	0.0	0.0	1.0	5.0
2,3-dihydroxy-2,3-dihydro-phenylpropionate dehydrogenase (EC 1.3.1.-)	0.000000	0.000000	0.002426	0.000569	0.000000	0.000000	0.005238	0.000000	0.000000	0.000000	0.000474	0.007936			2,3-dihydroxy-2,3-dihydro-phenylpropionate dehydrogenase (EC 1.3.1.-)	0.0	0.0	4.0	1.0	0.0	0.0	12.0	0.0	0.0	0.0	1.0	16.0
2,3-dihydroxyphenylpropionate 1,2-dioxygenase (EC 1.13.11.-)	0.000000	0.000000	0.000000	0.000000	0.000000	0.000000	0.004365	0.000000	0.000000	0.000000	0.000000	0.003472			2,3-dihydroxyphenylpropionate 1,2-dioxygenase (EC 1.13.11.-)	0.0	0.0	0.0	0.0	0.0	0.0	10.0	0.0	0.0	0.0	0.0	7.0
2-hydroxy-6-ketonona-2,4-dienedioic acid hydrolase (EC 3.7.1.-)	0.000544	0.000000	0.006671	0.004554	0.000000	0.000000	0.002183	0.000000	0.000000	0.000000	0.001421	0.005952			2-hydroxy-6-ketonona-2,4-dienedioic acid hydrolase (EC 3.7.1.-)	1.0	0.0	11.0	8.0	0.0	0.0	5.0	0.0	0.0	0.0	3.0	12.0
2-keto-4-pentenoate hydratase (EC 4.2.1.80)	0.000000	0.000000	0.000000	0.006832	0.000000	0.000000	0.004802	0.000000	0.000000	0.000000	0.002368	0.008928			2-keto-4-pentenoate hydratase (EC 4.2.1.80)	0.0	0.0	0.0	12.0	0.0	0.0	11.0	0.0	0.0	0.0	5.0	18.0
3-(3-hydroxy-phenyl)propionate hydroxylase (EC 1.14.13.-)	0.000000	0.000000	0.003638	0.009109	0.000000	0.000000	0.010913	0.000000	0.000000	0.000000	0.004262	0.007440			3-(3-hydroxy-phenyl)propionate hydroxylase (EC 1.14.13.-)	0.0	0.0	6.0	16.0	0.0	0.0	25.0	0.0	0.0	0.0	9.0	15.0
3-phenylpropionate dioxygenase ferredoxin subunit	0.000000	0.000000	0.003032	0.000569	0.000000	0.000000	0.000873	0.000000	0.000000	0.000000	0.000474	0.004464			3-phenylpropionate dioxygenase ferredoxin subunit	0.0	0.0	5.0	1.0	0.0	0.0	2.0	0.0	0.0	0.0	1.0	9.0
3-phenylpropionate dioxygenase ferredoxin--NAD(+) reductase component (EC 1.18.1.3)	0.000000	0.000000	0.004245	0.002847	0.000000	0.000000	0.007421	0.000000	0.000000	0.000000	0.001421	0.011408			3-phenylpropionate dioxygenase ferredoxin--NAD(+) reductase component (EC 1.18.1.3)	0.0	0.0	7.0	5.0	0.0	0.0	17.0	0.0	0.0	0.0	3.0	23.0
3-phenylpropionate dioxygenase, alpha subunit (EC 1.14.12.19)	0.000000	0.000000	0.003638	0.000000	0.000000	0.000000	0.020516	0.000000	0.000000	0.000000	0.000000	0.005952			3-phenylpropionate dioxygenase, alpha subunit (EC 1.14.12.19)	0.0	0.0	6.0	0.0	0.0	0.0	47.0	0.0	0.0	0.0	0.0	12.0
3-phenylpropionate dioxygenase, beta subunit (EC 1.14.12.19)	0.000000	0.000000	0.000000	0.000000	0.000000	0.000000	0.003492	0.000000	0.000000	0.000000	0.000947	0.004960			3-phenylpropionate dioxygenase, beta subunit (EC 1.14.12.19)	0.0	0.0	0.0	0.0	0.0	0.0	8.0	0.0	0.0	0.0	2.0	10.0
4-hydroxybenzoate transporter	0.001633	0.000977	0.000000	0.014233	0.000000	0.000000	0.016151	0.000000	0.000000	0.000000	0.000947	0.011904			4-hydroxybenzoate transporter	3.0	1.0	0.0	25.0	0.0	0.0	37.0	0.0	0.0	0.0	2.0	24.0
Acetaldehyde dehydrogenase (EC 1.2.1.10)	0.066424	0.134853	0.076408	0.074578	0.045110	0.028251	0.059803	0.072742	0.081337	0.039850	0.047826	0.082833			Acetaldehyde dehydrogenase (EC 1.2.1.10)	122.0	138.0	126.0	131.0	76.0	42.0	137.0	147.0	310.0	65.0	101.0	167.0
Hca operon (3-phenylpropionic acid catabolism) transcriptional activator HcaR	0.000000	0.000000	0.000606	0.000569	0.000000	0.000000	0.003929	0.000000	0.000000	0.000000	0.000474	0.001488			Hca operon (3-phenylpropionic acid catabolism) transcriptional activator HcaR	0.0	0.0	1.0	1.0	0.0	0.0	9.0	0.0	0.0	0.0	1.0	3.0
Mhp operon transcriptional activator	0.000544	0.000000	0.000606	0.003416	0.000000	0.000000	0.004365	0.000000	0.000000	0.000000	0.002368	0.003968			Mhp operon transcriptional activator	1.0	0.0	1.0	6.0	0.0	0.0	10.0	0.0	0.0	0.0	5.0	8.0
Probable 3-phenylpropionic acid transporter	0.000000	0.001954	0.009703	0.010817	0.000000	0.000000	0.007857	0.000000	0.000262	0.000000	0.009944	0.013888			Probable 3-phenylpropionic acid transporter	0.0	2.0	16.0	19.0	0.0	0.0	18.0	0.0	1.0	0.0	21.0	28.0
Transcriptional repressor protein TrpR	0.000000	0.000000	0.000000	0.003985	0.000000	0.000000	0.000437	0.000000	0.000000	0.000000	0.000000	0.000000			Transcriptional repressor protein TrpR	0.0	0.0	0.0	7.0	0.0	0.0	1.0	0.0	0.0	0.0	0.0	0.0
Transcriptional repressor protein TyrR	0.000000	0.000000	0.000606	0.013094	0.000000	0.000000	0.021826	0.000000	0.000000	0.000000	0.005209	0.010912			Transcriptional repressor protein TyrR	0.0	0.0	1.0	23.0	0.0	0.0	50.0	0.0	0.0	0.0	11.0	22.0
Creatinine amidohydrolase (EC 3.5.2.10)	0.021234	0.037133	0.017586	0.014802	0.029084	0.031614	0.025754	0.026227	0.017842	0.025136	0.029832	0.030752			Creatinine amidohydrolase (EC 3.5.2.10)	39.0	38.0	29.0	26.0	49.0	47.0	59.0	53.0	68.0	41.0	63.0	62.0
N-methylhydantoinase (ATP-hydrolyzing) (EC 3.5.2.14)	0.010889	0.059609	0.009096	0.003985	0.007123	0.000673	0.004365	0.002474	0.001574	0.004905	0.007103	0.015376			N-methylhydantoinase (ATP-hydrolyzing) (EC 3.5.2.14)	20.0	61.0	15.0	7.0	12.0	1.0	10.0	5.0	6.0	8.0	15.0	31.0
N-methylhydantoinase A (EC 3.5.2.14)	0.000544	0.001954	0.000606	0.001708	0.000594	0.000000	0.000000	0.001485	0.000262	0.001226	0.000947	0.000992			N-methylhydantoinase A (EC 3.5.2.14)	1.0	2.0	1.0	3.0	1.0	0.0	0.0	3.0	1.0	2.0	2.0	2.0
N-methylhydantoinase B (EC 3.5.2.14)	0.001089	0.000977	0.000000	0.001139	0.002374	0.000673	0.000000	0.000495	0.000000	0.000613	0.000000	0.000000			N-methylhydantoinase B (EC 3.5.2.14)	2.0	1.0	0.0	2.0	4.0	1.0	0.0	1.0	0.0	1.0	0.0	0.0
Asparagine synthetase [glutamine-hydrolyzing] (EC 6.3.5.4)	0.089836	0.092833	0.095206	0.113860	0.096156	0.145292	0.104764	0.111340	0.101540	0.104222	0.109385	0.112098			Asparagine synthetase [glutamine-hydrolyzing] (EC 6.3.5.4)	165.0	95.0	157.0	200.0	162.0	216.0	240.0	225.0	387.0	170.0	231.0	226.0
Cyanophycin synthase (EC 6.3.2.29)(EC 6.3.2.30)	0.000000	0.000000	0.000000	0.000000	0.000000	0.000000	0.000000	0.001485	0.000000	0.000000	0.000000	0.000000			Cyanophycin synthase (EC 6.3.2.29)(EC 6.3.2.30)	0.0	0.0	0.0	0.0	0.0	0.0	0.0	3.0	0.0	0.0	0.0	0.0
Cyanophycinase (EC 3.4.15.6)	0.000000	0.000000	0.000000	0.000000	0.000000	0.000000	0.000437	0.000000	0.000000	0.000000	0.000000	0.000496			Cyanophycinase (EC 3.4.15.6)	0.0	0.0	0.0	0.0	0.0	0.0	1.0	0.0	0.0	0.0	0.0	1.0
Adenylylsulfate kinase (EC 2.7.1.25)	0.010345	0.005863	0.006671	0.011386	0.014245	0.020852	0.014842	0.011381	0.013644	0.017166	0.010891	0.019344			Adenylylsulfate kinase (EC 2.7.1.25)	19.0	6.0	11.0	20.0	24.0	31.0	34.0	23.0	52.0	28.0	23.0	39.0
Cys regulon transcriptional activator CysB	0.016878	0.009772	0.017586	0.019926	0.011871	0.010090	0.021389	0.011381	0.011807	0.012261	0.013259	0.010912			Cys regulon transcriptional activator CysB	31.0	10.0	29.0	35.0	20.0	15.0	49.0	23.0	45.0	20.0	28.0	22.0
Cystathionine beta-synthase (EC 4.2.1.22)	0.002178	0.000977	0.001213	0.003985	0.009497	0.001345	0.013532	0.013856	0.006559	0.000000	0.020835	0.019344			Cystathionine beta-synthase (EC 4.2.1.22)	4.0	1.0	2.0	7.0	16.0	2.0	31.0	28.0	25.0	0.0	44.0	39.0
Cystathionine gamma-lyase (EC 4.4.1.1)	0.004356	0.009772	0.005458	0.005693	0.017807	0.000000	0.012659	0.014845	0.012069	0.001839	0.003788	0.006448			Cystathionine gamma-lyase (EC 4.4.1.1)	8.0	10.0	9.0	10.0	30.0	0.0	29.0	30.0	46.0	3.0	8.0	13.0
Cysteine synthase (EC 2.5.1.47)	0.144281	0.111400	0.161305	0.134924	0.122273	0.145292	0.112184	0.189031	0.149817	0.134876	0.126432	0.148306			Cysteine synthase (EC 2.5.1.47)	265.0	114.0	266.0	237.0	206.0	216.0	257.0	382.0	571.0	220.0	267.0	299.0
Cysteine synthase B (EC 2.5.1.47)	0.001089	0.000000	0.003032	0.009109	0.000000	0.000000	0.008294	0.000000	0.000000	0.000000	0.000474	0.007936			Cysteine synthase B (EC 2.5.1.47)	2.0	0.0	5.0	16.0	0.0	0.0	19.0	0.0	0.0	0.0	1.0	16.0
Phosphoadenylyl-sulfate reductase [thioredoxin] (EC 1.8.4.8)	0.000544	0.000977	0.001213	0.013094	0.000594	0.001345	0.007857	0.000990	0.000000	0.000000	0.000947	0.003472			Phosphoadenylyl-sulfate reductase [thioredoxin] (EC 1.8.4.8)	1.0	1.0	2.0	23.0	1.0	2.0	18.0	2.0	0.0	0.0	2.0	7.0
Serine acetyltransferase (EC 2.3.1.30)	0.075680	0.064495	0.071556	0.059207	0.080724	0.092826	0.069406	0.065815	0.070317	0.090122	0.071503	0.065969			Serine acetyltransferase (EC 2.3.1.30)	139.0	66.0	118.0	104.0	136.0	138.0	159.0	133.0	268.0	147.0	151.0	133.0
Sulfate adenylyltransferase subunit 1 (EC 2.7.7.4)	0.051179	0.007818	0.024863	0.047252	0.079537	0.071301	0.050199	0.031670	0.048540	0.066825	0.038356	0.053569			Sulfate adenylyltransferase subunit 1 (EC 2.7.7.4)	94.0	8.0	41.0	83.0	134.0	106.0	115.0	64.0	185.0	109.0	81.0	108.0
Sulfate adenylyltransferase subunit 2 (EC 2.7.7.4)	0.034301	0.008795	0.024256	0.036435	0.062323	0.057848	0.040159	0.024742	0.061134	0.059468	0.047353	0.039681			Sulfate adenylyltransferase subunit 2 (EC 2.7.7.4)	63.0	9.0	40.0	64.0	105.0	86.0	92.0	50.0	233.0	97.0	100.0	80.0
Sulfate and thiosulfate binding protein CysP	0.008711	0.000977	0.008490	0.015940	0.002968	0.006726	0.015278	0.008412	0.003149	0.009196	0.010891	0.003968			Sulfate and thiosulfate binding protein CysP	16.0	1.0	14.0	28.0	5.0	10.0	35.0	17.0	12.0	15.0	23.0	8.0
Sulfate and thiosulfate import ATP-binding protein CysA (EC 3.6.3.25)	0.010345	0.004886	0.012735	0.033589	0.030271	0.014126	0.028810	0.009402	0.011807	0.023297	0.020362	0.030752			Sulfate and thiosulfate import ATP-binding protein CysA (EC 3.6.3.25)	19.0	5.0	21.0	59.0	51.0	21.0	66.0	19.0	45.0	38.0	43.0	62.0
Sulfate permease	0.127403	0.061563	0.070950	0.046683	0.083691	0.080045	0.058057	0.074722	0.091307	0.104835	0.062032	0.073409			Sulfate permease	234.0	63.0	117.0	82.0	141.0	119.0	133.0	151.0	348.0	171.0	131.0	148.0
Sulfate permease, Trk-type	0.000544	0.000977	0.000606	0.001139	0.005342	0.004709	0.004365	0.001979	0.003936	0.009809	0.005682	0.000992			Sulfate permease, Trk-type	1.0	1.0	1.0	2.0	9.0	7.0	10.0	4.0	15.0	16.0	12.0	2.0
Sulfate transport system permease protein CysT	0.009800	0.002932	0.003638	0.015371	0.006529	0.005381	0.018334	0.012866	0.004198	0.010422	0.007576	0.006448			Sulfate transport system permease protein CysT	18.0	3.0	6.0	27.0	11.0	8.0	42.0	26.0	16.0	17.0	16.0	13.0
Sulfate transport system permease protein CysW	0.007622	0.002932	0.004851	0.013094	0.005936	0.011435	0.016588	0.008412	0.004723	0.007357	0.011838	0.011408			Sulfate transport system permease protein CysW	14.0	3.0	8.0	23.0	10.0	17.0	38.0	17.0	18.0	12.0	25.0	23.0
Sulfate transporter, CysZ-type	0.000544	0.000000	0.001819	0.004554	0.000594	0.001345	0.004802	0.000000	0.000525	0.000613	0.002841	0.003472			Sulfate transporter, CysZ-type	1.0	0.0	3.0	8.0	1.0	2.0	11.0	0.0	2.0	1.0	6.0	7.0
Sulfite reductase [NADPH] flavoprotein alpha-component (EC 1.8.1.2)	0.000000	0.000000	0.004851	0.024480	0.000000	0.000000	0.017897	0.000990	0.000525	0.000000	0.017994	0.008432			Sulfite reductase [NADPH] flavoprotein alpha-component (EC 1.8.1.2)	0.0	0.0	8.0	43.0	0.0	0.0	41.0	2.0	2.0	0.0	38.0	17.0
Sulfite reductase [NADPH] hemoprotein beta-component (EC 1.8.1.2)	0.000000	0.000000	0.009096	0.023911	0.000000	0.000000	0.022262	0.000495	0.000000	0.000000	0.006629	0.017856			Sulfite reductase [NADPH] hemoprotein beta-component (EC 1.8.1.2)	0.0	0.0	15.0	42.0	0.0	0.0	51.0	1.0	0.0	0.0	14.0	36.0
Gamma-glutamyl phosphate reductase (EC 1.2.1.41)	0.112158	0.117263	0.092174	0.098489	0.084285	0.092153	0.111748	0.107876	0.106787	0.081539	0.118855	0.106642			Gamma-glutamyl phosphate reductase (EC 1.2.1.41)	206.0	120.0	152.0	173.0	142.0	137.0	256.0	218.0	407.0	133.0	251.0	215.0
Glutamate 5-kinase (EC 2.7.2.11)	0.068057	0.096742	0.057003	0.059207	0.084285	0.096189	0.062422	0.082639	0.079500	0.077247	0.064400	0.063985			Glutamate 5-kinase (EC 2.7.2.11)	125.0	99.0	94.0	104.0	142.0	143.0	143.0	167.0	303.0	126.0	136.0	129.0
Proline/sodium symporter PutP (TC 2.A.21.2.1)	0.009800	0.015635	0.012128	0.027326	0.007716	0.008072	0.017897	0.008907	0.006559	0.005518	0.008997	0.010912			Proline/sodium symporter PutP (TC 2.A.21.2.1)	18.0	16.0	20.0	48.0	13.0	12.0	41.0	18.0	25.0	9.0	19.0	22.0
NAD-specific glutamate dehydrogenase (EC 1.4.1.2)	0.080580	0.077198	0.030927	0.045544	0.098530	0.104261	0.058493	0.049485	0.102852	0.088282	0.061085	0.064481			NAD-specific glutamate dehydrogenase (EC 1.4.1.2)	148.0	79.0	51.0	80.0	166.0	155.0	134.0	100.0	392.0	144.0	129.0	130.0
NAD-specific glutamate dehydrogenase (EC 1.4.1.2), large form	0.000000	0.006840	0.000000	0.000000	0.000000	0.000000	0.000000	0.000000	0.000000	0.000000	0.000000	0.000000			NAD-specific glutamate dehydrogenase (EC 1.4.1.2), large form	0.0	7.0	0.0	0.0	0.0	0.0	0.0	0.0	0.0	0.0	0.0	0.0
Glutamine synthetase type I (EC 6.3.1.2)	0.072957	0.094788	0.089749	0.078564	0.104466	0.080718	0.106946	0.119258	0.117020	0.079699	0.102282	0.116066			Glutamine synthetase type I (EC 6.3.1.2)	134.0	97.0	148.0	138.0	176.0	120.0	245.0	241.0	446.0	130.0	216.0	234.0
Glutamine synthetase type III, GlnN (EC 6.3.1.2)	0.240106	0.099674	0.197690	0.178191	0.302120	0.266369	0.220877	0.283052	0.361555	0.252586	0.218770	0.194435			Glutamine synthetase type III, GlnN (EC 6.3.1.2)	441.0	102.0	326.0	313.0	509.0	396.0	506.0	572.0	1378.0	412.0	462.0	392.0
Glutamine synthetase, clostridia type (EC 6.3.1.2)	0.005445	0.009772	0.000606	0.000569	0.001781	0.000000	0.000437	0.000495	0.000787	0.000000	0.000474	0.002480			Glutamine synthetase, clostridia type (EC 6.3.1.2)	10.0	10.0	1.0	1.0	3.0	0.0	1.0	1.0	3.0	0.0	1.0	5.0
Asparagine synthetase [glutamine-hydrolyzing] (EC 6.3.5.4) AsnH	0.000000	0.000977	0.000000	0.000000	0.000000	0.000000	0.000000	0.000000	0.000000	0.000000	0.000000	0.000000			Asparagine synthetase [glutamine-hydrolyzing] (EC 6.3.5.4) AsnH	0.0	1.0	0.0	0.0	0.0	0.0	0.0	0.0	0.0	0.0	0.0	0.0
Asparagine synthetase [glutamine-hydrolyzing] (EC 6.3.5.4) YisO	0.020145	0.007818	0.004245	0.009109	0.002374	0.003363	0.005238	0.002969	0.002099	0.007357	0.003315	0.002976			Asparagine synthetase [glutamine-hydrolyzing] (EC 6.3.5.4) YisO	37.0	8.0	7.0	16.0	4.0	5.0	12.0	6.0	8.0	12.0	7.0	6.0
Aspartate ammonia-lyase (EC 4.3.1.1)	0.052268	0.045928	0.036991	0.023341	0.042142	0.044395	0.034485	0.039588	0.044342	0.034332	0.054456	0.049105			Aspartate ammonia-lyase (EC 4.3.1.1)	96.0	47.0	61.0	41.0	71.0	66.0	79.0	80.0	169.0	56.0	115.0	99.0
Aspartate--ammonia ligase (EC 6.3.1.1)	0.069146	0.063518	0.072769	0.066039	0.071227	0.076682	0.067223	0.074722	0.088683	0.076634	0.076238	0.068945			Aspartate--ammonia ligase (EC 6.3.1.1)	127.0	65.0	120.0	116.0	120.0	114.0	154.0	151.0	338.0	125.0	161.0	139.0
Glutamate synthase [NADPH] large chain (EC 1.4.1.13)	0.357709	0.222800	0.363846	0.316531	0.365037	0.376683	0.331315	0.360743	0.468343	0.339642	0.330996	0.328357			Glutamate synthase [NADPH] large chain (EC 1.4.1.13)	657.0	228.0	600.0	556.0	615.0	560.0	759.0	729.0	1785.0	554.0	699.0	662.0
Glutamate synthase [NADPH] small chain (EC 1.4.1.13)	0.246095	0.169054	0.214669	0.253908	0.323488	0.318835	0.309489	0.301361	0.279694	0.231741	0.287431	0.250484			Glutamate synthase [NADPH] small chain (EC 1.4.1.13)	452.0	173.0	354.0	446.0	545.0	474.0	709.0	609.0	1066.0	378.0	607.0	505.0
Glutaminase (EC 3.5.1.2)	0.023956	0.015635	0.016979	0.040420	0.035613	0.034978	0.037540	0.020784	0.035421	0.022684	0.030779	0.029264			Glutaminase (EC 3.5.1.2)	44.0	16.0	28.0	71.0	60.0	52.0	86.0	42.0	135.0	37.0	65.0	59.0
Glutamine amidotransferase protein GlxB (EC 2.4.2.-)	0.000000	0.000000	0.000606	0.001139	0.000000	0.000000	0.000000	0.000495	0.000000	0.000000	0.000000	0.000000			Glutamine amidotransferase protein GlxB (EC 2.4.2.-)	0.0	0.0	1.0	2.0	0.0	0.0	0.0	1.0	0.0	0.0	0.0	0.0
L-asparaginase (EC 3.5.1.1)	0.038656	0.079153	0.027895	0.032450	0.036207	0.034305	0.027500	0.027217	0.035159	0.045980	0.029832	0.041169			L-asparaginase (EC 3.5.1.1)	71.0	81.0	46.0	57.0	61.0	51.0	63.0	55.0	134.0	75.0	63.0	83.0
Aconitate hydratase (EC 4.2.1.3)	0.062068	0.037133	0.080652	0.107598	0.106247	0.080045	0.134883	0.081155	0.094718	0.043528	0.094705	0.099201			Aconitate hydratase (EC 4.2.1.3)	114.0	38.0	133.0	189.0	179.0	119.0	309.0	164.0	361.0	71.0	200.0	200.0
Citrate synthase (si) (EC 2.3.3.1)	0.130125	0.070358	0.112186	0.120692	0.114556	0.172871	0.124407	0.134598	0.125154	0.123227	0.133061	0.115570			Citrate synthase (si) (EC 2.3.3.1)	239.0	72.0	185.0	212.0	193.0	257.0	285.0	272.0	477.0	201.0	281.0	233.0
Cyanoalanine nitrilase (EC 3.5.5.4)	0.000544	0.000977	0.000000	0.000000	0.000000	0.000000	0.000000	0.000000	0.000000	0.000000	0.000000	0.000992			Cyanoalanine nitrilase (EC 3.5.5.4)	1.0	1.0	0.0	0.0	0.0	0.0	0.0	0.0	0.0	0.0	0.0	2.0
Glutamate synthase [NADH] (EC 1.4.1.14)	0.000544	0.000000	0.001213	0.000000	0.000594	0.000673	0.000000	0.000495	0.000000	0.003065	0.000474	0.001488			Glutamate synthase [NADH] (EC 1.4.1.14)	1.0	0.0	2.0	0.0	1.0	1.0	0.0	1.0	0.0	5.0	1.0	3.0
Isocitrate dehydrogenase [NADP] (EC 1.1.1.42)	0.032123	0.013681	0.043662	0.042698	0.042736	0.052467	0.042342	0.036124	0.050901	0.031267	0.043091	0.037697			Isocitrate dehydrogenase [NADP] (EC 1.1.1.42)	59.0	14.0	72.0	75.0	72.0	78.0	97.0	73.0	194.0	51.0	91.0	76.0
Isocitrate dehydrogenase [NAD] (EC 1.1.1.41)	0.001089	0.000000	0.001213	0.000569	0.000594	0.000673	0.000000	0.000495	0.002099	0.001839	0.000000	0.000000			Isocitrate dehydrogenase [NAD] (EC 1.1.1.41)	2.0	0.0	2.0	1.0	1.0	1.0	0.0	1.0	8.0	3.0	0.0	0.0
Phosphoenolpyruvate carboxylase (EC 4.1.1.31)	0.012523	0.037133	0.033353	0.059207	0.042142	0.002018	0.065914	0.042062	0.026238	0.000613	0.058717	0.055553			Phosphoenolpyruvate carboxylase (EC 4.1.1.31)	23.0	38.0	55.0	104.0	71.0	3.0	151.0	85.0	100.0	1.0	124.0	112.0
Pyruvate,phosphate dikinase (EC 2.7.9.1)	0.408888	0.172963	0.393560	0.337026	0.434483	0.400226	0.311672	0.427052	0.544432	0.480035	0.401551	0.330341			Pyruvate,phosphate dikinase (EC 2.7.9.1)	751.0	177.0	649.0	592.0	732.0	595.0	714.0	863.0	2075.0	783.0	848.0	666.0
2-amino-3-ketobutyrate coenzyme A ligase (EC 2.3.1.29)	0.035390	0.026384	0.041842	0.064331	0.055201	0.062556	0.058057	0.038103	0.058510	0.061307	0.057770	0.056545			2-amino-3-ketobutyrate coenzyme A ligase (EC 2.3.1.29)	65.0	27.0	69.0	113.0	93.0	93.0	133.0	77.0	223.0	100.0	122.0	114.0
Aminomethyltransferase (glycine cleavage system T protein) (EC 2.1.2.10)	0.028856	0.057654	0.036385	0.038712	0.041549	0.037668	0.039286	0.045031	0.050639	0.063146	0.038829	0.055553			Aminomethyltransferase (glycine cleavage system T protein) (EC 2.1.2.10)	53.0	59.0	60.0	68.0	70.0	56.0	90.0	91.0	193.0	103.0	82.0	112.0
D-serine dehydratase transcriptional activator	0.000544	0.000977	0.000000	0.007970	0.000000	0.000000	0.009603	0.000000	0.000000	0.000000	0.000947	0.000496			D-serine dehydratase transcriptional activator	1.0	1.0	0.0	14.0	0.0	0.0	22.0	0.0	0.0	0.0	2.0	1.0
D-serine permease DsdX	0.000544	0.000977	0.000606	0.008540	0.000000	0.000000	0.009603	0.000000	0.000000	0.000000	0.000947	0.000992			D-serine permease DsdX	1.0	1.0	1.0	15.0	0.0	0.0	22.0	0.0	0.0	0.0	2.0	2.0
D-serine/D-alanine/glycine transporter	0.008711	0.021498	0.020618	0.023911	0.001187	0.002018	0.017897	0.001979	0.009183	0.000000	0.006629	0.008928			D-serine/D-alanine/glycine transporter	16.0	22.0	34.0	42.0	2.0	3.0	41.0	4.0	35.0	0.0	14.0	18.0
Glycerate kinase (EC 2.7.1.31)	0.068602	0.084039	0.076408	0.075148	0.063511	0.066592	0.093414	0.089567	0.044079	0.052111	0.067241	0.081841			Glycerate kinase (EC 2.7.1.31)	126.0	86.0	126.0	132.0	107.0	99.0	214.0	181.0	168.0	85.0	142.0	165.0
Glycine cleavage system H protein	0.016334	0.023453	0.026076	0.019356	0.030865	0.020852	0.025318	0.030680	0.018366	0.030654	0.026044	0.035713			Glycine cleavage system H protein	30.0	24.0	43.0	34.0	52.0	31.0	58.0	62.0	70.0	50.0	55.0	72.0
Glycine dehydrogenase [decarboxylating] (glycine cleavage system P protein) (EC 1.4.4.2)	0.033212	0.033225	0.049119	0.074009	0.068853	0.090808	0.099089	0.047010	0.089208	0.103609	0.079079	0.095233			Glycine dehydrogenase [decarboxylating] (glycine cleavage system P protein) (EC 1.4.4.2)	61.0	34.0	81.0	130.0	116.0	135.0	227.0	95.0	340.0	169.0	167.0	192.0
Glycine dehydrogenase [decarboxylating] (glycine cleavage system P1 protein) (EC 1.4.4.2)	0.012523	0.044951	0.010915	0.007970	0.004748	0.003363	0.013095	0.006928	0.004460	0.011035	0.008523	0.014880			Glycine dehydrogenase [decarboxylating] (glycine cleavage system P1 protein) (EC 1.4.4.2)	23.0	46.0	18.0	14.0	8.0	5.0	30.0	14.0	17.0	18.0	18.0	30.0
Glycine dehydrogenase [decarboxylating] (glycine cleavage system P2 protein) (EC 1.4.4.2)	0.027223	0.047882	0.020012	0.008540	0.007123	0.005381	0.009167	0.014845	0.008396	0.008583	0.010418	0.017360			Glycine dehydrogenase [decarboxylating] (glycine cleavage system P2 protein) (EC 1.4.4.2)	50.0	49.0	33.0	15.0	12.0	8.0	21.0	30.0	32.0	14.0	22.0	35.0
L-serine dehydratase (EC 4.3.1.17)	0.012523	0.015635	0.030320	0.046683	0.028491	0.027579	0.047580	0.025732	0.025975	0.030041	0.036462	0.034720			L-serine dehydratase (EC 4.3.1.17)	23.0	16.0	50.0	82.0	48.0	41.0	109.0	52.0	99.0	49.0	77.0	70.0
L-serine dehydratase 1 (EC 4.3.1.17)	0.000000	0.000000	0.000606	0.001139	0.000000	0.000000	0.003056	0.000000	0.000262	0.000000	0.000947	0.001488			L-serine dehydratase 1 (EC 4.3.1.17)	0.0	0.0	1.0	2.0	0.0	0.0	7.0	0.0	1.0	0.0	2.0	3.0
L-serine dehydratase, alpha subunit (EC 4.3.1.17)	0.084935	0.100651	0.076408	0.068316	0.087253	0.084754	0.075081	0.081650	0.054312	0.073569	0.081920	0.076881			L-serine dehydratase, alpha subunit (EC 4.3.1.17)	156.0	103.0	126.0	120.0	147.0	126.0	172.0	165.0	207.0	120.0	173.0	155.0
L-serine dehydratase, beta subunit (EC 4.3.1.17)	0.039745	0.072312	0.036385	0.033019	0.046297	0.030269	0.030993	0.036124	0.026500	0.033719	0.043565	0.030752			L-serine dehydratase, beta subunit (EC 4.3.1.17)	73.0	74.0	60.0	58.0	78.0	45.0	71.0	73.0	101.0	55.0	92.0	62.0
Monoamine oxidase (1.4.3.4)	0.000544	0.000000	0.003032	0.008540	0.000000	0.000000	0.000437	0.000000	0.000000	0.000000	0.003315	0.004960			Monoamine oxidase (1.4.3.4)	1.0	0.0	5.0	15.0	0.0	0.0	1.0	0.0	0.0	0.0	7.0	10.0
Serine transporter	0.001633	0.003909	0.014554	0.042698	0.002374	0.000000	0.044088	0.000000	0.001050	0.000613	0.026518	0.020832			Serine transporter	3.0	4.0	24.0	75.0	4.0	0.0	101.0	0.0	4.0	1.0	56.0	42.0
Seryl-tRNA synthetase (EC 6.1.1.11)	0.208527	0.124103	0.191625	0.153711	0.185190	0.201122	0.197741	0.210310	0.283630	0.212736	0.214034	0.174595			Seryl-tRNA synthetase (EC 6.1.1.11)	383.0	127.0	316.0	270.0	312.0	299.0	453.0	425.0	1081.0	347.0	452.0	352.0
L-threonine 3-dehydrogenase (EC 1.1.1.103)	0.041923	0.026384	0.046087	0.065470	0.042736	0.032287	0.034485	0.050474	0.060084	0.046593	0.044038	0.043649			L-threonine 3-dehydrogenase (EC 1.1.1.103)	77.0	27.0	76.0	115.0	72.0	48.0	79.0	102.0	229.0	76.0	93.0	88.0
Dihydrolipoamide dehydrogenase (EC 1.8.1.4)	0.053357	0.076221	0.038810	0.035866	0.065291	0.049776	0.031429	0.043052	0.038569	0.063146	0.064400	0.050097			Dihydrolipoamide dehydrogenase (EC 1.8.1.4)	98.0	78.0	64.0	63.0	110.0	74.0	72.0	87.0	147.0	103.0	136.0	101.0
Glycine cleavage system transcriptional activator GcvA	0.001089	0.000000	0.004245	0.004554	0.000000	0.000000	0.006111	0.000000	0.000000	0.000000	0.000947	0.008928			Glycine cleavage system transcriptional activator GcvA	2.0	0.0	7.0	8.0	0.0	0.0	14.0	0.0	0.0	0.0	2.0	18.0
Glycine cleavage system transcriptional antiactivator GcvR	0.000000	0.000000	0.000606	0.002847	0.000000	0.000000	0.002183	0.000000	0.000000	0.000000	0.000000	0.000000			Glycine cleavage system transcriptional antiactivator GcvR	0.0	0.0	1.0	5.0	0.0	0.0	5.0	0.0	0.0	0.0	0.0	0.0
ATP phosphoribosyltransferase (EC 2.4.2.17)	0.051179	0.040065	0.047300	0.054653	0.058762	0.068610	0.049763	0.061856	0.053000	0.063759	0.053509	0.060017			ATP phosphoribosyltransferase (EC 2.4.2.17)	94.0	41.0	78.0	96.0	99.0	102.0	114.0	125.0	202.0	104.0	113.0	121.0
ATP phosphoribosyltransferase regulatory subunit (EC 2.4.2.17)	0.065879	0.052768	0.041236	0.025049	0.051639	0.051794	0.039723	0.045526	0.040406	0.048433	0.053509	0.040673			ATP phosphoribosyltransferase regulatory subunit (EC 2.4.2.17)	121.0	54.0	68.0	44.0	87.0	77.0	91.0	92.0	154.0	79.0	113.0	82.0
Histidinol dehydrogenase (EC 1.1.1.23)	0.098002	0.077198	0.087323	0.105321	0.117524	0.110987	0.100399	0.113815	0.105213	0.083991	0.098494	0.086305			Histidinol dehydrogenase (EC 1.1.1.23)	180.0	79.0	144.0	185.0	198.0	165.0	230.0	230.0	401.0	137.0	208.0	174.0
Histidinol-phosphatase (EC 3.1.3.15)	0.099636	0.086970	0.077620	0.095643	0.116337	0.102915	0.083374	0.084124	0.080550	0.106061	0.094705	0.083329			Histidinol-phosphatase (EC 3.1.3.15)	183.0	89.0	128.0	168.0	196.0	153.0	191.0	170.0	307.0	173.0	200.0	168.0
Histidinol-phosphatase [alternative form] (EC 3.1.3.15)	0.000544	0.000000	0.000606	0.000569	0.000594	0.000673	0.000000	0.000990	0.000262	0.000000	0.000474	0.000496			Histidinol-phosphatase [alternative form] (EC 3.1.3.15)	1.0	0.0	1.0	1.0	1.0	1.0	0.0	2.0	1.0	0.0	1.0	1.0
Histidinol-phosphate aminotransferase (EC 2.6.1.9)	0.095825	0.052768	0.069737	0.083687	0.088440	0.071301	0.077700	0.079670	0.085010	0.079699	0.084288	0.084321			Histidinol-phosphate aminotransferase (EC 2.6.1.9)	176.0	54.0	115.0	147.0	149.0	106.0	178.0	161.0	324.0	130.0	178.0	170.0
Imidazole glycerol phosphate synthase amidotransferase subunit (EC 2.4.2.-)	0.050635	0.044951	0.057003	0.040420	0.046891	0.047085	0.036231	0.054433	0.044342	0.044141	0.045459	0.055553			Imidazole glycerol phosphate synthase amidotransferase subunit (EC 2.4.2.-)	93.0	46.0	94.0	71.0	79.0	70.0	83.0	110.0	169.0	72.0	96.0	112.0
Imidazole glycerol phosphate synthase cyclase subunit (EC 4.1.3.-)	0.095825	0.058632	0.085504	0.089380	0.081911	0.099552	0.085557	0.095505	0.090258	0.094413	0.106544	0.069441			Imidazole glycerol phosphate synthase cyclase subunit (EC 4.1.3.-)	176.0	60.0	141.0	157.0	138.0	148.0	196.0	193.0	344.0	154.0	225.0	140.0
Imidazoleglycerol-phosphate dehydratase (EC 4.2.1.19)	0.053901	0.035179	0.049726	0.033589	0.052827	0.042377	0.040596	0.048495	0.034109	0.036171	0.045932	0.033232			Imidazoleglycerol-phosphate dehydratase (EC 4.2.1.19)	99.0	36.0	82.0	59.0	89.0	63.0	93.0	98.0	130.0	59.0	97.0	67.0
Phosphoribosyl-AMP cyclohydrolase (EC 3.5.4.19)	0.015245	0.003909	0.010309	0.008540	0.004155	0.007399	0.011786	0.009402	0.004985	0.006744	0.007576	0.006448			Phosphoribosyl-AMP cyclohydrolase (EC 3.5.4.19)	28.0	4.0	17.0	15.0	7.0	11.0	27.0	19.0	19.0	11.0	16.0	13.0
Phosphoribosyl-ATP pyrophosphatase (EC 3.6.1.31)	0.058801	0.038111	0.057609	0.059777	0.064698	0.065247	0.055437	0.051959	0.048802	0.053950	0.073870	0.048609			Phosphoribosyl-ATP pyrophosphatase (EC 3.6.1.31)	108.0	39.0	95.0	105.0	109.0	97.0	127.0	105.0	186.0	88.0	156.0	98.0
Phosphoribosylformimino-5-aminoimidazole carboxamide ribotide isomerase (EC 5.3.1.16)	0.057713	0.046905	0.069737	0.048960	0.059356	0.051121	0.057184	0.071753	0.058772	0.056403	0.059664	0.052577			Phosphoribosylformimino-5-aminoimidazole carboxamide ribotide isomerase (EC 5.3.1.16)	106.0	48.0	115.0	86.0	100.0	76.0	131.0	145.0	224.0	92.0	126.0	106.0
Adenylosuccinate synthetase (EC 6.3.4.4)	0.172593	0.133875	0.207999	0.150865	0.182222	0.202467	0.158455	0.192000	0.230367	0.156946	0.174258	0.169634			Adenylosuccinate synthetase (EC 6.3.4.4)	317.0	137.0	343.0	265.0	307.0	301.0	363.0	388.0	878.0	256.0	368.0	342.0
Conserved hypothetical protein (perhaps related to histidine degradation)	0.000000	0.000000	0.000000	0.004554	0.000000	0.000000	0.004802	0.000000	0.000000	0.000000	0.000947	0.000992			Conserved hypothetical protein (perhaps related to histidine degradation)	0.0	0.0	0.0	8.0	0.0	0.0	11.0	0.0	0.0	0.0	2.0	2.0
Formiminoglutamase (EC 3.5.3.8)	0.000000	0.017589	0.000606	0.000000	0.000000	0.000000	0.000000	0.000990	0.000525	0.000000	0.000947	0.001984			Formiminoglutamase (EC 3.5.3.8)	0.0	18.0	1.0	0.0	0.0	0.0	0.0	2.0	2.0	0.0	2.0	4.0
Formiminoglutamic iminohydrolase (EC 3.5.3.13)	0.000000	0.000000	0.000000	0.000000	0.000000	0.000000	0.000873	0.000000	0.000000	0.000000	0.000000	0.000000			Formiminoglutamic iminohydrolase (EC 3.5.3.13)	0.0	0.0	0.0	0.0	0.0	0.0	2.0	0.0	0.0	0.0	0.0	0.0
Glutamate formiminotransferase (EC 2.1.2.5)	0.015789	0.050814	0.026682	0.016510	0.035613	0.022870	0.026627	0.023258	0.027287	0.042302	0.018468	0.037697			Glutamate formiminotransferase (EC 2.1.2.5)	29.0	52.0	44.0	29.0	60.0	34.0	61.0	47.0	104.0	69.0	39.0	76.0
Histidine ammonia-lyase (EC 4.3.1.3)	0.054446	0.086970	0.029714	0.028465	0.045110	0.050449	0.035794	0.029196	0.056936	0.052724	0.041197	0.048113			Histidine ammonia-lyase (EC 4.3.1.3)	100.0	89.0	49.0	50.0	76.0	75.0	82.0	59.0	217.0	86.0	87.0	97.0
Histidine transport protein (permease)	0.000000	0.011726	0.000000	0.000569	0.000000	0.000000	0.000000	0.000000	0.000525	0.000000	0.000474	0.001488			Histidine transport protein (permease)	0.0	12.0	0.0	1.0	0.0	0.0	0.0	0.0	2.0	0.0	1.0	3.0
Histidine utilization repressor	0.000544	0.000000	0.000000	0.000000	0.000000	0.000000	0.000000	0.000000	0.000000	0.000000	0.000000	0.000000			Histidine utilization repressor	1.0	0.0	0.0	0.0	0.0	0.0	0.0	0.0	0.0	0.0	0.0	0.0
Imidazolonepropionase (EC 3.5.2.7)	0.020145	0.050814	0.020012	0.015940	0.023742	0.032960	0.025318	0.027217	0.022827	0.034945	0.027465	0.029264			Imidazolonepropionase (EC 3.5.2.7)	37.0	52.0	33.0	28.0	40.0	49.0	58.0	55.0	87.0	57.0	58.0	59.0
N-formylglutamate deformylase (EC 3.5.1.68)	0.000000	0.000000	0.000000	0.000000	0.000594	0.000000	0.000873	0.000000	0.000000	0.000000	0.000000	0.000000			N-formylglutamate deformylase (EC 3.5.1.68)	0.0	0.0	0.0	0.0	1.0	0.0	2.0	0.0	0.0	0.0	0.0	0.0
Urocanate hydratase (EC 4.2.1.49)	0.032667	0.096742	0.047906	0.029034	0.065885	0.052467	0.048453	0.061856	0.056673	0.057629	0.052562	0.070433			Urocanate hydratase (EC 4.2.1.49)	60.0	99.0	79.0	51.0	111.0	78.0	111.0	125.0	216.0	94.0	111.0	142.0
Formiminotetrahydrofolate cyclodeaminase (EC 4.3.1.4)	0.041923	0.053746	0.041842	0.022772	0.046297	0.038341	0.028810	0.036619	0.033584	0.035558	0.042144	0.033728			Formiminotetrahydrofolate cyclodeaminase (EC 4.3.1.4)	77.0	55.0	69.0	40.0	78.0	57.0	66.0	74.0	128.0	58.0	89.0	68.0
Branched-chain acyl-CoA dehydrogenase (EC 1.3.99.12)	0.000000	0.000000	0.001213	0.000000	0.000000	0.000000	0.000000	0.000000	0.000000	0.000000	0.000000	0.000000			Branched-chain acyl-CoA dehydrogenase (EC 1.3.99.12)	0.0	0.0	2.0	0.0	0.0	0.0	0.0	0.0	0.0	0.0	0.0	0.0
Hydroxymethylglutaryl-CoA reductase (EC 1.1.1.34)	0.000000	0.031270	0.001819	0.001708	0.000000	0.000000	0.000437	0.000495	0.002886	0.000000	0.002841	0.003968			Hydroxymethylglutaryl-CoA reductase (EC 1.1.1.34)	0.0	32.0	3.0	3.0	0.0	0.0	1.0	1.0	11.0	0.0	6.0	8.0
Hydroxymethylglutaryl-CoA synthase (EC 2.3.3.10)	0.000000	0.021498	0.002426	0.000569	0.000000	0.000000	0.000437	0.000495	0.002099	0.000000	0.000947	0.000496			Hydroxymethylglutaryl-CoA synthase (EC 2.3.3.10)	0.0	22.0	4.0	1.0	0.0	0.0	1.0	1.0	8.0	0.0	2.0	1.0
3-hydroxyacyl-CoA dehydrogenase (EC 1.1.1.35)	0.021234	0.004886	0.040023	0.033589	0.018400	0.012108	0.028810	0.022268	0.017055	0.017779	0.017994	0.029760			3-hydroxyacyl-CoA dehydrogenase (EC 1.1.1.35)	39.0	5.0	66.0	59.0	31.0	18.0	66.0	45.0	65.0	29.0	38.0	60.0
3-ketoacyl-CoA thiolase (EC 2.3.1.16)	0.105625	0.062540	0.078833	0.102474	0.079537	0.100897	0.120042	0.091052	0.086060	0.089509	0.071503	0.097217			3-ketoacyl-CoA thiolase (EC 2.3.1.16)	194.0	64.0	130.0	180.0	134.0	150.0	275.0	184.0	328.0	146.0	151.0	196.0
Acyl-CoA dehydrogenase, short-chain specific (EC 1.3.99.2)	0.000000	0.000000	0.000606	0.000000	0.000000	0.000673	0.001746	0.000000	0.000000	0.000000	0.000000	0.000496			Acyl-CoA dehydrogenase, short-chain specific (EC 1.3.99.2)	0.0	0.0	1.0	0.0	0.0	1.0	4.0	0.0	0.0	0.0	0.0	1.0
Butyrate kinase (EC 2.7.2.7)	0.004356	0.010749	0.007277	0.002277	0.002968	0.006054	0.008730	0.008907	0.007871	0.006744	0.004735	0.007440			Butyrate kinase (EC 2.7.2.7)	8.0	11.0	12.0	4.0	5.0	9.0	20.0	18.0	30.0	11.0	10.0	15.0
Butyryl-CoA dehydrogenase (EC 1.3.99.2)	0.144826	0.066449	0.135229	0.128662	0.107434	0.124440	0.130518	0.157361	0.118594	0.145911	0.101335	0.093249			Butyryl-CoA dehydrogenase (EC 1.3.99.2)	266.0	68.0	223.0	226.0	181.0	185.0	299.0	318.0	452.0	238.0	214.0	188.0
Enoyl-CoA hydratase (EC 4.2.1.17)	0.016334	0.028339	0.036991	0.064900	0.016026	0.006054	0.061985	0.007918	0.018104	0.017166	0.023203	0.047121			Enoyl-CoA hydratase (EC 4.2.1.17)	30.0	29.0	61.0	114.0	27.0	9.0	142.0	16.0	69.0	28.0	49.0	95.0
phosphotransbutyrylase (EC 2.3.1.19)	0.004900	0.002932	0.003638	0.001708	0.002968	0.005381	0.010476	0.007423	0.004723	0.002452	0.006156	0.007936			phosphotransbutyrylase (EC 2.3.1.19)	9.0	3.0	6.0	3.0	5.0	8.0	24.0	15.0	18.0	4.0	13.0	16.0
Acetyl-coenzyme A synthetase (EC 6.2.1.1)	0.004900	0.025407	0.024863	0.039282	0.017213	0.004036	0.037540	0.007918	0.007871	0.002452	0.018941	0.023312			Acetyl-coenzyme A synthetase (EC 6.2.1.1)	9.0	26.0	41.0	69.0	29.0	6.0	86.0	16.0	30.0	4.0	40.0	47.0
conserved protein associated with acetyl-CoA C-acyltransferase	0.000000	0.000000	0.000606	0.000569	0.000000	0.000000	0.000000	0.000495	0.000000	0.000000	0.000000	0.000000			conserved protein associated with acetyl-CoA C-acyltransferase	0.0	0.0	1.0	1.0	0.0	0.0	0.0	1.0	0.0	0.0	0.0	0.0
Ketoisovalerate oxidoreductase subunit VorA (EC 1.2.7.7)	0.000000	0.000000	0.002426	0.000569	0.000000	0.000000	0.000000	0.000495	0.000525	0.000000	0.000000	0.000000			Ketoisovalerate oxidoreductase subunit VorA (EC 1.2.7.7)	0.0	0.0	4.0	1.0	0.0	0.0	0.0	1.0	2.0	0.0	0.0	0.0
Ketoisovalerate oxidoreductase subunit VorB (EC 1.2.7.7)	0.000000	0.000000	0.000606	0.000569	0.000000	0.000000	0.000000	0.000495	0.000000	0.000613	0.000000	0.000000			Ketoisovalerate oxidoreductase subunit VorB (EC 1.2.7.7)	0.0	0.0	1.0	1.0	0.0	0.0	0.0	1.0	0.0	1.0	0.0	0.0
Pyruvate:ferredoxin oxidoreductase, gamma subunit (EC 1.2.7.1)	0.008711	0.006840	0.005458	0.006262	0.004748	0.005381	0.009603	0.013856	0.004985	0.011035	0.008997	0.007936			Pyruvate:ferredoxin oxidoreductase, gamma subunit (EC 1.2.7.1)	16.0	7.0	9.0	11.0	8.0	8.0	22.0	28.0	19.0	18.0	19.0	16.0
Transcriptional regulator, Hth-3 family	0.000000	0.000000	0.001213	0.000569	0.000000	0.000000	0.000000	0.000990	0.000000	0.000000	0.000000	0.000000			Transcriptional regulator, Hth-3 family	0.0	0.0	2.0	1.0	0.0	0.0	0.0	2.0	0.0	0.0	0.0	0.0
RidA	0.001089	0.000000	0.000606	0.003416	0.000000	0.000673	0.002619	0.000000	0.000000	0.000000	0.000947	0.002480			RidA	2.0	0.0	1.0	6.0	0.0	1.0	6.0	0.0	0.0	0.0	2.0	5.0
Beta-ureidopropionase (EC 3.5.1.6)	0.003811	0.004886	0.006064	0.000569	0.001781	0.002018	0.003056	0.005443	0.002099	0.001839	0.001894	0.004464			Beta-ureidopropionase (EC 3.5.1.6)	7.0	5.0	10.0	1.0	3.0	3.0	7.0	11.0	8.0	3.0	4.0	9.0
Probable transcriptional activator for leuABCD operon	0.000544	0.000000	0.010309	0.006832	0.000000	0.000000	0.009167	0.000000	0.000000	0.000000	0.000947	0.003472			Probable transcriptional activator for leuABCD operon	1.0	0.0	17.0	12.0	0.0	0.0	21.0	0.0	0.0	0.0	2.0	7.0
Aspartate-semialdehyde dehydrogenase (EC 1.2.1.11)	0.145915	0.122149	0.154634	0.135494	0.148389	0.152019	0.140121	0.139052	0.203342	0.164916	0.116488	0.130946			Aspartate-semialdehyde dehydrogenase (EC 1.2.1.11)	268.0	125.0	255.0	238.0	250.0	226.0	321.0	281.0	775.0	269.0	246.0	264.0
Aspartokinase (EC 2.7.2.4)	0.223772	0.190553	0.210424	0.194701	0.235642	0.201795	0.211273	0.183093	0.218298	0.218254	0.203617	0.190467			Aspartokinase (EC 2.7.2.4)	411.0	195.0	347.0	342.0	397.0	300.0	484.0	370.0	832.0	356.0	430.0	384.0
Diaminopimelate decarboxylase (EC 4.1.1.20)	0.136659	0.141693	0.150996	0.115568	0.186377	0.151346	0.145360	0.172206	0.182090	0.142233	0.136376	0.131442			Diaminopimelate decarboxylase (EC 4.1.1.20)	251.0	145.0	249.0	203.0	314.0	225.0	333.0	348.0	694.0	232.0	288.0	265.0
Homoserine dehydrogenase (EC 1.1.1.3)	0.109436	0.122149	0.121282	0.158266	0.116931	0.121077	0.158892	0.125691	0.140372	0.125067	0.144899	0.153762			Homoserine dehydrogenase (EC 1.1.1.3)	201.0	125.0	200.0	278.0	197.0	180.0	364.0	254.0	535.0	204.0	306.0	310.0
Homoserine kinase (EC 2.7.1.39)	0.062613	0.049837	0.070950	0.076286	0.080130	0.080045	0.075517	0.076701	0.055624	0.059468	0.068661	0.055057			Homoserine kinase (EC 2.7.1.39)	115.0	51.0	117.0	134.0	135.0	119.0	173.0	155.0	212.0	97.0	145.0	111.0
L,L-diaminopimelate aminotransferase (EC 2.6.1.83)	0.085480	0.061563	0.096419	0.094504	0.104466	0.125113	0.085994	0.110351	0.099179	0.113418	0.087129	0.067457			L,L-diaminopimelate aminotransferase (EC 2.6.1.83)	157.0	63.0	159.0	166.0	176.0	186.0	197.0	223.0	378.0	185.0	184.0	136.0
Threonine synthase (EC 4.2.3.1)	0.105080	0.126058	0.087323	0.076856	0.107434	0.112332	0.095597	0.096990	0.128040	0.077860	0.104176	0.112098			Threonine synthase (EC 4.2.3.1)	193.0	129.0	144.0	135.0	181.0	167.0	219.0	196.0	488.0	127.0	220.0	226.0
Homocitrate synthase (EC 2.3.3.14)	0.000000	0.000000	0.000000	0.000000	0.000000	0.000000	0.000000	0.000990	0.000262	0.000000	0.000474	0.003472			Homocitrate synthase (EC 2.3.3.14)	0.0	0.0	0.0	0.0	0.0	0.0	0.0	2.0	1.0	0.0	1.0	7.0
2,3,4,5-tetrahydropyridine-2,6-dicarboxylate N-acetyltransferase (EC 2.3.1.89)	0.017423	0.031270	0.021831	0.006832	0.016620	0.013453	0.023135	0.016825	0.014955	0.020231	0.019415	0.022320			2,3,4,5-tetrahydropyridine-2,6-dicarboxylate N-acetyltransferase (EC 2.3.1.89)	32.0	32.0	36.0	12.0	28.0	20.0	53.0	34.0	57.0	33.0	41.0	45.0
2,3,4,5-tetrahydropyridine-2,6-dicarboxylate N-succinyltransferase (EC 2.3.1.117)	0.003267	0.009772	0.026682	0.017648	0.006529	0.015471	0.025754	0.010887	0.010757	0.005518	0.010418	0.014384			2,3,4,5-tetrahydropyridine-2,6-dicarboxylate N-succinyltransferase (EC 2.3.1.117)	6.0	10.0	44.0	31.0	11.0	23.0	59.0	22.0	41.0	9.0	22.0	29.0
Meso-diaminopimelate D-dehydrogenase (EC 1.4.1.16)	0.071324	0.046905	0.052758	0.061485	0.068853	0.055157	0.032302	0.058392	0.081862	0.074795	0.058244	0.056049			Meso-diaminopimelate D-dehydrogenase (EC 1.4.1.16)	131.0	48.0	87.0	108.0	116.0	82.0	74.0	118.0	312.0	122.0	123.0	113.0
N-acetyl-L,L-diaminopimelate aminotransferase (EC 2.6.1.-)	0.001089	0.042996	0.003032	0.001139	0.000000	0.000000	0.000000	0.000495	0.005248	0.000000	0.002368	0.005456			N-acetyl-L,L-diaminopimelate aminotransferase (EC 2.6.1.-)	2.0	44.0	5.0	2.0	0.0	0.0	0.0	1.0	20.0	0.0	5.0	11.0
N-acetyl-L,L-diaminopimelate deacetylase (EC 3.5.1.47)	0.069146	0.171009	0.071556	0.051806	0.059949	0.061211	0.068969	0.071753	0.068743	0.038624	0.070556	0.067457			N-acetyl-L,L-diaminopimelate deacetylase (EC 3.5.1.47)	127.0	175.0	118.0	91.0	101.0	91.0	158.0	145.0	262.0	63.0	149.0	136.0
N-succinyl-L,L-diaminopimelate aminotransferase (EC 2.6.1.17)	0.000000	0.000000	0.001213	0.000569	0.000000	0.000000	0.000000	0.000000	0.000000	0.000000	0.000947	0.000000			N-succinyl-L,L-diaminopimelate aminotransferase (EC 2.6.1.17)	0.0	0.0	2.0	1.0	0.0	0.0	0.0	0.0	0.0	0.0	2.0	0.0
N-succinyl-L,L-diaminopimelate aminotransferase alternative (EC 2.6.1.17)	0.003267	0.003909	0.005458	0.006262	0.005342	0.007399	0.006111	0.004454	0.004985	0.000613	0.007103	0.005952			N-succinyl-L,L-diaminopimelate aminotransferase alternative (EC 2.6.1.17)	6.0	4.0	9.0	11.0	9.0	11.0	14.0	9.0	19.0	1.0	15.0	12.0
5-aminopentanamidase (EC 3.5.1.30)	0.000000	0.000977	0.000000	0.000000	0.000594	0.000000	0.000873	0.000495	0.000000	0.000000	0.000000	0.001488			5-aminopentanamidase (EC 3.5.1.30)	0.0	1.0	0.0	0.0	1.0	0.0	2.0	1.0	0.0	0.0	0.0	3.0
L-beta-lysine 5,6-aminomutase alpha subunit (EC 5.4.3.3)	0.002178	0.000977	0.009703	0.002847	0.003561	0.002691	0.004802	0.002969	0.004198	0.005518	0.004735	0.008432			L-beta-lysine 5,6-aminomutase alpha subunit (EC 5.4.3.3)	4.0	1.0	16.0	5.0	6.0	4.0	11.0	6.0	16.0	9.0	10.0	17.0
L-beta-lysine 5,6-aminomutase beta subunit (EC 5.4.3.3)	0.001089	0.001954	0.004245	0.000569	0.001781	0.001345	0.002183	0.000990	0.002624	0.001839	0.002841	0.003472			L-beta-lysine 5,6-aminomutase beta subunit (EC 5.4.3.3)	2.0	2.0	7.0	1.0	3.0	2.0	5.0	2.0	10.0	3.0	6.0	7.0
L-lysine aminomutase regulator	0.000000	0.000000	0.000606	0.000000	0.000000	0.000000	0.000000	0.000000	0.000000	0.000000	0.000000	0.000000			L-lysine aminomutase regulator	0.0	0.0	1.0	0.0	0.0	0.0	0.0	0.0	0.0	0.0	0.0	0.0
L-lysine permease	0.004356	0.006840	0.005458	0.015371	0.005342	0.003363	0.013968	0.009402	0.002361	0.003678	0.006156	0.011904			L-lysine permease	8.0	7.0	9.0	27.0	9.0	5.0	32.0	19.0	9.0	6.0	13.0	24.0
Lysine 2,3-aminomutase (EC 5.4.3.2)	0.029945	0.040065	0.014554	0.036435	0.065291	0.041704	0.036667	0.029691	0.039357	0.061920	0.041670	0.056545			Lysine 2,3-aminomutase (EC 5.4.3.2)	55.0	41.0	24.0	64.0	110.0	62.0	84.0	60.0	150.0	101.0	88.0	114.0
Lysine decarboxylase (EC 4.1.1.18)	0.030490	0.024430	0.030320	0.021064	0.014245	0.016144	0.022699	0.010392	0.016267	0.017779	0.028412	0.015376			Lysine decarboxylase (EC 4.1.1.18)	56.0	25.0	50.0	37.0	24.0	24.0	52.0	21.0	62.0	29.0	60.0	31.0
Lysine decarboxylase 2, constitutive (EC 4.1.1.18)	0.000544	0.000977	0.003032	0.027896	0.000000	0.000000	0.017897	0.000000	0.000000	0.000000	0.006156	0.006944			Lysine decarboxylase 2, constitutive (EC 4.1.1.18)	1.0	1.0	5.0	49.0	0.0	0.0	41.0	0.0	0.0	0.0	13.0	14.0
Lysine decarboxylase, inducible (EC 4.1.1.18)	0.001089	0.001954	0.005458	0.010817	0.000594	0.000000	0.012659	0.000495	0.000000	0.000000	0.006629	0.006944			Lysine decarboxylase, inducible (EC 4.1.1.18)	2.0	2.0	9.0	19.0	1.0	0.0	29.0	1.0	0.0	0.0	14.0	14.0
Lysine/cadaverine antiporter membrane protein CadB	0.000544	0.002932	0.000606	0.009109	0.000594	0.000000	0.006984	0.001485	0.000262	0.000000	0.004735	0.003472			Lysine/cadaverine antiporter membrane protein CadB	1.0	3.0	1.0	16.0	1.0	0.0	16.0	3.0	1.0	0.0	10.0	7.0
Outer membrane porin, OprD family	0.001089	0.000000	0.000000	0.000000	0.000000	0.000000	0.000000	0.000000	0.000000	0.000000	0.000000	0.000000			Outer membrane porin, OprD family	2.0	0.0	0.0	0.0	0.0	0.0	0.0	0.0	0.0	0.0	0.0	0.0
Transcriptional activator of cad operon	0.001089	0.000977	0.000606	0.015940	0.000594	0.000000	0.006984	0.001485	0.000262	0.000000	0.001894	0.009424			Transcriptional activator of cad operon	2.0	1.0	1.0	28.0	1.0	0.0	16.0	3.0	1.0	0.0	4.0	19.0
3,5-diaminohexanoate dehydrogenase (EC 1.4.1.11)	0.001633	0.001954	0.004851	0.002277	0.002374	0.004036	0.003929	0.000495	0.002886	0.002452	0.001421	0.009424			3,5-diaminohexanoate dehydrogenase (EC 1.4.1.11)	3.0	2.0	8.0	4.0	4.0	6.0	9.0	1.0	11.0	4.0	3.0	19.0
3-aminobutyrl-CoA ammonia lyase (EC 4.3.1.14)	0.001633	0.001954	0.003638	0.000000	0.000594	0.001345	0.000873	0.000000	0.001312	0.000613	0.000474	0.003472			3-aminobutyrl-CoA ammonia lyase (EC 4.3.1.14)	3.0	2.0	6.0	0.0	1.0	2.0	2.0	0.0	5.0	1.0	1.0	7.0
3-hydroxybutyryl-CoA dehydratase (EC 4.2.1.55)	0.058257	0.030293	0.052758	0.044975	0.049859	0.047758	0.044525	0.041072	0.041456	0.058855	0.035988	0.034224			3-hydroxybutyryl-CoA dehydratase (EC 4.2.1.55)	107.0	31.0	87.0	79.0	84.0	71.0	102.0	83.0	158.0	96.0	76.0	69.0
Acetate kinase (EC 2.7.2.1)	0.138292	0.111400	0.124920	0.118984	0.139486	0.152019	0.146233	0.135588	0.179991	0.113418	0.138270	0.129954			Acetate kinase (EC 2.7.2.1)	254.0	114.0	206.0	209.0	235.0	226.0	335.0	274.0	686.0	185.0	292.0	262.0
Acetoacetyl-CoA reductase (EC 1.1.1.36)	0.000000	0.000000	0.000000	0.000000	0.000594	0.000000	0.000873	0.000000	0.000525	0.000613	0.000000	0.000000			Acetoacetyl-CoA reductase (EC 1.1.1.36)	0.0	0.0	0.0	0.0	1.0	0.0	2.0	0.0	2.0	1.0	0.0	0.0
Acetyl-CoA acetyltransferase (EC 2.3.1.9)	0.000544	0.000977	0.014554	0.026188	0.000000	0.000673	0.027064	0.000990	0.002886	0.003065	0.008523	0.013392			Acetyl-CoA acetyltransferase (EC 2.3.1.9)	1.0	1.0	24.0	46.0	0.0	1.0	62.0	2.0	11.0	5.0	18.0	27.0
Butyrate-acetoacetate CoA-transferase subunit A (EC 2.8.3.9)	0.006533	0.004886	0.004851	0.003416	0.002968	0.004036	0.003056	0.004948	0.002099	0.004292	0.002368	0.003968			Butyrate-acetoacetate CoA-transferase subunit A (EC 2.8.3.9)	12.0	5.0	8.0	6.0	5.0	6.0	7.0	10.0	8.0	7.0	5.0	8.0
Butyrate-acetoacetate CoA-transferase subunit B (EC 2.8.3.9)	0.001633	0.003909	0.003638	0.001139	0.002374	0.002691	0.002619	0.000990	0.003149	0.004905	0.002841	0.003472			Butyrate-acetoacetate CoA-transferase subunit B (EC 2.8.3.9)	3.0	4.0	6.0	2.0	4.0	4.0	6.0	2.0	12.0	8.0	6.0	7.0
beta-ribofuranosylaminobenzene 5'-phosphate synthase	0.000000	0.000000	0.000606	0.000569	0.000000	0.000000	0.000000	0.000495	0.000000	0.000000	0.000000	0.000000			beta-ribofuranosylaminobenzene 5'-phosphate synthase	0.0	0.0	1.0	1.0	0.0	0.0	0.0	1.0	0.0	0.0	0.0	0.0
COG1821 family protein	0.000000	0.000000	0.001819	0.001708	0.000000	0.000000	0.000873	0.000990	0.000000	0.000000	0.000000	0.000000			COG1821 family protein	0.0	0.0	3.0	3.0	0.0	0.0	2.0	2.0	0.0	0.0	0.0	0.0
UPF0129 protein MJ1474	0.000000	0.000000	0.000606	0.000569	0.000000	0.000000	0.000000	0.000495	0.000000	0.000000	0.000000	0.000000			UPF0129 protein MJ1474	0.0	0.0	1.0	1.0	0.0	0.0	0.0	1.0	0.0	0.0	0.0	0.0
1,2-dihydroxy-3-keto-5-methylthiopentene dioxygenase (EC 1.13.11.54)	0.000000	0.000977	0.000606	0.000000	0.000000	0.000000	0.000000	0.000000	0.000000	0.000000	0.000000	0.000000			1,2-dihydroxy-3-keto-5-methylthiopentene dioxygenase (EC 1.13.11.54)	0.0	1.0	1.0	0.0	0.0	0.0	0.0	0.0	0.0	0.0	0.0	0.0
5'-methylthioadenosine nucleosidase (EC 3.2.2.16)	0.059346	0.057654	0.067918	0.059207	0.067072	0.061884	0.050636	0.061856	0.044604	0.053950	0.062979	0.050593			5'-methylthioadenosine nucleosidase (EC 3.2.2.16)	109.0	59.0	112.0	104.0	113.0	92.0	116.0	125.0	170.0	88.0	133.0	102.0
5-methyltetrahydropteroyltriglutamate--homocysteine methyltransferase (EC 2.1.1.14)	0.011978	0.128012	0.031533	0.067178	0.010684	0.001345	0.053255	0.016330	0.030698	0.004905	0.042617	0.028768			5-methyltetrahydropteroyltriglutamate--homocysteine methyltransferase (EC 2.1.1.14)	22.0	131.0	52.0	118.0	18.0	2.0	122.0	33.0	117.0	8.0	90.0	58.0
5-methylthioribose kinase (EC 2.7.1.100)	0.010345	0.001954	0.004245	0.001139	0.002374	0.000000	0.000873	0.001485	0.002361	0.001839	0.001421	0.000992			5-methylthioribose kinase (EC 2.7.1.100)	19.0	2.0	7.0	2.0	4.0	0.0	2.0	3.0	9.0	3.0	3.0	2.0
Adenosylhomocysteinase (EC 3.3.1.1)	0.020145	0.022475	0.030927	0.028465	0.016026	0.008744	0.027064	0.030186	0.047753	0.026975	0.036935	0.025296			Adenosylhomocysteinase (EC 3.3.1.1)	37.0	23.0	51.0	50.0	27.0	13.0	62.0	61.0	182.0	44.0	78.0	51.0
Cystathionine beta-lyase (EC 4.4.1.8)	0.001089	0.004886	0.007883	0.020495	0.001187	0.000000	0.013968	0.000990	0.001050	0.000000	0.003315	0.013392			Cystathionine beta-lyase (EC 4.4.1.8)	2.0	5.0	13.0	36.0	2.0	0.0	32.0	2.0	4.0	0.0	7.0	27.0
Homocysteine S-methyltransferase (EC 2.1.1.10)	0.009800	0.001954	0.000606	0.001139	0.003561	0.000000	0.001746	0.001979	0.001837	0.000000	0.004262	0.004464			Homocysteine S-methyltransferase (EC 2.1.1.10)	18.0	2.0	1.0	2.0	6.0	0.0	4.0	4.0	7.0	0.0	9.0	9.0
Methylthioribose-1-phosphate isomerase (EC 5.3.1.23)	0.024501	0.029316	0.026076	0.008540	0.009497	0.014126	0.012222	0.014351	0.011545	0.016553	0.007576	0.016368			Methylthioribose-1-phosphate isomerase (EC 5.3.1.23)	45.0	30.0	43.0	15.0	16.0	21.0	28.0	29.0	44.0	27.0	16.0	33.0
Methylthioribulose-1-phosphate dehydratase (EC 4.2.1.109)	0.000544	0.000000	0.000000	0.000000	0.000000	0.000000	0.000000	0.000000	0.000000	0.000000	0.000000	0.000000			Methylthioribulose-1-phosphate dehydratase (EC 4.2.1.109)	1.0	0.0	0.0	0.0	0.0	0.0	0.0	0.0	0.0	0.0	0.0	0.0
S-adenosylmethionine synthetase (EC 2.5.1.6)	0.193827	0.163191	0.223765	0.164528	0.165602	0.205831	0.177662	0.227134	0.205704	0.179630	0.191305	0.173106			S-adenosylmethionine synthetase (EC 2.5.1.6)	356.0	167.0	369.0	289.0	279.0	306.0	407.0	459.0	784.0	293.0	404.0	349.0
5,10-methylenetetrahydrofolate reductase (EC 1.5.1.20)	0.109436	0.109446	0.112186	0.101336	0.105653	0.121749	0.096033	0.100949	0.091570	0.104835	0.107491	0.091265			5,10-methylenetetrahydrofolate reductase (EC 1.5.1.20)	201.0	112.0	185.0	178.0	178.0	181.0	220.0	204.0	349.0	171.0	227.0	184.0
5-methyltetrahydrofolate--homocysteine methyltransferase (EC 2.1.1.13)	0.164971	0.114332	0.175859	0.187300	0.177473	0.193723	0.198614	0.211299	0.189174	0.162464	0.190832	0.168146			5-methyltetrahydrofolate--homocysteine methyltransferase (EC 2.1.1.13)	303.0	117.0	290.0	329.0	299.0	288.0	455.0	427.0	721.0	265.0	403.0	339.0
Archaeal S-adenosylmethionine synthetase (EC 2.5.1.6)	0.000000	0.000000	0.001819	0.001139	0.000000	0.000000	0.000000	0.000495	0.000000	0.000000	0.000000	0.000000			Archaeal S-adenosylmethionine synthetase (EC 2.5.1.6)	0.0	0.0	3.0	2.0	0.0	0.0	0.0	1.0	0.0	0.0	0.0	0.0
Cystathionine beta-lyase, type II (EC 4.4.1.8)	0.000000	0.000000	0.000000	0.000569	0.004155	0.000000	0.003056	0.000495	0.000525	0.000000	0.006156	0.004464			Cystathionine beta-lyase, type II (EC 4.4.1.8)	0.0	0.0	0.0	1.0	7.0	0.0	7.0	1.0	2.0	0.0	13.0	9.0
Cystathionine gamma-synthase (EC 2.5.1.48)	0.017423	0.047882	0.020618	0.029034	0.016620	0.017489	0.020953	0.006928	0.011545	0.009809	0.028412	0.021824			Cystathionine gamma-synthase (EC 2.5.1.48)	32.0	49.0	34.0	51.0	28.0	26.0	48.0	14.0	44.0	16.0	60.0	44.0
Duplicated ATPase component MtsB of energizing module of methionine-regulated ECF transporter	0.021778	0.011726	0.008490	0.012525	0.012465	0.022197	0.008730	0.010887	0.017842	0.012261	0.016100	0.015376			Duplicated ATPase component MtsB of energizing module of methionine-regulated ECF transporter	40.0	12.0	14.0	22.0	21.0	33.0	20.0	22.0	68.0	20.0	34.0	31.0
Homoserine O-acetyltransferase (EC 2.3.1.31)	0.001089	0.005863	0.001819	0.001139	0.000000	0.000000	0.000000	0.002474	0.002099	0.000613	0.000000	0.001488			Homoserine O-acetyltransferase (EC 2.3.1.31)	2.0	6.0	3.0	2.0	0.0	0.0	0.0	5.0	8.0	1.0	0.0	3.0
Homoserine O-succinyltransferase (EC 2.3.1.46)	0.077857	0.054723	0.077014	0.067747	0.072414	0.096861	0.084247	0.098969	0.078451	0.074795	0.072450	0.075393			Homoserine O-succinyltransferase (EC 2.3.1.46)	143.0	56.0	127.0	119.0	122.0	144.0	193.0	200.0	299.0	122.0	153.0	152.0
Methionine ABC transporter ATP-binding protein	0.213427	0.199347	0.211637	0.161681	0.185190	0.174216	0.168058	0.211794	0.186025	0.186374	0.176626	0.149298			Methionine ABC transporter ATP-binding protein	392.0	204.0	349.0	284.0	312.0	259.0	385.0	428.0	709.0	304.0	373.0	301.0
Methionine ABC transporter permease protein	0.054990	0.067426	0.046087	0.042698	0.044517	0.042377	0.048890	0.046516	0.031223	0.028201	0.051614	0.038193			Methionine ABC transporter permease protein	101.0	69.0	76.0	75.0	75.0	63.0	112.0	94.0	119.0	46.0	109.0	77.0
Methionine ABC transporter substrate-binding protein	0.054990	0.071335	0.061247	0.077425	0.056388	0.047758	0.055001	0.055918	0.050376	0.026975	0.055876	0.050593			Methionine ABC transporter substrate-binding protein	101.0	73.0	101.0	136.0	95.0	71.0	126.0	113.0	192.0	44.0	118.0	102.0
Methionine repressor MetJ	0.000544	0.000977	0.000606	0.000569	0.000000	0.000000	0.005238	0.000000	0.000000	0.000000	0.000474	0.000496			Methionine repressor MetJ	1.0	1.0	1.0	1.0	0.0	0.0	12.0	0.0	0.0	0.0	1.0	1.0
Methionine synthase activation domain (EC 2.1.1.13)	0.029401	0.032247	0.029108	0.025049	0.026116	0.018162	0.018770	0.030680	0.024926	0.025136	0.036935	0.027776			Methionine synthase activation domain (EC 2.1.1.13)	54.0	33.0	48.0	44.0	44.0	27.0	43.0	62.0	95.0	41.0	78.0	56.0
Methionine transporter MetT	0.054446	0.046905	0.029714	0.042128	0.055794	0.056502	0.033175	0.056412	0.054312	0.072956	0.050194	0.041169			Methionine transporter MetT	100.0	48.0	49.0	74.0	94.0	84.0	76.0	114.0	207.0	119.0	106.0	83.0
O-succinylhomoserine sulfhydrylase (EC 2.5.1.48)	0.265695	0.143647	0.243777	0.208364	0.288468	0.336324	0.255361	0.287011	0.312491	0.281400	0.231555	0.225187			O-succinylhomoserine sulfhydrylase (EC 2.5.1.48)	488.0	147.0	402.0	366.0	486.0	500.0	585.0	580.0	1191.0	459.0	489.0	454.0
S-adenosylhomocysteine nucleosidase (EC 3.2.2.9)	0.005445	0.023453	0.004851	0.001139	0.000000	0.001345	0.004365	0.002474	0.004460	0.003065	0.002368	0.002976			S-adenosylhomocysteine nucleosidase (EC 3.2.2.9)	10.0	24.0	8.0	2.0	0.0	2.0	10.0	5.0	17.0	5.0	5.0	6.0
S-ribosylhomocysteine lyase (EC 4.4.1.21)	0.038112	0.034202	0.039417	0.038712	0.051046	0.055830	0.049326	0.046516	0.039881	0.038010	0.044038	0.039185			S-ribosylhomocysteine lyase (EC 4.4.1.21)	70.0	35.0	65.0	68.0	86.0	83.0	113.0	94.0	152.0	62.0	93.0	79.0
SAM-dependent methlytransferase UbiG	0.000000	0.000000	0.000000	0.000000	0.000000	0.000000	0.000000	0.000000	0.000000	0.000000	0.000000	0.000496			SAM-dependent methlytransferase UbiG	0.0	0.0	0.0	0.0	0.0	0.0	0.0	0.0	0.0	0.0	0.0	1.0
SAM-dependent methlytransferase YrrT	0.000000	0.000000	0.001213	0.000569	0.000000	0.000000	0.000437	0.000495	0.000525	0.000000	0.000474	0.001488			SAM-dependent methlytransferase YrrT	0.0	0.0	2.0	1.0	0.0	0.0	1.0	1.0	2.0	0.0	1.0	3.0
Substrate-specific component MtsA of methionine-regulated ECF transporter	0.006533	0.007818	0.006671	0.005124	0.007123	0.011435	0.004365	0.008907	0.006559	0.007970	0.003788	0.005952			Substrate-specific component MtsA of methionine-regulated ECF transporter	12.0	8.0	11.0	9.0	12.0	17.0	10.0	18.0	25.0	13.0	8.0	12.0
Transcriptional activator MetR	0.000000	0.000977	0.002426	0.009678	0.000000	0.000000	0.007857	0.000000	0.000000	0.000000	0.006629	0.003472			Transcriptional activator MetR	0.0	1.0	4.0	17.0	0.0	0.0	18.0	0.0	0.0	0.0	14.0	7.0
Transmembrane component MtsC of energizing module of methionine-regulated ECF transporter	0.013611	0.013681	0.007883	0.007401	0.010090	0.015471	0.009603	0.008412	0.014693	0.007357	0.007576	0.009424			Transmembrane component MtsC of energizing module of methionine-regulated ECF transporter	25.0	14.0	13.0	13.0	17.0	23.0	22.0	17.0	56.0	12.0	16.0	19.0
2-Oxobutyrate oxidase, putative	0.000544	0.000000	0.000000	0.000000	0.000000	0.000000	0.000000	0.000000	0.000000	0.000000	0.000000	0.000000			2-Oxobutyrate oxidase, putative	1.0	0.0	0.0	0.0	0.0	0.0	0.0	0.0	0.0	0.0	0.0	0.0
Methionine gamma-lyase (EC 4.4.1.11)	0.001089	0.000000	0.001213	0.000000	0.000594	0.000000	0.004802	0.000495	0.000525	0.001839	0.005682	0.003968			Methionine gamma-lyase (EC 4.4.1.11)	2.0	0.0	2.0	0.0	1.0	0.0	11.0	1.0	2.0	3.0	12.0	8.0
Pyruvate dehydrogenase E1 component (EC 1.2.4.1)	0.002178	0.012704	0.008490	0.028465	0.000594	0.000000	0.021826	0.000990	0.008396	0.000000	0.007576	0.019840			Pyruvate dehydrogenase E1 component (EC 1.2.4.1)	4.0	13.0	14.0	50.0	1.0	0.0	50.0	2.0	32.0	0.0	16.0	40.0
Pyruvate-flavodoxin oxidoreductase (EC 1.2.7.-)	0.469323	0.233549	0.423274	0.389402	0.414896	0.489016	0.389372	0.507712	0.592710	0.459804	0.347096	0.363077			Pyruvate-flavodoxin oxidoreductase (EC 1.2.7.-)	862.0	239.0	698.0	684.0	699.0	727.0	892.0	1026.0	2259.0	750.0	733.0	732.0
5'-methylthioadenosine phosphorylase (EC 2.4.2.28)	0.002178	0.002932	0.003032	0.005124	0.001781	0.001345	0.001310	0.001485	0.001574	0.000613	0.001894	0.000496			5'-methylthioadenosine phosphorylase (EC 2.4.2.28)	4.0	3.0	5.0	9.0	3.0	2.0	3.0	3.0	6.0	1.0	4.0	1.0
Biosynthetic Aromatic amino acid aminotransferase alpha (EC 2.6.1.57)	0.034301	0.031270	0.052758	0.047252	0.039768	0.049103	0.055001	0.041072	0.031485	0.041076	0.047353	0.039681			Biosynthetic Aromatic amino acid aminotransferase alpha (EC 2.6.1.57)	63.0	32.0	87.0	83.0	67.0	73.0	126.0	83.0	120.0	67.0	100.0	80.0
Glutamine-dependent 2-keto-4-methylthiobutyrate transaminase	0.001633	0.000000	0.009703	0.023911	0.000594	0.000000	0.009167	0.000000	0.001837	0.000000	0.007103	0.006448			Glutamine-dependent 2-keto-4-methylthiobutyrate transaminase	3.0	0.0	16.0	42.0	1.0	0.0	21.0	0.0	7.0	0.0	15.0	13.0
Methionine aminotransferase, PLP-dependent	0.000544	0.000000	0.008490	0.013663	0.000000	0.000000	0.014405	0.000000	0.000000	0.000000	0.004735	0.004960			Methionine aminotransferase, PLP-dependent	1.0	0.0	14.0	24.0	0.0	0.0	33.0	0.0	0.0	0.0	10.0	10.0
Biosynthetic Aromatic amino acid aminotransferase beta (EC 2.6.1.57)	0.002722	0.005863	0.001819	0.001708	0.000594	0.000000	0.000437	0.001485	0.006035	0.001839	0.001421	0.000496			Biosynthetic Aromatic amino acid aminotransferase beta (EC 2.6.1.57)	5.0	6.0	3.0	3.0	1.0	0.0	1.0	3.0	23.0	3.0	3.0	1.0
Cyclohexadienyl dehydratase (EC 4.2.1.51)(EC 4.2.1.91)	0.000544	0.000000	0.000000	0.000000	0.001187	0.000673	0.000437	0.001485	0.000787	0.000000	0.000947	0.000496			Cyclohexadienyl dehydratase (EC 4.2.1.51)(EC 4.2.1.91)	1.0	0.0	0.0	0.0	2.0	1.0	1.0	3.0	3.0	0.0	2.0	1.0
Periplasmic aromatic amino acid aminotransferase beta precursor (EC 2.6.1.57)	0.001633	0.001954	0.003032	0.001139	0.000000	0.001345	0.001746	0.000990	0.000262	0.003065	0.000000	0.000000			Periplasmic aromatic amino acid aminotransferase beta precursor (EC 2.6.1.57)	3.0	2.0	5.0	2.0	0.0	2.0	4.0	2.0	1.0	5.0	0.0	0.0
Cobalt-zinc-cadmium resistance protein CzcA	0.127403	0.036156	0.075801	0.120692	0.151950	0.143274	0.127026	0.143011	0.179203	0.201088	0.136376	0.153266			Cobalt-zinc-cadmium resistance protein CzcA	234.0	37.0	125.0	212.0	256.0	213.0	291.0	289.0	683.0	328.0	288.0	309.0
Cobalt/zinc/cadmium efflux RND transporter, membrane fusion protein, CzcB family	0.001089	0.000000	0.000000	0.007970	0.000594	0.000000	0.010040	0.000990	0.000262	0.000000	0.001894	0.006448			Cobalt/zinc/cadmium efflux RND transporter, membrane fusion protein, CzcB family	2.0	0.0	0.0	14.0	1.0	0.0	23.0	2.0	1.0	0.0	4.0	13.0
Heavy metal RND efflux outer membrane protein, CzcC family	0.007078	0.002932	0.004851	0.002277	0.003561	0.004709	0.004802	0.003464	0.005510	0.017779	0.006156	0.005456			Heavy metal RND efflux outer membrane protein, CzcC family	13.0	3.0	8.0	4.0	6.0	7.0	11.0	7.0	21.0	29.0	13.0	11.0
Nitrogen regulatory protein P-II	0.022323	0.017589	0.031533	0.030742	0.025523	0.034305	0.028374	0.023753	0.022302	0.022684	0.026518	0.020832			Nitrogen regulatory protein P-II	41.0	18.0	52.0	54.0	43.0	51.0	65.0	48.0	85.0	37.0	56.0	42.0
Gamma-glutamyltranspeptidase (EC 2.3.2.2)	0.011434	0.002932	0.013341	0.023341	0.003561	0.001345	0.026191	0.006928	0.004460	0.001839	0.015153	0.018352			Gamma-glutamyltranspeptidase (EC 2.3.2.2)	21.0	3.0	22.0	41.0	6.0	2.0	60.0	14.0	17.0	3.0	32.0	37.0
Gamma-glutamyltranspeptidase PgsD/CapD (EC 2.3.2.2), catalyses PGA anchorage to peptidoglycan	0.000000	0.000000	0.000000	0.000000	0.000000	0.000000	0.000000	0.000000	0.000262	0.000000	0.000000	0.000000			Gamma-glutamyltranspeptidase PgsD/CapD (EC 2.3.2.2), catalyses PGA anchorage to peptidoglycan	0.0	0.0	0.0	0.0	0.0	0.0	0.0	0.0	1.0	0.0	0.0	0.0
Transition state regulatory protein AbrB	0.000000	0.000000	0.000606	0.000000	0.000000	0.000673	0.000000	0.000495	0.000262	0.000613	0.000474	0.000496			Transition state regulatory protein AbrB	0.0	0.0	1.0	0.0	0.0	1.0	0.0	1.0	1.0	1.0	1.0	1.0
4-aminobutyraldehyde dehydrogenase (EC 1.2.1.19)	0.000000	0.000000	0.003032	0.023911	0.000000	0.000000	0.017897	0.000000	0.000000	0.000000	0.003315	0.008928			4-aminobutyraldehyde dehydrogenase (EC 1.2.1.19)	0.0	0.0	5.0	42.0	0.0	0.0	41.0	0.0	0.0	0.0	7.0	18.0
ABC transporter, periplasmic spermidine putrescine-binding protein PotD (TC 3.A.1.11.1)	0.051179	0.042019	0.041236	0.068885	0.052827	0.044395	0.034048	0.039588	0.056149	0.054563	0.053982	0.048609			ABC transporter, periplasmic spermidine putrescine-binding protein PotD (TC 3.A.1.11.1)	94.0	43.0	68.0	121.0	89.0	66.0	78.0	80.0	214.0	89.0	114.0	98.0
Carboxynorspermidine decarboxylase, putative (EC 4.1.1.-)	0.049546	0.010749	0.047300	0.028465	0.062323	0.048431	0.042342	0.053443	0.060609	0.042915	0.044512	0.034224			Carboxynorspermidine decarboxylase, putative (EC 4.1.1.-)	91.0	11.0	78.0	50.0	105.0	72.0	97.0	108.0	231.0	70.0	94.0	69.0
Carboxynorspermidine dehydrogenase, putative (EC 1.1.1.-)	0.095825	0.015635	0.079440	0.076286	0.097343	0.121749	0.078573	0.118268	0.124367	0.113418	0.093758	0.063985			Carboxynorspermidine dehydrogenase, putative (EC 1.1.1.-)	176.0	16.0	131.0	134.0	164.0	181.0	180.0	239.0	474.0	185.0	198.0	129.0
Predicted chaperone lipoprotein YacC, potentially involved in protein secretion	0.000544	0.000977	0.003032	0.005124	0.000000	0.000000	0.000437	0.000000	0.000525	0.000000	0.001421	0.001984			Predicted chaperone lipoprotein YacC, potentially involved in protein secretion	1.0	1.0	5.0	9.0	0.0	0.0	1.0	0.0	2.0	0.0	3.0	4.0
Putrescine ABC transporter putrescine-binding protein PotF (TC 3.A.1.11.2)	0.000544	0.000000	0.000606	0.017648	0.000000	0.000000	0.018334	0.000000	0.000000	0.000000	0.003315	0.006448			Putrescine ABC transporter putrescine-binding protein PotF (TC 3.A.1.11.2)	1.0	0.0	1.0	31.0	0.0	0.0	42.0	0.0	0.0	0.0	7.0	13.0
Putrescine transport ATP-binding protein PotA (TC 3.A.1.11.1)	0.114336	0.101628	0.087323	0.105890	0.113369	0.115696	0.091668	0.109856	0.125679	0.105448	0.096600	0.099697			Putrescine transport ATP-binding protein PotA (TC 3.A.1.11.1)	210.0	104.0	144.0	186.0	191.0	172.0	210.0	222.0	479.0	172.0	204.0	201.0
Putrescine transport ATP-binding protein PotG (TC 3.A.1.11.2)	0.000544	0.000000	0.003032	0.019356	0.000000	0.000000	0.015278	0.001485	0.000000	0.000000	0.000947	0.005952			Putrescine transport ATP-binding protein PotG (TC 3.A.1.11.2)	1.0	0.0	5.0	34.0	0.0	0.0	35.0	3.0	0.0	0.0	2.0	12.0
Putrescine transport system permease protein PotH (TC 3.A.1.11.2)	0.000000	0.000000	0.005458	0.009109	0.001187	0.000000	0.010040	0.000000	0.000262	0.000000	0.002368	0.003472			Putrescine transport system permease protein PotH (TC 3.A.1.11.2)	0.0	0.0	9.0	16.0	2.0	0.0	23.0	0.0	1.0	0.0	5.0	7.0
Putrescine transport system permease protein PotI (TC 3.A.1.11.2)	0.000000	0.000000	0.001213	0.005693	0.000000	0.000000	0.011349	0.000000	0.000000	0.000000	0.000000	0.003472			Putrescine transport system permease protein PotI (TC 3.A.1.11.2)	0.0	0.0	2.0	10.0	0.0	0.0	26.0	0.0	0.0	0.0	0.0	7.0
Putrescine/proton symporter, putrescine/ornithine antiporter PotE	0.003267	0.006840	0.001213	0.021064	0.000000	0.000000	0.007857	0.000000	0.000525	0.000000	0.003788	0.001984			Putrescine/proton symporter, putrescine/ornithine antiporter PotE	6.0	7.0	2.0	37.0	0.0	0.0	18.0	0.0	2.0	0.0	8.0	4.0
S-adenosylmethionine decarboxylase proenzyme (EC 4.1.1.50), prokaryotic class 1A	0.007078	0.004886	0.009703	0.011386	0.002374	0.002691	0.004802	0.004948	0.003149	0.006744	0.006156	0.004960			S-adenosylmethionine decarboxylase proenzyme (EC 4.1.1.50), prokaryotic class 1A	13.0	5.0	16.0	20.0	4.0	4.0	11.0	10.0	12.0	11.0	13.0	10.0
S-adenosylmethionine decarboxylase proenzyme (EC 4.1.1.50), prokaryotic class 1B	0.000544	0.000000	0.000000	0.000569	0.000000	0.000673	0.000437	0.000000	0.000262	0.000613	0.001894	0.000992			S-adenosylmethionine decarboxylase proenzyme (EC 4.1.1.50), prokaryotic class 1B	1.0	0.0	0.0	1.0	0.0	1.0	1.0	0.0	1.0	1.0	4.0	2.0
Spermidine N1-acetyltransferase (EC 2.3.1.57)	0.008711	0.006840	0.006064	0.010817	0.017213	0.009417	0.009603	0.010887	0.007871	0.016553	0.008050	0.013888			Spermidine N1-acetyltransferase (EC 2.3.1.57)	16.0	7.0	10.0	19.0	29.0	14.0	22.0	22.0	30.0	27.0	17.0	28.0
Spermidine Putrescine ABC transporter permease component PotB (TC 3.A.1.11.1)	0.068057	0.051791	0.050938	0.071163	0.074788	0.077355	0.061985	0.068289	0.061396	0.067438	0.061559	0.039185			Spermidine Putrescine ABC transporter permease component PotB (TC 3.A.1.11.1)	125.0	53.0	84.0	125.0	126.0	115.0	142.0	138.0	234.0	110.0	130.0	79.0
Spermidine Putrescine ABC transporter permease component potC (TC_3.A.1.11.1)	0.054990	0.050814	0.060035	0.054653	0.069446	0.057175	0.065041	0.061361	0.052738	0.074182	0.058244	0.044145			Spermidine Putrescine ABC transporter permease component potC (TC_3.A.1.11.1)	101.0	52.0	99.0	96.0	117.0	85.0	149.0	124.0	201.0	121.0	123.0	89.0
Transcriptional regulator, luxR family, associated with agmatine catabolism	0.000000	0.007818	0.001819	0.000000	0.000000	0.000000	0.000000	0.000000	0.000787	0.000000	0.000000	0.000000			Transcriptional regulator, luxR family, associated with agmatine catabolism	0.0	8.0	3.0	0.0	0.0	0.0	0.0	0.0	3.0	0.0	0.0	0.0
Transcriptional regulator, MerR family, near polyamine transporter	0.008167	0.003909	0.011522	0.005693	0.005342	0.012780	0.004802	0.012371	0.005772	0.009196	0.006629	0.009424			Transcriptional regulator, MerR family, near polyamine transporter	15.0	4.0	19.0	10.0	9.0	19.0	11.0	25.0	22.0	15.0	14.0	19.0
1-pyrroline-4-hydroxy-2-carboxylate deaminase (EC 3.5.4.22)	0.000000	0.000000	0.000000	0.000569	0.000594	0.000000	0.000000	0.000000	0.000000	0.000000	0.000000	0.000000			1-pyrroline-4-hydroxy-2-carboxylate deaminase (EC 3.5.4.22)	0.0	0.0	0.0	1.0	1.0	0.0	0.0	0.0	0.0	0.0	0.0	0.0
D-amino-acid oxidase (EC 1.4.3.3)	0.000000	0.000000	0.000000	0.000569	0.000594	0.000000	0.000000	0.000000	0.000000	0.000000	0.000947	0.000000			D-amino-acid oxidase (EC 1.4.3.3)	0.0	0.0	0.0	1.0	1.0	0.0	0.0	0.0	0.0	0.0	2.0	0.0
D-proline reductase, 26 kDa subunit (EC 1.21.4.1)	0.000544	0.000000	0.000000	0.000000	0.001781	0.001345	0.000000	0.000990	0.001050	0.000613	0.000474	0.000000			D-proline reductase, 26 kDa subunit (EC 1.21.4.1)	1.0	0.0	0.0	0.0	3.0	2.0	0.0	2.0	4.0	1.0	1.0	0.0
D-proline reductase, 45 kDa subunit (EC 1.21.4.1)	0.019056	0.005863	0.002426	0.004554	0.002374	0.003363	0.006111	0.005938	0.007609	0.003065	0.009944	0.006448			D-proline reductase, 45 kDa subunit (EC 1.21.4.1)	35.0	6.0	4.0	8.0	4.0	5.0	14.0	12.0	29.0	5.0	21.0	13.0
Dipeptidyl peptidase IV in 4-hydroxyproline catabolic gene cluster	0.027223	0.004886	0.000606	0.001708	0.020774	0.024888	0.012659	0.010392	0.008921	0.022684	0.016100	0.022816			Dipeptidyl peptidase IV in 4-hydroxyproline catabolic gene cluster	50.0	5.0	1.0	3.0	35.0	37.0	29.0	21.0	34.0	37.0	34.0	46.0
Hypothetical, similar to sarcosine oxidase alpha subunit, 2Fe-2S domain	0.000000	0.000000	0.000000	0.000000	0.000000	0.000000	0.000000	0.000000	0.000000	0.000000	0.000474	0.000000			Hypothetical, similar to sarcosine oxidase alpha subunit, 2Fe-2S domain	0.0	0.0	0.0	0.0	0.0	0.0	0.0	0.0	0.0	0.0	1.0	0.0
Ketoglutarate semialdehyde dehydrogenase (EC 1.2.1.26)	0.000000	0.000000	0.000000	0.001139	0.000594	0.000000	0.000000	0.000000	0.000000	0.000000	0.000000	0.000000			Ketoglutarate semialdehyde dehydrogenase (EC 1.2.1.26)	0.0	0.0	0.0	2.0	1.0	0.0	0.0	0.0	0.0	0.0	0.0	0.0
L-Proline/Glycine betaine transporter ProP	0.001633	0.001954	0.009703	0.028465	0.000000	0.000000	0.012222	0.000495	0.000000	0.000000	0.000947	0.008432			L-Proline/Glycine betaine transporter ProP	3.0	2.0	16.0	50.0	0.0	0.0	28.0	1.0	0.0	0.0	2.0	17.0
Predicted regulator PutR for proline utilization, GntR family	0.004356	0.006840	0.002426	0.001708	0.001187	0.000673	0.000437	0.002474	0.001837	0.000613	0.000947	0.001488			Predicted regulator PutR for proline utilization, GntR family	8.0	7.0	4.0	3.0	2.0	1.0	1.0	5.0	7.0	1.0	2.0	3.0
Proline iminopeptidase (EC 3.4.11.5)	0.009800	0.017589	0.001213	0.004554	0.003561	0.001345	0.002619	0.005443	0.007871	0.000613	0.003788	0.002976			Proline iminopeptidase (EC 3.4.11.5)	18.0	18.0	2.0	8.0	6.0	2.0	6.0	11.0	30.0	1.0	8.0	6.0
Proline-specific permease proY	0.000000	0.000000	0.007277	0.017648	0.000000	0.000000	0.019207	0.000000	0.000000	0.000000	0.002841	0.002480			Proline-specific permease proY	0.0	0.0	12.0	31.0	0.0	0.0	44.0	0.0	0.0	0.0	6.0	5.0
ProQ: influences osmotic activation of compatible solute ProP	0.000544	0.000977	0.000000	0.000569	0.000000	0.000000	0.001746	0.000000	0.000000	0.000000	0.001894	0.001488			ProQ: influences osmotic activation of compatible solute ProP	1.0	1.0	0.0	1.0	0.0	0.0	4.0	0.0	0.0	0.0	4.0	3.0
Putative oxidoreductase in 4-hydroxyproline catabolic gene cluster	0.000000	0.000000	0.000000	0.000569	0.000594	0.000000	0.000000	0.000000	0.000000	0.000000	0.001894	0.000000			Putative oxidoreductase in 4-hydroxyproline catabolic gene cluster	0.0	0.0	0.0	1.0	1.0	0.0	0.0	0.0	0.0	0.0	4.0	0.0
Ureidoglycolate/malate/sulfolactate dehydrogenase family (EC 1.1.1.-)	0.001089	0.000000	0.000000	0.000000	0.000000	0.000000	0.000000	0.000000	0.000000	0.000000	0.000000	0.000000			Ureidoglycolate/malate/sulfolactate dehydrogenase family (EC 1.1.1.-)	2.0	0.0	0.0	0.0	0.0	0.0	0.0	0.0	0.0	0.0	0.0	0.0
Gamma-aminobutyrate:alpha-ketoglutarate aminotransferase (EC 2.6.1.19)	0.001089	0.001954	0.013341	0.016510	0.002374	0.000000	0.009603	0.000000	0.001574	0.001226	0.014679	0.026288			Gamma-aminobutyrate:alpha-ketoglutarate aminotransferase (EC 2.6.1.19)	2.0	2.0	22.0	29.0	4.0	0.0	22.0	0.0	6.0	2.0	31.0	53.0
Gamma-glutamyl-aminobutyraldehyde dehydrogenase (EC 1.2.1.-)	0.000544	0.000000	0.001213	0.011386	0.000000	0.000000	0.014405	0.000000	0.000000	0.000000	0.000947	0.007936			Gamma-glutamyl-aminobutyraldehyde dehydrogenase (EC 1.2.1.-)	1.0	0.0	2.0	20.0	0.0	0.0	33.0	0.0	0.0	0.0	2.0	16.0
Gamma-glutamyl-GABA hydrolase (EC 3.5.1.94)	0.000000	0.000000	0.000606	0.000569	0.000000	0.000000	0.000437	0.000000	0.000000	0.000000	0.000474	0.004464			Gamma-glutamyl-GABA hydrolase (EC 3.5.1.94)	0.0	0.0	1.0	1.0	0.0	0.0	1.0	0.0	0.0	0.0	1.0	9.0
Gamma-glutamyl-putrescine oxidase (EC1.4.3.-)	0.000000	0.000000	0.001819	0.005124	0.000000	0.000000	0.008294	0.000000	0.000000	0.000000	0.000947	0.004464			Gamma-glutamyl-putrescine oxidase (EC1.4.3.-)	0.0	0.0	3.0	9.0	0.0	0.0	19.0	0.0	0.0	0.0	2.0	9.0
Gamma-glutamyl-putrescine synthetase (EC 6.3.1.11)	0.000544	0.000000	0.000606	0.010817	0.000000	0.000000	0.001310	0.000000	0.000000	0.000000	0.001421	0.005952			Gamma-glutamyl-putrescine synthetase (EC 6.3.1.11)	1.0	0.0	1.0	19.0	0.0	0.0	3.0	0.0	0.0	0.0	3.0	12.0
Putrescine importer	0.000544	0.001954	0.003638	0.017648	0.000000	0.000000	0.021826	0.000990	0.000000	0.000000	0.006629	0.018848			Putrescine importer	1.0	2.0	6.0	31.0	0.0	0.0	50.0	2.0	0.0	0.0	14.0	38.0
Putrescine utilization regulator	0.000000	0.000000	0.004245	0.003416	0.000000	0.000000	0.001746	0.000000	0.000000	0.000000	0.000474	0.000496			Putrescine utilization regulator	0.0	0.0	7.0	6.0	0.0	0.0	4.0	0.0	0.0	0.0	1.0	1.0
Sarcosine oxidase alpha subunit (EC 1.5.3.1)	0.014700	0.048860	0.010915	0.011386	0.012465	0.011435	0.010913	0.010887	0.009708	0.007970	0.008523	0.009424			Sarcosine oxidase alpha subunit (EC 1.5.3.1)	27.0	50.0	18.0	20.0	21.0	17.0	25.0	22.0	37.0	13.0	18.0	19.0
Hypothetical protein TdcF in cluster with anaerobic degradation of L-threonine to propionate	0.000000	0.000000	0.000000	0.002847	0.000000	0.000000	0.001310	0.000000	0.000000	0.000000	0.001421	0.000000			Hypothetical protein TdcF in cluster with anaerobic degradation of L-threonine to propionate	0.0	0.0	0.0	5.0	0.0	0.0	3.0	0.0	0.0	0.0	3.0	0.0
L-threonine transporter, anaerobically inducible	0.000544	0.000977	0.001213	0.014233	0.000000	0.000000	0.011786	0.000000	0.000000	0.000000	0.000947	0.004464			L-threonine transporter, anaerobically inducible	1.0	1.0	2.0	25.0	0.0	0.0	27.0	0.0	0.0	0.0	2.0	9.0
Phosphate acetyltransferase (EC 2.3.1.8)	0.110525	0.092833	0.114005	0.116707	0.121085	0.127803	0.129209	0.126186	0.131976	0.153881	0.123591	0.107634			Phosphate acetyltransferase (EC 2.3.1.8)	203.0	95.0	188.0	205.0	204.0	190.0	296.0	255.0	503.0	251.0	261.0	217.0
Threonine catabolic operon transcriptional activator TdcA	0.000000	0.000977	0.001213	0.003985	0.000000	0.000000	0.003492	0.000000	0.000000	0.000000	0.000947	0.000496			Threonine catabolic operon transcriptional activator TdcA	0.0	1.0	2.0	7.0	0.0	0.0	8.0	0.0	0.0	0.0	2.0	1.0
Threonine catabolic operon transcriptional activator TdcR	0.000000	0.000977	0.000606	0.002847	0.000000	0.000000	0.002619	0.000000	0.000000	0.000000	0.002841	0.002480			Threonine catabolic operon transcriptional activator TdcR	0.0	1.0	1.0	5.0	0.0	0.0	6.0	0.0	0.0	0.0	6.0	5.0
Predicted functional analog of homoserine kinase (EC 2.7.1.-)	0.017967	0.017589	0.020012	0.015940	0.031458	0.034978	0.021826	0.017814	0.032535	0.032493	0.022256	0.028768			Predicted functional analog of homoserine kinase (EC 2.7.1.-)	33.0	18.0	33.0	28.0	53.0	52.0	50.0	36.0	124.0	53.0	47.0	58.0
low-specificity D-threonine aldolase	0.003267	0.010749	0.001819	0.005693	0.005342	0.004709	0.006984	0.005938	0.002886	0.011035	0.006629	0.003472			low-specificity D-threonine aldolase	6.0	11.0	3.0	10.0	9.0	7.0	16.0	12.0	11.0	18.0	14.0	7.0
Threonine dehydrogenase and related Zn-dependent dehydrogenases	0.074046	0.068403	0.086110	0.050668	0.074788	0.068610	0.058493	0.062351	0.052738	0.083991	0.076711	0.084321			Threonine dehydrogenase and related Zn-dependent dehydrogenases	136.0	70.0	142.0	89.0	126.0	102.0	134.0	126.0	201.0	137.0	162.0	170.0
Transcriptional regulator GabR of GABA utilization (GntR family with aminotransferase-like domain)	0.001089	0.000000	0.000000	0.000000	0.000000	0.000000	0.000000	0.000000	0.000000	0.000000	0.000000	0.000000			Transcriptional regulator GabR of GABA utilization (GntR family with aminotransferase-like domain)	2.0	0.0	0.0	0.0	0.0	0.0	0.0	0.0	0.0	0.0	0.0	0.0
Aminodeoxychorismate lyase (EC 4.1.3.38)	0.009800	0.049837	0.012128	0.030173	0.022555	0.020179	0.024008	0.012866	0.015480	0.016553	0.026991	0.027776			Aminodeoxychorismate lyase (EC 4.1.3.38)	18.0	51.0	20.0	53.0	38.0	30.0	55.0	26.0	59.0	27.0	57.0	56.0
Anthranilate phosphoribosyltransferase (EC 2.4.2.18)	0.051723	0.088925	0.057003	0.054084	0.055201	0.047085	0.071152	0.068289	0.050376	0.051498	0.059191	0.043649			Anthranilate phosphoribosyltransferase (EC 2.4.2.18)	95.0	91.0	94.0	95.0	93.0	70.0	163.0	138.0	192.0	84.0	125.0	88.0
Anthranilate synthase, amidotransferase component (EC 4.1.3.27)	0.014156	0.019544	0.015160	0.010817	0.016620	0.010762	0.011349	0.014845	0.010233	0.007970	0.016573	0.010416			Anthranilate synthase, amidotransferase component (EC 4.1.3.27)	26.0	20.0	25.0	19.0	28.0	16.0	26.0	30.0	39.0	13.0	35.0	21.0
Anthranilate synthase, aminase component (EC 4.1.3.27)	0.063702	0.101628	0.086110	0.079702	0.059949	0.082063	0.065914	0.068289	0.056149	0.074795	0.061559	0.079361			Anthranilate synthase, aminase component (EC 4.1.3.27)	117.0	104.0	142.0	140.0	101.0	122.0	151.0	138.0	214.0	122.0	130.0	160.0
Indole-3-glycerol phosphate synthase (EC 4.1.1.48)	0.038656	0.051791	0.036991	0.035297	0.031458	0.034305	0.044525	0.030186	0.028337	0.041689	0.048773	0.050593			Indole-3-glycerol phosphate synthase (EC 4.1.1.48)	71.0	53.0	61.0	62.0	53.0	51.0	102.0	61.0	108.0	68.0	103.0	102.0
Para-aminobenzoate synthase, amidotransferase component (EC 2.6.1.85)	0.006533	0.018567	0.011522	0.018218	0.020774	0.018834	0.019207	0.010392	0.014693	0.018392	0.019888	0.013888			Para-aminobenzoate synthase, amidotransferase component (EC 2.6.1.85)	12.0	19.0	19.0	32.0	35.0	28.0	44.0	21.0	56.0	30.0	42.0	28.0
Para-aminobenzoate synthase, aminase component (EC 2.6.1.85)	0.015245	0.014658	0.014554	0.019926	0.030865	0.023543	0.026627	0.012371	0.014431	0.030041	0.017521	0.020336			Para-aminobenzoate synthase, aminase component (EC 2.6.1.85)	28.0	15.0	24.0	35.0	52.0	35.0	61.0	25.0	55.0	49.0	37.0	41.0
Phosphoribosylanthranilate isomerase (EC 5.3.1.24)	0.021234	0.029316	0.012735	0.023911	0.030865	0.016144	0.018770	0.017320	0.018104	0.019005	0.024623	0.017856			Phosphoribosylanthranilate isomerase (EC 5.3.1.24)	39.0	30.0	21.0	42.0	52.0	24.0	43.0	35.0	69.0	31.0	52.0	36.0
Tryptophan synthase alpha chain (EC 4.2.1.20)	0.043557	0.054723	0.033959	0.031881	0.045110	0.053139	0.054564	0.043052	0.034371	0.051498	0.052088	0.050593			Tryptophan synthase alpha chain (EC 4.2.1.20)	80.0	56.0	56.0	56.0	76.0	79.0	125.0	87.0	131.0	84.0	110.0	102.0
Tryptophan synthase beta chain (EC 4.2.1.20)	0.108347	0.140716	0.089142	0.062054	0.073601	0.138566	0.054564	0.095010	0.099966	0.113418	0.097073	0.061009			Tryptophan synthase beta chain (EC 4.2.1.20)	199.0	144.0	147.0	109.0	124.0	206.0	125.0	192.0	381.0	185.0	205.0	123.0
4-oxalocrotonate decarboxylase (EC 4.1.1.77)	0.000000	0.000000	0.000000	0.000000	0.000594	0.000000	0.000000	0.000000	0.000000	0.000000	0.000000	0.000000			4-oxalocrotonate decarboxylase (EC 4.1.1.77)	0.0	0.0	0.0	0.0	1.0	0.0	0.0	0.0	0.0	0.0	0.0	0.0
Kynureninase (EC 3.7.1.3)	0.000000	0.000000	0.000606	0.000000	0.000000	0.000000	0.000000	0.000000	0.000000	0.000613	0.000474	0.000496			Kynureninase (EC 3.7.1.3)	0.0	0.0	1.0	0.0	0.0	0.0	0.0	0.0	0.0	1.0	1.0	1.0
Acting phosphoribosylanthranilate isomerase (EC 5.3.1.24)	0.001089	0.004886	0.001213	0.002277	0.002374	0.002018	0.003492	0.003464	0.002886	0.000000	0.000947	0.004464			Acting phosphoribosylanthranilate isomerase (EC 5.3.1.24)	2.0	5.0	2.0	4.0	4.0	3.0	8.0	7.0	11.0	0.0	2.0	9.0
Tryptophan synthase beta chain like (EC 4.2.1.20)	0.058257	0.055700	0.070950	0.040420	0.078943	0.061211	0.061112	0.070763	0.069268	0.103609	0.077659	0.079857			Tryptophan synthase beta chain like (EC 4.2.1.20)	107.0	57.0	117.0	71.0	133.0	91.0	140.0	143.0	264.0	169.0	164.0	161.0
Allophanate hydrolase (EC 3.5.1.54)	0.000544	0.000977	0.000606	0.000569	0.001187	0.000000	0.000000	0.000000	0.001837	0.000613	0.000474	0.000992			Allophanate hydrolase (EC 3.5.1.54)	1.0	1.0	1.0	1.0	2.0	0.0	0.0	0.0	7.0	1.0	1.0	2.0
Eukaryotic-type low-affinity urea transporter	0.000000	0.000000	0.003032	0.002277	0.000594	0.002018	0.001746	0.001485	0.001574	0.002452	0.001894	0.000992			Eukaryotic-type low-affinity urea transporter	0.0	0.0	5.0	4.0	1.0	3.0	4.0	3.0	6.0	4.0	4.0	2.0
Urea ABC transporter, ATPase protein UrtE	0.000544	0.001954	0.000000	0.000000	0.000000	0.000000	0.000873	0.000000	0.000000	0.001226	0.000000	0.000000			Urea ABC transporter, ATPase protein UrtE	1.0	2.0	0.0	0.0	0.0	0.0	2.0	0.0	0.0	2.0	0.0	0.0
Urea ABC transporter, permease protein UrtB	0.000000	0.000000	0.000606	0.000000	0.000000	0.000000	0.000000	0.000495	0.000000	0.000613	0.000000	0.000000			Urea ABC transporter, permease protein UrtB	0.0	0.0	1.0	0.0	0.0	0.0	0.0	1.0	0.0	1.0	0.0	0.0
Urea ABC transporter, permease protein UrtC	0.000000	0.000000	0.000000	0.000000	0.000000	0.000000	0.000000	0.000000	0.000000	0.000000	0.000474	0.000000			Urea ABC transporter, permease protein UrtC	0.0	0.0	0.0	0.0	0.0	0.0	0.0	0.0	0.0	0.0	1.0	0.0
Urea ABC transporter, urea binding protein	0.000000	0.000000	0.002426	0.000000	0.000000	0.000000	0.000000	0.000000	0.000000	0.000000	0.000000	0.000000			Urea ABC transporter, urea binding protein	0.0	0.0	4.0	0.0	0.0	0.0	0.0	0.0	0.0	0.0	0.0	0.0
Urea carboxylase (EC 6.3.4.6)	0.001633	0.001954	0.001819	0.000569	0.000594	0.000000	0.000000	0.000000	0.000787	0.000613	0.000474	0.004960			Urea carboxylase (EC 6.3.4.6)	3.0	2.0	3.0	1.0	1.0	0.0	0.0	0.0	3.0	1.0	1.0	10.0
Urea carboxylase-related ABC transporter, periplasmic substrate-binding protein	0.000544	0.000977	0.000000	0.000000	0.000594	0.000000	0.000000	0.000000	0.000525	0.000613	0.000000	0.000992			Urea carboxylase-related ABC transporter, periplasmic substrate-binding protein	1.0	1.0	0.0	0.0	1.0	0.0	0.0	0.0	2.0	1.0	0.0	2.0
Urea carboxylase-related ABC transporter, permease protein	0.001089	0.000977	0.000000	0.000569	0.000594	0.000000	0.000000	0.000000	0.000525	0.000613	0.000000	0.000496			Urea carboxylase-related ABC transporter, permease protein	2.0	1.0	0.0	1.0	1.0	0.0	0.0	0.0	2.0	1.0	0.0	1.0
Urea carboxylase-related amino acid permease	0.000000	0.000000	0.000000	0.001139	0.000594	0.000000	0.000000	0.000000	0.000000	0.000000	0.000000	0.000000			Urea carboxylase-related amino acid permease	0.0	0.0	0.0	2.0	1.0	0.0	0.0	0.0	0.0	0.0	0.0	0.0
Urea carboxylase-related aminomethyltransferase (EC 2.1.2.10)	0.003811	0.001954	0.002426	0.005124	0.001781	0.000673	0.000000	0.000000	0.000262	0.001839	0.002841	0.001488			Urea carboxylase-related aminomethyltransferase (EC 2.1.2.10)	7.0	2.0	4.0	9.0	3.0	1.0	0.0	0.0	1.0	3.0	6.0	3.0
Urea channel UreI	0.008167	0.000977	0.005458	0.007401	0.005936	0.005381	0.002619	0.003464	0.002886	0.003678	0.005209	0.007936			Urea channel UreI	15.0	1.0	9.0	13.0	10.0	8.0	6.0	7.0	11.0	6.0	11.0	16.0
Urease accessory protein UreD	0.000000	0.001954	0.003638	0.005124	0.001187	0.002691	0.003929	0.001979	0.001837	0.004292	0.003788	0.002480			Urease accessory protein UreD	0.0	2.0	6.0	9.0	2.0	4.0	9.0	4.0	7.0	7.0	8.0	5.0
Urease accessory protein UreE	0.006533	0.001954	0.006064	0.005124	0.007123	0.008744	0.003492	0.006928	0.005248	0.006131	0.007103	0.005952			Urease accessory protein UreE	12.0	2.0	10.0	9.0	12.0	13.0	8.0	14.0	20.0	10.0	15.0	12.0
Urease accessory protein UreF	0.003267	0.003909	0.004851	0.006262	0.008310	0.002691	0.005238	0.008412	0.004723	0.010422	0.008050	0.008928			Urease accessory protein UreF	6.0	4.0	8.0	11.0	14.0	4.0	12.0	17.0	18.0	17.0	17.0	18.0
Urease accessory protein UreG	0.011978	0.005863	0.009703	0.011955	0.015432	0.008744	0.007857	0.013856	0.008134	0.017166	0.014206	0.009424			Urease accessory protein UreG	22.0	6.0	16.0	21.0	26.0	13.0	18.0	28.0	31.0	28.0	30.0	19.0
Urease alpha subunit (EC 3.5.1.5)	0.014156	0.010749	0.024863	0.016510	0.021368	0.028251	0.022262	0.019794	0.015480	0.023910	0.025570	0.016368			Urease alpha subunit (EC 3.5.1.5)	26.0	11.0	41.0	29.0	36.0	42.0	51.0	40.0	59.0	39.0	54.0	33.0
Urease beta subunit (EC 3.5.1.5)	0.005989	0.004886	0.006064	0.005693	0.002968	0.008072	0.003056	0.006433	0.004460	0.006744	0.003788	0.005952			Urease beta subunit (EC 3.5.1.5)	11.0	5.0	10.0	10.0	5.0	12.0	7.0	13.0	17.0	11.0	8.0	12.0
Urease gamma subunit (EC 3.5.1.5)	0.001633	0.000000	0.002426	0.000569	0.001781	0.003363	0.002619	0.001485	0.002361	0.000000	0.004735	0.002480			Urease gamma subunit (EC 3.5.1.5)	3.0	0.0	4.0	1.0	3.0	5.0	6.0	3.0	9.0	0.0	10.0	5.0
L-arabinose transport ATP-binding protein AraG (TC 3.A.1.2.2)	0.009256	0.042996	0.022437	0.026188	0.029678	0.011435	0.017024	0.021278	0.027812	0.012261	0.019415	0.022320			L-arabinose transport ATP-binding protein AraG (TC 3.A.1.2.2)	17.0	44.0	37.0	46.0	50.0	17.0	39.0	43.0	106.0	20.0	41.0	45.0
L-arabinose transport system permease protein (TC 3.A.1.2.2)	0.003811	0.038111	0.018192	0.011386	0.021368	0.003363	0.012222	0.009402	0.012856	0.004292	0.014679	0.014880			L-arabinose transport system permease protein (TC 3.A.1.2.2)	7.0	39.0	30.0	20.0	36.0	5.0	28.0	19.0	49.0	7.0	31.0	30.0
L-arabinose-binding periplasmic protein precursor AraF (TC 3.A.1.2.2)	0.005989	0.043974	0.015160	0.025049	0.027304	0.004036	0.016151	0.016330	0.017055	0.006744	0.017047	0.015872			L-arabinose-binding periplasmic protein precursor AraF (TC 3.A.1.2.2)	11.0	45.0	25.0	44.0	46.0	6.0	37.0	33.0	65.0	11.0	36.0	32.0
Response regulator for an arabinose sensor	0.000544	0.000000	0.000000	0.000000	0.000000	0.000000	0.000437	0.000495	0.000000	0.000000	0.000000	0.000000			Response regulator for an arabinose sensor	1.0	0.0	0.0	0.0	0.0	0.0	1.0	1.0	0.0	0.0	0.0	0.0
Transcriptional repressor of arabinoside utilization operon, GntR family	0.002722	0.019544	0.010915	0.003416	0.004155	0.002691	0.003056	0.007918	0.001837	0.001839	0.002368	0.006944			Transcriptional repressor of arabinoside utilization operon, GntR family	5.0	20.0	18.0	6.0	7.0	4.0	7.0	16.0	7.0	3.0	5.0	14.0
Chitobiose phosphorylase (EC 2.4.1.-)	0.000000	0.000000	0.000000	0.000000	0.000000	0.000000	0.000437	0.000000	0.000000	0.000000	0.000000	0.000000			Chitobiose phosphorylase (EC 2.4.1.-)	0.0	0.0	0.0	0.0	0.0	0.0	1.0	0.0	0.0	0.0	0.0	0.0
2-ketogluconate 6-phosphate reductase (EC 1.1.1.43)	0.000544	0.000000	0.000000	0.000000	0.000000	0.000000	0.000000	0.000000	0.000000	0.000000	0.000000	0.000000			2-ketogluconate 6-phosphate reductase (EC 1.1.1.43)	1.0	0.0	0.0	0.0	0.0	0.0	0.0	0.0	0.0	0.0	0.0	0.0
2-ketogluconate kinase (EC 2.7.1.13)	0.000000	0.000000	0.000000	0.000000	0.000000	0.000000	0.000000	0.000000	0.000000	0.000000	0.000474	0.000000			2-ketogluconate kinase (EC 2.7.1.13)	0.0	0.0	0.0	0.0	0.0	0.0	0.0	0.0	0.0	0.0	1.0	0.0
2-ketogluconate utilization repressor PtxS	0.000544	0.000000	0.000000	0.000000	0.000000	0.000000	0.000000	0.000000	0.000000	0.000000	0.000000	0.000000			2-ketogluconate utilization repressor PtxS	1.0	0.0	0.0	0.0	0.0	0.0	0.0	0.0	0.0	0.0	0.0	0.0
Alpha-mannosidase (EC 3.2.1.24)	0.023956	0.176872	0.081865	0.037574	0.014245	0.026233	0.057184	0.059876	0.030436	0.031267	0.069135	0.043649			Alpha-mannosidase (EC 3.2.1.24)	44.0	181.0	135.0	66.0	24.0	39.0	131.0	121.0	116.0	51.0	146.0	88.0
PTS system, 2-O-alpha-mannosyl-D-glycerate-specific IIB component	0.000000	0.000977	0.001819	0.001708	0.000000	0.000000	0.000437	0.000000	0.000000	0.000000	0.000474	0.000496			PTS system, 2-O-alpha-mannosyl-D-glycerate-specific IIB component	0.0	1.0	3.0	3.0	0.0	0.0	1.0	0.0	0.0	0.0	1.0	1.0
2,3-butanediol dehydrogenase, R-alcohol forming, (R)- and (S)-acetoin-specific (EC 1.1.1.4)	0.000544	0.029316	0.001213	0.000000	0.000000	0.000000	0.000437	0.000000	0.001050	0.001226	0.004735	0.000496			2,3-butanediol dehydrogenase, R-alcohol forming, (R)- and (S)-acetoin-specific (EC 1.1.1.4)	1.0	30.0	2.0	0.0	0.0	0.0	1.0	0.0	4.0	2.0	10.0	1.0
2,3-butanediol dehydrogenase, S-alcohol forming, (R)-acetoin-specific (EC 1.1.1.4)	0.000000	0.014658	0.000606	0.000569	0.000000	0.000000	0.000000	0.000000	0.000787	0.000000	0.000947	0.000992			2,3-butanediol dehydrogenase, S-alcohol forming, (R)-acetoin-specific (EC 1.1.1.4)	0.0	15.0	1.0	1.0	0.0	0.0	0.0	0.0	3.0	0.0	2.0	2.0
2,3-butanediol dehydrogenase, S-alcohol forming, (S)-acetoin-specific (EC 1.1.1.76)	0.001089	0.000977	0.000000	0.000000	0.000000	0.000000	0.000873	0.000000	0.000000	0.000000	0.000000	0.000496			2,3-butanediol dehydrogenase, S-alcohol forming, (S)-acetoin-specific (EC 1.1.1.76)	2.0	1.0	0.0	0.0	0.0	0.0	2.0	0.0	0.0	0.0	0.0	1.0
Acetoin dehydrogenase E1 component alpha-subunit (EC 1.2.4.-)	0.000000	0.020521	0.001213	0.000569	0.000000	0.000000	0.001310	0.000000	0.003411	0.000000	0.005209	0.007440			Acetoin dehydrogenase E1 component alpha-subunit (EC 1.2.4.-)	0.0	21.0	2.0	1.0	0.0	0.0	3.0	0.0	13.0	0.0	11.0	15.0
Acetoin dehydrogenase E1 component beta-subunit (EC 1.2.4.-)	0.010345	0.041042	0.006671	0.007401	0.006529	0.019507	0.010040	0.012371	0.038832	0.021458	0.027465	0.018352			Acetoin dehydrogenase E1 component beta-subunit (EC 1.2.4.-)	19.0	42.0	11.0	13.0	11.0	29.0	23.0	25.0	148.0	35.0	58.0	37.0
Acetolactate synthase, catabolic (EC 2.2.1.6)	0.001089	0.001954	0.003032	0.001139	0.000000	0.000000	0.000000	0.000000	0.003673	0.000000	0.000947	0.004960			Acetolactate synthase, catabolic (EC 2.2.1.6)	2.0	2.0	5.0	2.0	0.0	0.0	0.0	0.0	14.0	0.0	2.0	10.0
Alpha-acetolactate decarboxylase (EC 4.1.1.5)	0.003267	0.018567	0.000606	0.005124	0.005936	0.000000	0.000000	0.002969	0.001837	0.000000	0.000474	0.002480			Alpha-acetolactate decarboxylase (EC 4.1.1.5)	6.0	19.0	1.0	9.0	10.0	0.0	0.0	6.0	7.0	0.0	1.0	5.0
Dihydrolipoamide acetyltransferase component (E2) of acetoin dehydrogenase complex (EC 2.3.1.-)	0.009800	0.064495	0.007277	0.007970	0.002968	0.009417	0.008294	0.011381	0.016530	0.015327	0.016100	0.012400			Dihydrolipoamide acetyltransferase component (E2) of acetoin dehydrogenase complex (EC 2.3.1.-)	18.0	66.0	12.0	14.0	5.0	14.0	19.0	23.0	63.0	25.0	34.0	25.0
Dihydrolipoamide dehydrogenase of acetoin dehydrogenase (EC 1.8.1.4)	0.008167	0.042019	0.008490	0.007970	0.010090	0.010090	0.009167	0.007423	0.021253	0.016553	0.016100	0.014384			Dihydrolipoamide dehydrogenase of acetoin dehydrogenase (EC 1.8.1.4)	15.0	43.0	14.0	14.0	17.0	15.0	21.0	15.0	81.0	27.0	34.0	29.0
Transcriptional activator of acetoin dehydrogenase operon AcoR	0.000000	0.000000	0.002426	0.000000	0.000000	0.000000	0.000000	0.000000	0.000000	0.000000	0.000000	0.000000			Transcriptional activator of acetoin dehydrogenase operon AcoR	0.0	0.0	4.0	0.0	0.0	0.0	0.0	0.0	0.0	0.0	0.0	0.0
3-hydroxybutyryl-CoA dehydrogenase (EC 1.1.1.157)	0.041379	0.010749	0.038810	0.039851	0.050452	0.061211	0.037540	0.040577	0.025451	0.053950	0.037882	0.031248			3-hydroxybutyryl-CoA dehydrogenase (EC 1.1.1.157)	76.0	11.0	64.0	70.0	85.0	91.0	86.0	82.0	97.0	88.0	80.0	63.0
Acetoacetate metabolism regulatory protein AtoC	0.002722	0.001954	0.001819	0.010247	0.000000	0.000000	0.014842	0.001485	0.001574	0.001839	0.001894	0.008432			Acetoacetate metabolism regulatory protein AtoC	5.0	2.0	3.0	18.0	0.0	0.0	34.0	3.0	6.0	3.0	4.0	17.0
Acetyl-CoA:acetoacetyl-CoA transferase, alpha subunit (EC 2.8.3.8)	0.016878	0.031270	0.010309	0.046113	0.004155	0.006726	0.029247	0.006433	0.005772	0.012875	0.019888	0.021328			Acetyl-CoA:acetoacetyl-CoA transferase, alpha subunit (EC 2.8.3.8)	31.0	32.0	17.0	81.0	7.0	10.0	67.0	13.0	22.0	21.0	42.0	43.0
Acetyl-CoA:acetoacetyl-CoA transferase, beta subunit (EC 2.8.3.8)	0.000000	0.000000	0.000000	0.002277	0.000000	0.000000	0.004365	0.000000	0.000000	0.000000	0.000000	0.000000			Acetyl-CoA:acetoacetyl-CoA transferase, beta subunit (EC 2.8.3.8)	0.0	0.0	0.0	4.0	0.0	0.0	10.0	0.0	0.0	0.0	0.0	0.0
Alcohol dehydrogenase (EC 1.1.1.1)	0.206349	0.262865	0.253479	0.229428	0.272442	0.146637	0.228298	0.248908	0.232204	0.163077	0.216402	0.193939			Alcohol dehydrogenase (EC 1.1.1.1)	379.0	269.0	418.0	403.0	459.0	218.0	523.0	503.0	885.0	266.0	457.0	391.0
NADH-dependent butanol dehydrogenase A (EC 1.1.1.-)	0.022323	0.027361	0.024863	0.015940	0.015432	0.030269	0.021389	0.036124	0.013119	0.015327	0.022729	0.013888			NADH-dependent butanol dehydrogenase A (EC 1.1.1.-)	41.0	28.0	41.0	28.0	26.0	45.0	49.0	73.0	50.0	25.0	48.0	28.0
Dihydrolipoamide acetyltransferase component of pyruvate dehydrogenase complex (EC 2.3.1.12)	0.003811	0.013681	0.001213	0.013663	0.004155	0.000673	0.012222	0.004948	0.008658	0.005518	0.006156	0.010912			Dihydrolipoamide acetyltransferase component of pyruvate dehydrogenase complex (EC 2.3.1.12)	7.0	14.0	2.0	24.0	7.0	1.0	28.0	10.0	33.0	9.0	13.0	22.0
Dihydrolipoamide dehydrogenase of pyruvate dehydrogenase complex (EC 1.8.1.4)	0.007622	0.005863	0.006064	0.012525	0.000000	0.003363	0.014842	0.001979	0.002624	0.004292	0.008523	0.007440			Dihydrolipoamide dehydrogenase of pyruvate dehydrogenase complex (EC 1.8.1.4)	14.0	6.0	10.0	22.0	0.0	5.0	34.0	4.0	10.0	7.0	18.0	15.0
L-lactate dehydrogenase (EC 1.1.1.27)	0.094191	0.139739	0.080046	0.071163	0.071820	0.055830	0.061549	0.067794	0.044342	0.057016	0.045932	0.082337			L-lactate dehydrogenase (EC 1.1.1.27)	173.0	143.0	132.0	125.0	121.0	83.0	141.0	137.0	169.0	93.0	97.0	166.0
Pyruvate decarboxylase (EC 4.1.1.1)	0.000000	0.000000	0.000606	0.000000	0.000000	0.000000	0.000000	0.000000	0.000262	0.000000	0.000474	0.000496			Pyruvate decarboxylase (EC 4.1.1.1)	0.0	0.0	1.0	0.0	0.0	0.0	0.0	0.0	1.0	0.0	1.0	1.0
Pyruvate dehydrogenase E1 component alpha subunit (EC 1.2.4.1)	0.000000	0.003909	0.000000	0.000569	0.001187	0.000000	0.000000	0.000000	0.000000	0.000000	0.000000	0.000000			Pyruvate dehydrogenase E1 component alpha subunit (EC 1.2.4.1)	0.0	4.0	0.0	1.0	2.0	0.0	0.0	0.0	0.0	0.0	0.0	0.0
Pyruvate dehydrogenase E1 component beta subunit (EC 1.2.4.1)	0.001089	0.002932	0.000606	0.000569	0.000000	0.000000	0.000873	0.003464	0.000787	0.002452	0.000947	0.001488			Pyruvate dehydrogenase E1 component beta subunit (EC 1.2.4.1)	2.0	3.0	1.0	1.0	0.0	0.0	2.0	7.0	3.0	4.0	2.0	3.0
Ferredoxin-like protein FixX	0.000000	0.000000	0.000000	0.001708	0.000000	0.000000	0.002619	0.000000	0.000000	0.000000	0.001421	0.000496			Ferredoxin-like protein FixX	0.0	0.0	0.0	3.0	0.0	0.0	6.0	0.0	0.0	0.0	3.0	1.0
Ferredoxin-like protein YdiT	0.000000	0.000000	0.000000	0.001139	0.000000	0.000000	0.000437	0.000000	0.000000	0.000000	0.000000	0.000000			Ferredoxin-like protein YdiT	0.0	0.0	0.0	2.0	0.0	0.0	1.0	0.0	0.0	0.0	0.0	0.0
Ferredoxin-like protein YgcO	0.000000	0.000000	0.000000	0.001708	0.000000	0.000000	0.001310	0.000000	0.000000	0.000000	0.000000	0.001984			Ferredoxin-like protein YgcO	0.0	0.0	0.0	3.0	0.0	0.0	3.0	0.0	0.0	0.0	0.0	4.0
Probable electron transfer flavoprotein-quinone oxidoreductase FixC (EC 1.5.5.-)	0.000000	0.001954	0.009703	0.038143	0.000594	0.000000	0.033175	0.000495	0.000262	0.000000	0.015153	0.010416			Probable electron transfer flavoprotein-quinone oxidoreductase FixC (EC 1.5.5.-)	0.0	2.0	16.0	67.0	1.0	0.0	76.0	1.0	1.0	0.0	32.0	21.0
2-oxoglutarate dehydrogenase E1 component (EC 1.2.4.2)	0.003267	0.001954	0.006671	0.030742	0.000000	0.000000	0.032739	0.000495	0.000000	0.000613	0.010418	0.021328			2-oxoglutarate dehydrogenase E1 component (EC 1.2.4.2)	6.0	2.0	11.0	54.0	0.0	0.0	75.0	1.0	0.0	1.0	22.0	43.0
2-oxoglutarate oxidoreductase, gamma subunit (EC 1.2.7.3)	0.015245	0.004886	0.010915	0.014233	0.013058	0.018834	0.007857	0.011381	0.016530	0.014714	0.013732	0.016368			2-oxoglutarate oxidoreductase, gamma subunit (EC 1.2.7.3)	28.0	5.0	18.0	25.0	22.0	28.0	18.0	23.0	63.0	24.0	29.0	33.0
Aconitate hydratase 2 (EC 4.2.1.3)	0.000000	0.000977	0.000606	0.042698	0.000000	0.000000	0.034048	0.000495	0.000000	0.000000	0.013259	0.019840			Aconitate hydratase 2 (EC 4.2.1.3)	0.0	1.0	1.0	75.0	0.0	0.0	78.0	1.0	0.0	0.0	28.0	40.0
Aconitate hydratase large subunit (EC 4.2.1.3)	0.000000	0.000000	0.000000	0.000569	0.000000	0.000000	0.000000	0.000000	0.000000	0.000000	0.000000	0.000000			Aconitate hydratase large subunit (EC 4.2.1.3)	0.0	0.0	0.0	1.0	0.0	0.0	0.0	0.0	0.0	0.0	0.0	0.0
Citrate lyase alpha chain (EC 4.1.3.6)	0.035934	0.025407	0.016979	0.026757	0.014245	0.013453	0.020516	0.018309	0.020203	0.021458	0.013259	0.025296			Citrate lyase alpha chain (EC 4.1.3.6)	66.0	26.0	28.0	47.0	24.0	20.0	47.0	37.0	77.0	35.0	28.0	51.0
Citrate lyase beta chain (EC 4.1.3.6)	0.031034	0.015635	0.016979	0.021633	0.017213	0.035650	0.013095	0.018309	0.018104	0.020231	0.014679	0.010912			Citrate lyase beta chain (EC 4.1.3.6)	57.0	16.0	28.0	38.0	29.0	53.0	30.0	37.0	69.0	33.0	31.0	22.0
Citrate lyase gamma chain, acyl carrier protein (EC 4.1.3.6)	0.000000	0.000000	0.000606	0.002277	0.000000	0.000000	0.000437	0.000000	0.000000	0.000613	0.000000	0.000496			Citrate lyase gamma chain, acyl carrier protein (EC 4.1.3.6)	0.0	0.0	1.0	4.0	0.0	0.0	1.0	0.0	0.0	1.0	0.0	1.0
Dihydrolipoamide dehydrogenase of 2-oxoglutarate dehydrogenase (EC 1.8.1.4)	0.001633	0.000977	0.001819	0.001139	0.005342	0.000673	0.002183	0.002474	0.000262	0.000000	0.004735	0.003968			Dihydrolipoamide dehydrogenase of 2-oxoglutarate dehydrogenase (EC 1.8.1.4)	3.0	1.0	3.0	2.0	9.0	1.0	5.0	5.0	1.0	0.0	10.0	8.0
Dihydrolipoamide succinyltransferase component (E2) of 2-oxoglutarate dehydrogenase complex (EC 2.3.1.61)	0.002178	0.011726	0.009096	0.017079	0.001187	0.002691	0.012222	0.002474	0.009708	0.001226	0.008997	0.008928			Dihydrolipoamide succinyltransferase component (E2) of 2-oxoglutarate dehydrogenase complex (EC 2.3.1.61)	4.0	12.0	15.0	30.0	2.0	4.0	28.0	5.0	37.0	2.0	19.0	18.0
Fumarate hydratase class I (EC 4.2.1.2)	0.008167	0.010749	0.005458	0.004554	0.008310	0.015471	0.007857	0.008907	0.009708	0.012875	0.007103	0.010912			Fumarate hydratase class I (EC 4.2.1.2)	15.0	11.0	9.0	8.0	14.0	23.0	18.0	18.0	37.0	21.0	15.0	22.0
Fumarate hydratase class I, aerobic (EC 4.2.1.2)	0.066424	0.059609	0.066099	0.060346	0.049859	0.064574	0.059803	0.068289	0.067956	0.068664	0.055876	0.054561			Fumarate hydratase class I, aerobic (EC 4.2.1.2)	122.0	61.0	109.0	106.0	84.0	96.0	137.0	138.0	259.0	112.0	118.0	110.0
Fumarate hydratase class I, anaerobic (EC 4.2.1.2)	0.046823	0.014658	0.016373	0.022203	0.029678	0.047085	0.034048	0.014845	0.059035	0.045980	0.035515	0.053073			Fumarate hydratase class I, anaerobic (EC 4.2.1.2)	86.0	15.0	27.0	39.0	50.0	70.0	78.0	30.0	225.0	75.0	75.0	107.0
Fumarate hydratase class II (EC 4.2.1.2)	0.007622	0.005863	0.007883	0.023911	0.001187	0.002018	0.012222	0.002969	0.009970	0.004292	0.005682	0.009424			Fumarate hydratase class II (EC 4.2.1.2)	14.0	6.0	13.0	42.0	2.0	3.0	28.0	6.0	38.0	7.0	12.0	19.0
Malate dehydrogenase (EC 1.1.1.37)	0.074591	0.059609	0.059428	0.079133	0.081317	0.074664	0.072462	0.051959	0.072416	0.114644	0.075291	0.069937			Malate dehydrogenase (EC 1.1.1.37)	137.0	61.0	98.0	139.0	137.0	111.0	166.0	105.0	276.0	187.0	159.0	141.0
Malate:quinone oxidoreductase (EC 1.1.5.4)	0.001089	0.000977	0.008490	0.021064	0.000000	0.000000	0.017897	0.000000	0.000000	0.000000	0.009471	0.013392			Malate:quinone oxidoreductase (EC 1.1.5.4)	2.0	1.0	14.0	37.0	0.0	0.0	41.0	0.0	0.0	0.0	20.0	27.0
Putative Dihydrolipoamide dehydrogenase (EC 1.8.1.4)	0.013611	0.025407	0.020012	0.042128	0.018400	0.049776	0.038850	0.023753	0.020203	0.028201	0.025097	0.031248			Putative Dihydrolipoamide dehydrogenase (EC 1.8.1.4)	25.0	26.0	33.0	74.0	31.0	74.0	89.0	48.0	77.0	46.0	53.0	63.0
Putative malate dehydrogenase (EC 1.1.1.37), similar to archaeal MJ1425	0.000000	0.000000	0.000606	0.000000	0.000000	0.000000	0.000000	0.000495	0.000000	0.000000	0.000000	0.000000			Putative malate dehydrogenase (EC 1.1.1.37), similar to archaeal MJ1425	0.0	0.0	1.0	0.0	0.0	0.0	0.0	1.0	0.0	0.0	0.0	0.0
[truncated: 3,795 more rows]

## Sheet: DESeq2 outputs
Table S5: Complete data of functional analysis
COMPLETE RESULTS										STATISTICALLY SIGNIFICANT FUNCTIONS (padj<0.05) and their abundance among samples
SEED level 1										SEED level1									SEED 1								CVID Patients
[truncated: 5,371 more rows]

## Sheet: paired ALDEx-2 outputs
Table S5: Complete data of functional analysis
[truncated: 5,373 more rows]
