# Supplementary material for: Patients With Common Variable Immunodeficiency (CVID) Show Higher Gut Bacterial Diversity and Levels of Low-Abundance Genes Than the Healthy Housemates
Source: Front Immunol. 2021 May 14;12:671239. doi: 10.3389/fimmu.2021.671239 (PMC8163231; doi:10.3389/fimmu.2021.671239)
Supplement: Supplementary file 8 [file Table_6.xlsx]

## Sheet: List of identified metabolites
Table S6: Complete data of metabolomic analysis
Tentative identification of 189 metabolites detected in the untargeted analysis of fecal samples
m/z	RT (min)	Tentetive Identification	Formula	KEGG ID	Metabolic Pathway
100.076	4.21	2-Piperidinone	C5H9NO
110.06	6.51	2-Acetylpyrrole	C6H7NO
112.051	0.98	Cytosine	C4H5N3O	C00380
116.071	0.76	D-Proline	C5H9NO2	C00763	Arginine and Proline Metabolism
118.086	0.74	L-Valine	C5H11NO2	C00183	﻿ Valine, Leucine and Isoleucine Degradation, Propanoate Metabolism
123.055	4.08	Nicotinamide	C6H6N2O	C00153	Nicotinate and Nicotinamide Metabolism
124.039	1.28	Nicotinic Acid	C6H5NO2	C00253	Nicotinate and Nicotinamide Metabolism
126.091	7.27	5-Methyl-2-propyloxazole	C7H11NO
127.05	2.11	Thymine	C5H6N2O2	C00178	Pyrimidine Metabolism
129.091	12.03	4Z-heptenoic Acid	C7H12O2
130.065	8.27	Quinoline	C9H7N	C06413
130.086	0.77	Pipecolic Acid	C6H11NO2
131.118	1.07	N-Acetylputrescinium	C6H14N2O	C02714
132.102	0.75	L-Leucine	C6H13NO2	C00123	﻿ Valine, Leucine and Isoleucine Degradation
134.06	7.52	Indoxyl	C8H7NO	C05658
136.062	4.1	Adenine	C5H5N5	C00147	Purine Metabolism
136.076	7.77	2-Phenylacetamide	C8H9NO	C02505
137.046	1.82	Hypoxanthine	C5H4N4O	C00262	Purine Metabolism
138.055	0.75	Trigonelline	C7H7NO2	C01004
138.091	7.13	Tyramine	C8H11NO	C00483	Tyrosine Metabolism
140.034	0.76	3-Hydroxypicolinic Acid	C6H5NO3	C18620
141.066	0.76	Methylimidazoleacetic Acid	C6H8N2O2	C05828	Histidine Metabolism
142.098	2.18	L-Histidinol	C6H11N3O	C00860
143.107	12.03	4-Octenoic Acid	C8H14O2
144.081	8.25	6-Methylquinoline	C10H9N
144.102	1.05	D-Proline betaine	C7H13NO2	C21514
145.05	0.76	3-hexenedioic Acid	C6H8O4
145.134	5.6	N-Acetylcadaverine	C7H16N2O
146.06	7.2	1H-Indole-3-carboxaldehyde	C9H7NO	C08493
146.081	1.6	2-Keto-6-aminocaproate	C6H11NO3	C03239
146.093	0.82	4-Guanidinobutyric Acid	C5H11N3O2	C01035
146.118	0.69	2-Aminoheptanoic Acid	C7H15NO2
147.077	1.85	D-Glutamine	C5H10N2O3	C00819
147.113	0.66	L-Lysine	C6H14N2O2	C00047	Lysine Degradation, Biotin Metabolism, Carnitine Synthesis
148.039	5.2	Indole-5,6-quinone	C8H5NO2	C05579
148.076	8.14	Indole-3-carbinol	C9H9NO
148.097	0.74	2-amino-6-hydroxyhexanoic Acid	C6H13NO3
150.055	5.48	5,6-Dihydroxyindole	C8H7NO2	C05578
151.062	4.99	7-Methylhypoxanthine	C6H6N4O
152.057	1.82	Guanine	C5H5N5O	C00242	Purine Metabolism
152.071	5.4	Dopamine quinone	C8H9NO2	C17755
153.041	4.46	Xanthine	C5H4N4O2	C00385	Purine Metabolism
153.127	12.03	Geranial	C10H16O	C01499
154.05	1.03	3-Aminosalicylic acid	C7H7NO3	C00632
154.097	1.76	N-Acetylhistamine	C7H11N3O	C05135
156.077	0.77	L-Histidine	C6H9N3O2	C00135	Histidine Metabolism, Ammonia Recycling, Methylhistidine Metabolism, Beta-Alanine Metabolism
157.061	0.81	Imidazolelactic Acid	C6H8N2O3
158.118	7.01	Tranexamic Acid	C8H15NO2	C12535
160.076	4.64	Indoleacetaldehyde	C10H9NO	C00637	Tryptophan Metabolism
160.097	2.15	N-Acetylvaline	C7H13NO3
160.133	0.73	2-Aminooctanoic Acid	C8H17NO2
162.055	6.37	Indole-3-carboxylic Acid	C9H7NO2	C19837
162.076	0.61	L-2-aminoadipic Acid	C6H11NO4	C00956	Lysine Degradation
163.06	0.77	3-Hydroxy-3-Methyl-Glutaric Acid	C6H10O5	C16390
164.071	6.25	3-Methyldioxyindole	C9H9NO2	C05834
165.091	13.25	Phenyl butyrate	C10H12O2
166.05	5.2	5-Pyridoxolactone	C8H7NO3	C06052
166.072	4.37	1-Methylguanine	C6H7N5O
166.086	4.11	L-Phenylalanine	C9H11NO2	C00079
167.056	5.58	1-Methylxanthine	C6H6N4O2	C16358	Caffeine Metabolism
167.143	12.02	2,5-Undecadienal	C11H18O
168.052	1.9	8-Hydroxyguanine	C5H5N5O2	C20155
169.097	4.98	Pyridoxin	C8H12N2O2	C00534	Vitamin B6 Metabolism
170.093	0.79	3-Methylhistidine	C7H11N3O2	C01152	Histidine Metabolism, Methylhistidine Metabolism, Beta-Alanine Metabolism
171.138	12.02	(E)-6-decenoic Acid	C10H18O2
174.022	0.71	4-Aminobenzenesulfonate	C6H7NO3S	C06333
174.087	0.88	2-Oxoarginine	C6H11N3O3	C03771	D-Arginine and D-Ornithine Metabolism
174.113	6.29	N-Acetylleucine	C8H15NO3	C02710
175.108	0.83	Glycyl-L-valine	C7H14N2O3
175.119	0.7	L-Arginine	C6H14N4O2	C00062	﻿ Glycine and Serine Metabolism, Urea Cycle, Aspartate Metabolism, Arginine and Proline Metabolism
176.071	7.23	Indoleacetic Acid	C10H9NO2	C00954	Tryptophan Metabolism
176.103	0.8	Citrulline	C6H13N3O3	C00327	Urea Cycle, Aspartate Metabolism, Arginine and Proline Metabolism
177.102	5.26	Serotonin	C10H12N2O	C00780	Tryptophan Metabolism
180.066	6.98	Hippuric Acid	C9H9NO3	C01586
180.087	0.71	D-Glucosamine	C6H13NO5	C00329	Amino Sugar Metabolism
180.102	5.69	N-methylphenylalanine	C10H13NO2
181.072	5.42	Theophylline	C7H8N4O2	C07130	Caffeine Metabolism
181.122	9.31	Jasmolone	C11H16O2
182.081	1.64	L-Tyrosine	C9H11NO3	C00082	Tyrosine Metabolism, Phenylalanine and Tyrosine Metabolism, Thyroid hormone synthesis, Catecholamine Biosynthesis
184.06	5.2	4-Pyridoxic Acid	C8H9NO4	C00847	Vitamin B6 Metabolism
184.097	5.98	Epinephrine	C9H13NO3	C00788	Tyrosine Metabolism, Catecholamine Biosynthesis
185.154	12.03	2-Propenyl octanoate	C11H20O2
189.123	0.8	Valyl-Alanine	C8H16N2O3
190.05	5.49	Kynurenic Acid	C10H7NO3	C01717	Tryptophan Metabolism
190.086	8.27	Indole-3-propionic Acid	C11H11NO2
193.097	5.35	Hydroxycotinine	C10H12N2O2
193.122	11.73	1-Phenylethyl butyrate	C12H16O2
195.065	5.51	Isoferulic Acid	C10H10O4	C10470
195.088	6.72	Caffeine	C8H10N4O2	C07481	Caffeine Metabolism
195.138	11.73	Carvyl acetate	C12H18O2
196.06	0.69	4-Hydroxyhippuric Acid	C9H9NO4
196.097	8.5	N-Acetyldopamine	C10H13NO3
197.067	5.49	1,3-Dimethyluric Acid	C7H8N4O3		Caffeine Metabolism
198.076	1.08	L-Dopa	C9H11NO4	C00355	Tyrosine Metabolism, Catecholamine Biosynthesis
203.139	1.72	Leucyl-Alanine	C9H18N2O3
205.082	0.78	Aspartyl-Alanine	C7H12N2O5
205.097	5.42	L-Tryptophan	C11H12N2O2	C00078	Tryptophan Metabolism
205.118	0.91	Valyl-Serine	C8H16N2O4
208.097	6.74	N-Acetyl-D-phenylalanine	C11H13NO3	C05620
212.092	2.14	Methyldopa	C10H13NO4	C07194
213.185	12.03	Methyl (E)-2-dodecenoate	C13H24O2
215.139	1.1	Prolyl-Valine	C10H18N2O3
217.155	2.14	Valyl-Valine	C10H20N2O3
218.114	0.94	N-Acetyl-L-citrulline	C8H15N3O4	C15532
220.118	0.79	D-Pantothenate	C9H17NO5	C00864	Pantothenate and CoA Biosynthesis, Beta-Alanine Metabolism
221.092	4.83	N-Hydroxy-L-tryptophan	C11H12N2O3	C19716	Tryptophan Metabolism
229.049	9.23	Urolithin A	C13H8O4
231.134	1.01	Hydroxyprolyl-Valine	C10H18N2O4
233.128	6.09	Melatonin	C13H16N2O2	C01598	Tryptophan Metabolism
233.149	1.89	Spermic Acid 2	C10H20N2O4
237.087	2.13	L-Formylkynurenine	C11H12N2O4	C02700
238.071	0.76	Methyl 2,3-dihydro-3,5-dihydroxy-2-oxo-3-indoleacetic Acid	C11H11NO5
239.103	2.14	Glycyl-Tyrosine	C11H14N2O4
241.155	2.14	Pirbuterol	C12H20N2O3	C07807
241.216	12.02	9-Pentadecenoic Acid	C15H28O2
247.108	7.4	N-Acetyl-D-tryptophan	C13H14N2O3	C03137	Tryptophan Metabolism
247.112	0.92	Methionyl-Proline	C10H18N2O3S
247.129	1.1	Leucyl-Aspartate	C10H18N2O5
249.185	9.76	2-Phenylethyl octanoate	C16H24O2
253.118	1.65	Tyrosyl-Alanine	C12H16N2O4
254.102	6.32	N-lactoyl-Tyrosine	C12H15NO5
255.065	9.2	3,7-Dihydroxyflavone	C15H10O4
255.097	0.97	2-Hydroxyfelbamate	C11H14N2O5	C16582
255.232	11.52	3-Hexadecenoic Acid	C16H30O2
256.081	1.07	Nicotinate D-Ribonucleoside	C11H14NO6		Nicotinate and Nicotinamide Metabolism
257.247	13.16	Palmitic Acid	C16H32O2	C00249	Bile Acid Biosynthesis, Steroid Biosynthesis, Glycerolipid Metabolism, Fatty acid Metabolism
262.128	2.14	Succinylcarnitine	C11H19NO6
267.138	9.04	3-Phenylpropyl cinnamate	C18H18O2
268.104	5.39	Adenosine	C10H13N5O4	C00212	Purine Metabolism, Selenoamino Acid Metabolism, Methionine Metabolism, Betaine Metabolism
269.088	4.33	Inosine	C10H12N4O5	C00294	Purine Metabolism
269.175	7.06	Prostaglandin lactone-diol	C15H24O4
271.081	0.79	Phenylglucuronide	C12H14O7
271.227	11.37	8-keto palmitic Acid	C16H30O3
274.107	1.53	L-Thyronine	C15H15NO4
275.2	11.73	1-Phenyl-1,3-dodecanedione	C18H26O2
275.221	11.88	MG(12:0/0:0)	C15H30O4
276.119	0.91	Glutamylglutamine	C10H17N3O6
281.247	11.92	Linoleic Acid	C18H32O2	C01595	Alpha Linolenic Acid and Linoleic Acid Metabolism
282.12	6.25	1-Methyladenosine	C11H15N5O4	C02494
283.129	4.27	Tyrosyl-Threonine	C13H18N2O5
283.263	12.03	7Z-octadecenoic Acid	C18H34O2
284.099	4.46	Guanosine	C10H13N5O5	C00387	Purine Metabolism
285.148	8.26	Estrone-2,3-quinone	C18H20O3
285.279	12.99	Stearic Acid	C18H36O2	C01530	Plasmalogen Synthesis, Mitochondrial Beta-Oxidation of Long Chain Saturated Fatty Acids
286.144	10.64	Piperine	C17H19NO3	C03882
287.237	12.64	9-cis-retinol	C20H30O	C16682	Retinol Metabolism
288.203	2.14	Leucyl-Arginine	C12H25N5O3
289.216	11.73	Epitestosterone	C19H28O2
289.252	11.96	all-trans-13,14-dihydroretinol	C20H32O	C15492	Retinol Metabolism
297.242	11.71	15-hydroxy-9Z,12Z-Octadecadienoic Acid	C18H32O3
298.274	11.8	Palmitoleoyl-EA	C18H35NO2
299.127	7.81	Enterolactone	C18H18O4
299.258	10.98	Ricinoleic Acid	C18H34O3
300.29	12.9	Sphingosine	C18H37NO2		Sphingolipid Metabolism
301.18	10.38	Adrenosterone	C19H24O3	C05285	Androstenedione Metabolism
303.195	8.83	19-Oxotestosterone	C19H26O3	C05295	Androgen and Estrogen Metabolism
305.247	11.72	Arachidonic Acid	C20H32O2	C00219	Alpha Linolenic Acid and Linoleic Acid Metabolism, Arachidonic Acid Metabolism
313.154	6.62	Phenylalanylphenylalanine	C18H20N2O3
315.123	8.36	7-Hydroxyenterolactone	C18H18O5
315.232	10.82	progesterone	C21H30O2	C00410	Steroidogenesis
315.252	11.06	Octadecanedioic Acid	C18H34O4
317.269	12.68	MG(i-15:0/0:0)	C18H36O4
318.3	12.03	Phytosphingosine	C18H39NO3	C12144
319.19	10.38	Ubiquinone-2	C19H26O4
326.305	13.06	N-oleoyl ethanolamine	C20H39NO2	C20792
328.321	13.74	N,N-dimethylsphingosine	C20H41NO2	C13914
333.206	8.31	11b-Hydroxyprogesterone	C20H28O4		Steroidogenesis
335.258	10.57	Tetrahydrodeoxycorticosterone	C21H34O3	C13713
343.123	0.78	Sucrose	C12H22O11	C00089	Galactose Metabolism, Starch and Sucrose Metabolism
351.216	9.34	Resolvin E1	C20H30O5	C18171
355.284	12.84	MG(18:2)	C21H38O4
357.3	13.32	MG(18:1/0:0)	C21H40O4
363.216	9.39	18-Hydroxycorticosterone	C21H30O5	C01124	Steroidogenesis
391.284	10.78	7-Hydroxy-3-oxocholanoic Acid	C24H38O4
393.3	11.73	Chenodeoxycholic Acid	C24H40O4	C04483	Bile Acid Biosynthesis
403.284	10.72	7b-Hydroxy-3-oxo-5b-cholanoic Acid	C25H38O4
411.25	10.72	LysoPA(0:0/16:0)	C19H39O7P
417.336	13.69	7-alpha,25-dihydroxycholestenone	C27H44O3	C17332
431.315	12.7	7-alpha-Hydroxy-3-oxo-4-cholestenoate	C27H42O4	C17337	Bile Acid Biosynthesis
433.331	12.86	3-beta,7alpha-Dihydroxy-5-cholestenoate	C27H44O4	C17335	Bile Acid Biosynthesis
450.321	10.51	Glycoursodeoxycholic Acid	C26H43NO5		Bile Acid Biosynthesis
453.297	12.45	LysoPA(19:0/0:0)	C22H45O7P
457.368	13.35	11-Deoxoglycyrrhetinic Acid	C30H48O3
462.343	10.9	Glucosylsphingosine	C24H47NO7
466.316	9.97	Glycocholic Acid	C26H43NO6		Bile Acid Biosynthesis
472.343	11.04	Cervonyl carnitine	C29H45NO4
473.363	12.42	Hydroxyursolic Acid	C30H48O4
495.308	11.51	PA(8:0/13:0)	C24H47O8P
495.345	12.43	LysoPA(22:0/0:0)	C25H51O7P

## Sheet: QEA output (MetaboAnalyst)
Table S6: Complete data of metabolomic analysis
The output of Quantitative Enrichment Analysis (QEA) performed in MetaboAnalyst (Online)
Metabolic Pathway	Total	Hits	Statistic Q	p-value
Purine Metabolism	74	7	34.205	0.013701
Selenoamino Acid Metabolism	28	1	46.331	0.014832
Methionine Metabolism	43	1	46.331	0.014832
Betaine Metabolism	21	1	46.331	0.014832
Amino Sugar Metabolism	33	1	37.936	0.032973
Nicotinate and Nicotinamide Metabolism	37	3	30.089	0.041404
Vitamin B6 Metabolism	20	2	25.803	0.047932
Galactose Metabolism	38	1	32.301	0.053851
Starch and Sucrose Metabolism	31	1	32.301	0.053851
Alpha Linolenic Acid and Linoleic Acid Metabolism	19	2	17.757	0.14141
Arachidonic Acid Metabolism	69	1	16.867	0.18479
D-Arginine and D-Ornithine Metabolism	11	1	14.406	0.22365
Valine, Leucine and Isoleucine Degradation	60	2	12.891	0.24206
Lysine Degradation	30	2	12.982	0.25716
Bile Acid Biosynthesis	65	5	9.2036	0.37362
Histidine Metabolism	43	3	8.4336	0.46242
Tryptophan Metabolism	60	6	7.8305	0.47302
Pyrimidine Metabolism	59	1	3.928	0.53692
Glycine and Serine Metabolism	59	1	3.9217	0.53725
Plasmalogen Synthesis	26	1	3.3078	0.57158
Mitochondrial Beta-Oxidation of Long Chain Saturated Fatty Acids	28	1	3.3078	0.57158
Ammonia Recycling	32	1	2.7168	0.60871
Androstenedione Metabolism	24	1	2.5325	0.6213
Urea Cycle	29	2	3.8748	0.64064
Aspartate Metabolism	35	2	3.8748	0.64064
Tyrosine Metabolism	72	6	4.9064	0.66064
Retinol Metabolism	37	2	3.3943	0.68342
Pantothenate and CoA Biosynthesis	21	1	1.5023	0.70433
Steroid Biosynthesis	48	1	1.0875	0.74705
Glycerolipid Metabolism	25	1	1.0875	0.74705
Fatty acid Metabolism	43	1	1.0875	0.74705
Fatty Acid Elongation In Mitochondria	35	1	1.0875	0.74705
Fatty Acid Biosynthesis	35	1	1.0875	0.74705
Phenylalanine and Tyrosine Metabolism	28	1	0.87259	0.77277
Thyroid hormone synthesis	13	1	0.87259	0.77277
Arginine and Proline Metabolism	53	3	3.1174	0.78838
Caffeine Metabolism	24	3	1.4304	0.89271
Methylhistidine Metabolism	4	2	1.1585	0.89338
Catecholamine Biosynthesis	20	3	1.1445	0.90215
Beta-Alanine Metabolism	34	3	1.1724	0.91733
Propanoate Metabolism	42	1	0.068744	0.93554
Steroidogenesis	43	3	0.76956	0.94631
Androgen and Estrogen Metabolism	33	1	0.029366	0.95784
Sphingolipid Metabolism	40	1	0.02119	0.96419
Biotin Metabolism	8	1	0.0019504	0.98913
Carnitine Synthesis	22	1	0.0019504	0.98913

## Sheet: Quantitative ratios
Table S6: Complete data of metabolomic analysis
Ratios of the integrated RIC area of the chromatographic peak (Ar) to the fecal sample dry weight (DW)*														p-value**
	Metabolite	sample ID
		Controls						CVID patients
		PID002	PID010	PID011	PID015	PID035	PID043	PID003	PID009	PID012	PID004	PID036	PID048
		[Ar/mg DW]	[Ar/mg DW]	[Ar/mg DW]	[Ar/mg DW]	[Ar/mg DW]	[Ar/mg DW]	[Ar/mg DW]	[Ar/mg DW]	[Ar/mg DW]	[Ar/mg DW]	[Ar/mg DW]	[Ar/mg DW]
1	8-Hydroxyguanine	0.0902	0.1431	0.2012	0.1026	0.1603	0.0931	0.037	0.0375	0.0481	0.0868	0.0671	0.0479	0.0022		Note:
2	4-Aminobenzenesulfonate	0.047	0.0743	0.6489	0.042	0.0745	0.0988	0.0097	0.0063	0.0111	0.0067	0.0068	0.0032	0.0022		*Average peak area (n=3) of each identified feature was normalized to the mean peak area to mitigate a variation in the dataset attributed to sample processing, ionization, etc. Generated area ratio (Ar) was further divided by the fecal sample dry weight (DW).
3	Glycoursodeoxycholic Acid	0.2883	0.2166	0.189	0.2355	0.0858	0.0361	0.0183	0.0554	0.034	0.0132	0.0575	0.055	0.0152
4	Adenosine	0.1113	0.095	0.1826	0.169	0.1614	0.0636	0.0518	0.0586	0.0467	0.0531	0.1389	0.0296	0.0152
5	Inosine	0.1567	0.128	0.189	0.1652	0.1295	0.0505	0.0235	0.0504	0.0389	0.0634	0.1443	0.0487	0.02597		**p-value is calculated using Mann Whitney Test. Statistically significant metabolites (11 metabolites, p-value <0.05) were subjected to MS/MS acquisition to elucidate tentative structure. Mass fragmentation was not acquired for guanosine, glycyl-L-valine and 3-hexenedioic acid.
6	Glycocholic acid	0.1136	0.0932	0.3815	0.0781	0.0484	0.0895	0.0198	0.0675	0.0462	0.0345	0.0647	0.0531	0.0152
7	Glycyl-L-valine	0.1586	0.1359	0.1021	0.105	0.0899	0.0821	0.099	0.0938	0.0723	0.0638	0.0785	0.0833	0.041
8	Nicotinate D-Ribonucleoside	0.1551	0.1928	0.1096	0.0931	0.1717	0.0542	0.0184	0.046	0.0462	0.0239	0.2429	0.0229	0.06494
9	Pyridoxin	0.1319	0.208	0.0742	0.2155	0.2824	0.02	0.0377	0.053	0.0546	0.0154	0.0927	0.0151	0.041
10	Xanthine	0.1127	0.0775	0.1809	0.1566	0.0482	0.1688	0.0162	0.1038	0.0871	0.0337	0.0875	0.0218	0.0649
11	Guanosine	0.0826	0.11	0.129	0.3945	0.0515	0.0992	0.0268	0.0776	0.0879	0.0385	0.0868	0.026	0.04113
12	3-hexenedioic acid	1.1549	0.0699	0.1003	0.0566	0.0746	0.0221	0.0314	0.0252	0.031	0.0211	0.014	0.0247	0.02597
13	D-Glucosamine	0.6324	0.0719	0.1302	0.1137	0.1074	0.0441	0.0685	0.0505	0.0529	0.0355	0.043	0.0412	0.0152
14	Pirbuterol	0.0052	0.0299	0.0066	0.035	0.0104	0.0131	0.7681	0.0245	0.037	0.0475	0.0095	0.3451	0.06494
15	Sucrose	0.3015	0.1522	0.0794	0.1375	0.1211	0.0584	0.1195	0.0976	0.0536	0.037	0.0251	0.0752	0.08174
16	Quinoline	0.1604	0.1071	0.2374	0.1096	0.0879	0.0484	0.0105	0.0484	0.139	0.0096	0.0483	0.1021	0.08406
17	Nicotinamide	0.0854	0.0334	0.1709	0.2212	0.3154	0.0226	0.022	0.0297	0.0123	0.0248	0.2209	0.0189	0.06494
18	MG(18:2)	0.1626	0.0113	0.0709	0.3612	0.1502	0.2309	0.0943	0.0152	0.0406	0.046	0.0172	0.034	0.05724
19	Methylimidazoleacetic acid	0.0641	0.0503	0.058	0.0093	0.0565	0.1384	0.218	0.1055	0.0572	0.0782	0.1173	0.1598	0.0714
20	Indole-3-propionic acid	0.148	0.1078	0.223	0.1057	0.0951	0.0482	0.0784	0.0541	0.1299	0.0227	0.0518	0.0633	0.08222
21	3-Hydroxy-3-Methyl-Glutaric Acid	0.9649	0.1012	0.0902	0.0721	0.0962	0.0227	0.0878	0.0276	0.0227	0.024	0.0367	0.023	0.07765
22	Chenodeoxycholic Acid	0.1003	0.066	0.1121	0.2252	0.2964	0.0273	0.0498	0.0464	0.0852	0.0092	0.0641	0.0723	0.10401
23	Nicotinic acid	0.1852	0.1385	0.1234	0.0983	0.1036	0.065	0.1682	0.0752	0.0747	0.0474	0.0677	0.0535	0.13203
24	Carvyl acetate	0.0946	0.0655	0.1069	0.2344	0.2755	0.033	0.0504	0.0476	0.0827	0.0217	0.0738	0.0724	0.11224
25	Guanine	0.1627	0.0968	0.0556	0.2705	0.0854	0.0931	0.0369	0.0892	0.098	0.0862	0.0657	0.0581	0.1516
26	1-Phenylethyl butyrate	0.0994	0.0911	0.0995	0.1929	0.2256	0.0399	0.0698	0.0509	0.0849	0.042	0.0834	0.0788	0.10685
27	L-2-aminoadipic acid	0.1884	0.0464	0.1799	0.1094	0.1081	0.1035	0.0396	0.0284	0.0277	0.1101	0.1535	0.0835	0.1366
28	1-Phenyl-1,3-dodecanedione	0.1006	0.0655	0.1057	0.2191	0.2833	0.0303	0.0536	0.0493	0.0881	0.0193	0.0657	0.0722	0.1144
29	Urolithin A	0.0922	0.2706	0.0002	0.0227	0.0003	0.0274	0.1263	0.2258	0.0934	0.1316	0.0966	0.0357	0.09307
30	N-Hydroxy-L-tryptophan	0.0794	0.329	0.0811	0.0607	0.1845	0.04	0.0573	0.1326	0.0223	0.051	0.0512	0.0412	0.13203
31	Serotonin	0.1058	0.2214	0.0509	0.1204	0.1177	0.0903	0.063	0.1017	0.0546	0.1442	0.0549	0.0247	0.16007
32	N-methylphenylalanine	0.0281	0.0241	0.0212	0.0298	0.0219	0.0464	0.0416	0.3818	0.1885	0.0178	0.0192	0.1162	0.14692
33	2-amino-6-hydroxyhexanoic acid	0.2269	0.0917	0.078	0.1367	0.1016	0.0762	0.0563	0.1085	0.0686	0.1123	0.0414	0.0886	0.24026
34	Cervonyl carnitine	0.0852	0.157	0.1686	0.0762	0.023	0.1687	0.0196	0.044	0.1645	0.0762	0.0308	0.0302	0.14883
35	Indole-3-carbinol	0.0325	0.0716	0.0072	0.0145	0.0677	0.0305	0.136	0.0461	0.1021	0.0425	0.0122	0.5258	0.17965
36	L-Formylkynurenine	0.0898	0.2211	0.0696	0.1137	0.1024	0.0857	0.0645	0.1069	0.0304	0.1138	0.0585	0.0919	0.39394
37	Linoleic acid	0.0356	0.0181	0.0969	0.03	0.0357	0.0617	0.3367	0.0249	0.0338	0.3183	0.1772	0.0352	0.13065
38	Adenine	0.0587	0.061	0.1114	0.0635	0.1094	0.0415	0.1358	0.084	0.058	0.1147	0.068	0.213	0.17795
39	Prostaglandin lactone-diol	0.0624	0.0289	0.111	0.0166	0.0363	0.0398	0.0418	0.0251	0.2459	0.0432	0.1375	0.2317	0.14506
40	5,6-Dihydroxyindole	0.2353	0.0481	0.0754	0.412	0.1529	0.0335	0.1199	0.0489	0.0699	0.0479	0.0554	0.0358	0.1661
41	3-Phenylpropyl cinnamate	0.0535	0.0227	0.0173	0.0306	0.013	0.0413	0.9388	0.0279	0.0737	0.0203	0.1366	0.0244	0.24026
42	Cytosine	0.3573	0.0297	0.3458	0.0626	0.0909	0.0348	0.169	0.0274	0.0312	0.0346	0.0538	0.0312	0.17273
43	8-keto palmitic acid	0.0871	0.0381	0.0675	0.0646	0.0706	0.0237	0.4384	0.0469	0.0636	0.0761	0.2519	0.0432	0.48485
44	5-Pyridoxolactone	0.2057	0.0729	0.0471	0.0567	0.0489	0.0486	0.416	0.0574	0.129	0.0529	0.0735	0.0605	0.17965
45	Spermic acid 2	0.2818	0.0257	0.0322	0.0431	0.0317	0.0435	0.3438	0.0532	0.0937	0.0313	0.0945	0.216	0.17965
46	Estrone-2,3-quinone	0.4031	0.0288	0.0848	0.0419	0.0306	0.0408	0.0485	0.0775	0.1571	0.1279	0.1081	0.0685	0.17965
47	Epitestosterone	0.1203	0.0777	0.11	0.1958	0.1441	0.0498	0.0724	0.0588	0.0846	0.0777	0.0906	0.0915	0.13915
48	Valyl-Alanine	0.1035	0.095	0.1012	0.0729	0.071	0.0555	0.158	0.0797	0.1113	0.0678	0.0906	0.1319	0.17504
49	L-Leucine	0.4125	0.2094	0.0735	0.0579	0.005	0.0331	0.0011	0.0743	0.0089	0.0034	0.4535	0.0055	0.39394
50	4-Pyridoxic acid	0.2138	0.0729	0.0472	0.0534	0.0458	0.045	0.4293	0.0562	0.1308	0.0495	0.0729	0.0602	0.1994
51	Arachidonic acid	0.0634	0.0409	0.0571	0.0293	0.0788	0.0596	0.2453	0.14	0.0943	0.0351	0.2696	0.0256	0.11821
52	Indoleacetic acid	0.6142	0.0299	0.0157	0.6884	0.0845	0.005	0.1286	0.0113	0.023	0.0031	0.0624	0.0044	0.24026
53	PA(8:0/13:0)	0.3633	0.0243	0.1979	0.0907	0.0511	0.1328	0.0775	0.0565	0.0483	0.0783	0.0246	0.0835	0.16883
54	2-Oxoarginine	0.0431	0.1417	0.3154	0.0915	0.1039	0.0342	0.0828	0.0276	0.0335	0.0574	0.1808	0.0215	0.28995
55	Imidazolelactic acid	0.1103	0.0779	0.0642	0.0578	0.0744	0.1054	0.1069	0.07	0.0716	0.1415	0.177	0.0808	0.21283
56	Hypoxanthine	0.1495	0.0648	0.1148	0.198	0.1035	0.0635	0.1059	0.113	0.0631	0.0797	0.0871	0.0495	0.19241
57	L-Dopa	0.117	0.0896	0.0877	0.0886	0.1117	0.1052	0.0356	0.0855	0.0767	0.0741	0.0661	0.1657	0.42194
58	Tyrosyl-Alanine	0.0461	0.3519	0.0937	0.039	0.164	0.0241	0.0337	0.2098	0.0155	0.0328	0.0244	0.0508	0.30952
59	Hydroxycotinine	0.066	0.1935	0.041	0.0822	0.0605	0.2226	0.0198	0.1068	0.0522	0.0823	0.0488	0.0928	0.22709
60	3-Methyldioxyindole	0.0572	0.0661	0.0448	0.0473	0.1345	0.0531	0.1451	0.0985	0.0267	0.2117	0.0482	0.193	0.30952
61	Piperine	0.0218	0.015	0.2732	0.0033	0.0228	0.4713	0.0485	0.0021	0.0333	0.0222	0.0389	0.0011	0.69913
62	Trigonelline	0.2644	0.074	0.1734	0.108	0.075	0.0461	0.3477	0.0334	0.0193	0.0409	0.0732	0.0737	0.13203
63	Resolvin E1	0.0495	0.032	0.1368	0.0342	0.0126	0.0171	0.0197	0.4589	0.0576	0.0289	0.0638	0.0664	0.30952
64	MG(i-15:0/0:0)	0.0799	0.0564	0.1165	0.0614	0.0188	0.0732	0.1558	0.0242	0.1865	0.1217	0.0495	0.1531	0.13771
65	Indole-5,6-quinone	0.2033	0.0725	0.0496	0.055	0.0467	0.049	0.4175	0.0554	0.1334	0.0486	0.0743	0.061	0.30952
66	4-Hydroxyhippuric acid	0.1486	0.0352	0.0787	0.1145	0.0561	0.0417	0.1092	0.0364	0.1277	0.2427	0.0837	0.0933	0.30585
67	Isoferulic acid	0.0567	0.2257	0.0775	0.0695	0.0565	0.1563	0.0774	0.1561	0.0346	0.0572	0.0526	0.0702	0.39394
68	2-Aminooctanoic acid	0.1455	0.0246	0.0469	0.1795	0.0614	0.0876	0.0964	0.1271	0.0949	0.1102	0.106	0.0867	0.63543
69	N-Acetyl-D-tryptophan	0.0867	0.0745	0.1286	0.0808	0.0548	0.0762	0.0652	0.1015	0.1307	0.0864	0.0802	0.1141	0.38314
70	Leucyl-Aspartate	0.1373	0.1078	0.0392	0.0609	0.0735	0.0789	0.0988	0.088	0.0879	0.212	0.0544	0.0999	0.48485
71	N-lactoyl-Tyrosine	0.1686	0.1016	0.0548	0.182	0.1067	0.061	0.0788	0.067	0.1116	0.0692	0.0466	0.1361	0.30517
72	Ricinoleic acid	0.1123	0.0503	0.1002	0.1108	0.0249	0.0877	0.0839	0.0634	0.0838	0.2437	0.0645	0.1153	0.81818
73	N-Acetylputrescinium	0.0218	0.0055	0.035	0.0107	0.0114	0.0026	1.4632	0.0042	0.0053	0.0034	0.0042	0.0086	0.37764
74	Indole-3-carboxylic acid	0.0121	0.0057	0.0005	0.0044	0.0024	0.0031	0.0074	0.0088	0.0027	1.0648	0.0008	0.0032	0.58874
75	Phenyl butyrate	0.1625	0.0186	0.078	0.081	0.0295	0.1419	0.1718	0.0635	0.0375	0.2008	0.107	0.0963	0.44725
76	Tranexamic Acid	0.0448	0.0424	0.0423	0.0661	0.1243	0.1064	0.0015	0.2131	0.0685	0.1114	0.0584	0.1386	0.42765
77	N-Acetyl-D-phenylalanine	0.0274	0.1667	0.0203	0.8233	0.0242	0.025	0.0281	0.0784	0.0371	0.0521	0.0644	0.0639	0.39394
78	D-Glutamine	0.0631	0.0197	0.0198	0.046	0.0254	0.1016	0.0293	0.0124	0.0502	0.3305	0.4113	0.034	0.58874
79	2-Phenylethyl octanoate	0.0674	0.0782	0.4023	0.047	0.0363	0.0674	0.0493	0.0341	0.0758	0.0554	0.1139	0.0445	0.5745
80	Octadecanedioic acid	0.0945	0.0573	0.0336	0.2065	0.1561	0.0751	0.0361	0.0332	0.1893	0.0268	0.1538	0.0588	0.60611
81	Hydroxyprolyl-Valine	0.094	0.0867	0.0673	0.1225	0.0393	0.0933	0.2145	0.0958	0.0816	0.1656	0.065	0.0505	0.34521
82	N-Acetyl-L-citrulline	0.1051	0.0558	0.1045	0.1575	0.04	0.0712	0.0865	0.1427	0.0766	0.1418	0.0934	0.0678	0.58213
83	3-Hydroxypicolinic acid	0.1901	0.1259	0.1241	0.0601	0.0391	0.0227	0.215	0.1272	0.0443	0.0805	0.0945	0.0985	0.65306
84	1-Methylguanine	0.288	0.0036	0.0163	0.0044	0.1829	0.0022	0.3466	0.0039	0.0445	0.0032	0.1071	0.3024	0.48485
85	Methyl 2,3-dihydro-3,5-dihydroxy-2-oxo-3-indoleacetic acid	0.1449	0.0856	0.1186	0.0809	0.0796	0.074	0.0445	0.0862	0.1367	0.0757	0.1041	0.074	0.55827
86	2-Keto-6-aminocaproate	0.3156	0.0107	0.0263	0.0183	0.0117	0.0148	1.0118	0.0109	0.0158	0.0191	0.0907	0.0236	0.48485
87	Leucyl-Arginine	0.5084	0.0334	0.0333	0.0772	0.0321	0.0224	0.2713	0.0515	0.0486	0.0109	0.1134	0.2099	0.48485
88	Methionyl-Proline	0.1008	0.0141	0.0118	0.1649	0.0344	0.1885	0.0316	0.1065	0.0906	0.2335	0.0983	0.0324	0.77143
89	Aspartyl-Alanine	0.1602	0.044	0.2649	0.0651	0.1267	0.0211	0.1467	0.026	0.1412	0.0309	0.0395	0.0668	0.39475
90	Glycyl-Tyrosine	0.1202	0.1992	0.0577	0.0998	0.0963	0.0619	0.07	0.106	0.052	0.0923	0.0718	0.1293	0.44734
91	all-trans-13,14-dihydroretinol	0.3803	0.1726	0.1135	0.0092	0.0786	0.043	0.1326	0.1924	0.0195	0.029	0.0244	0.0512	0.37064
92	1-Methylxanthine	0.191	0.0606	0.5323	0.0166	0.0222	0.0085	0.0472	0.0112	0.0759	0.0117	0.1302	0.0171	0.69913
93	Citrulline	0.0738	0.0522	0.1186	0.1079	0.072	0.0825	0.1529	0.0517	0.1522	0.0669	0.0814	0.0998	0.43949
94	Hydroxyursolic acid	0.0132	0.0148	0.5178	0.0067	0.0411	0.0116	0.0292	0.0076	0.1198	0.128	0.1002	0.0169	0.39394
95	Stearic acid	0.1215	0.0731	0.014	0.0386	0.0255	0.0849	0.0191	0.1439	0.2215	0.0304	0.0197	0.2281	0.27676
96	Succinylcarnitine	0.1989	0.1087	0.0571	0.1217	0.0751	0.0564	0.021	0.0959	0.1042	0.0813	0.0616	0.176	0.67938
97	Ubiquinone-2	0.0298	0.1566	0.0682	0.3198	0.139	0.0162	0.106	0.1354	0.1198	0.023	0.0394	0.0198	0.3681
98	L-Tryptophan	0.1985	0.1179	0.0566	0.0738	0.1601	0.0471	0.2493	0.0676	0.0815	0.0311	0.0716	0.0711	0.69913
99	1-Methyladenosine	0.0899	0.1227	0.1528	0.0927	0.0504	0.0687	0.0399	0.1557	0.0782	0.0593	0.1141	0.0697	0.66902
100	Leucyl-Alanine	0.223	0.0458	0.0681	0.0686	0.0616	0.0456	0.1984	0.0604	0.1126	0.0293	0.1314	0.1699	0.58874
101	L-Histidine	0.213	0.0494	0.1496	0.0776	0.1329	0.0329	0.2212	0.0298	0.0585	0.0283	0.0677	0.1702	0.76423
102	Melatonin	0.0145	0.066	0.219	0.1417	0.0175	0.1219	0.0545	0.2222	0.0366	0.128	0.006	0.0207	0.69666
103	7-Hydroxyenterolactone	0.0746	0.064	0.0781	0.2138	0.0301	0.0723	0.0068	0.0642	0.2613	0.0658	0.0481	0.0879	0.81818
104	Adrenosterone	0.757	0.0619	0.0302	0.123	0.0526	0.021	0.0447	0.0479	0.0691	0.0132	0.1023	0.1431	0.93723
105	N-Acetylcadaverine	0.083	0.0237	0.0036	0.0307	0.0692	0.0033	0.1584	0.0043	0.4825	0.0023	0.0146	0.1104	0.58874
106	Pipecolic acid	0.0048	0.0421	0.0313	0.1329	0.0822	0.0245	0.0027	0.0283	0.1754	0.0448	0.4448	0.0842	0.48485
107	7-Methylhypoxanthine	0.2881	0.0919	0.2097	0.0816	0.0751	0.0087	0.07	0.0149	0.0969	0.0418	0.1947	0.0594	0.36891
108	7-Hydroxy-3-oxocholanoic acid	0.0663	0.1284	0.0712	0.3092	0.0562	0.0357	0.0518	0.1105	0.1665	0.0487	0.0358	0.0752	0.81818
109	7b-Hydroxy-3-oxo-5b-cholanoic acid	0.0802	0.2052	0.0295	0.1042	0.0246	0.0418	0.0469	0.1626	0.1982	0.0992	0.0247	0.0528	0.68767
110	7alpha-Hydroxy-3-oxo-4-cholestenoate	0.0596	0.0589	0.0741	0.0169	0.022	0.2722	0.0012	0.1098	0.1166	0.0454	0.0192	0.1776	1
111	LysoPA(0:0/16:0)	0.0926	0.237	0.0259	0.0954	0.0165	0.0396	0.0489	0.1384	0.2123	0.0966	0.0194	0.0559	0.81263
112	Tyramine	0.0438	0.0278	0.0471	0.1131	0.0898	0.1557	0.023	0.131	0.0462	0.1831	0.1046	0.1036	0.5524
113	L-Histidinol	0.0956	0.0325	0.0253	0.0995	0.2935	0.0963	0.1593	0.0974	0.0247	0.0171	0.155	0.0524	0.81818
114	LysoPA(19:0/0:0)	0.1904	0.0131	0.0731	0.0637	0.0616	0.2598	0.0472	0.0263	0.0249	0.0923	0.0792	0.1963	0.49918
115	D-Proline	0.2844	0.1462	0.0419	0.0726	0.1147	0.0498	0.2132	0.0673	0.0447	0.1196	0.0444	0.0785	0.61339
116	6-Methylquinoline	0.1005	0.0607	0.0725	0.1155	0.0502	0.0868	0.294	0.1576	0.0813	0.0483	0.0415	0.0693	0.43481
117	Thymine	0.021	0.0357	0.0302	0.2877	0.0255	0.2984	0.0134	0.031	0.0394	0.2773	0.0356	0.0249	0.69913
118	N-Acetylleucine	0.0466	0.0316	0.0374	0.1062	0.0943	0.1312	0.0008	0.1285	0.0404	0.27	0.0743	0.1076	0.50264
119	MG(12:0/0:0)	0.012	0.0068	0.0058	0.01	0.9073	0.0053	0.0134	0.0048	0.0047	0.0115	0.0063	0.0101	0.69913
120	11-Deoxoglycyrrhetinic acid	0.0369	0.0961	0.1241	0.0351	0.0094	0.0531	0.0783	0.0431	0.0327	0.4978	0.068	0.0461	0.69913
121	D-Pantothenate	0.1301	0.0866	0.0722	0.1001	0.1441	0.0611	0.0617	0.0839	0.08	0.1111	0.1158	0.0913	0.60346
122	progesterone	0.0949	0.1301	0.0769	0.0694	0.0511	0.1053	0.088	0.0781	0.2128	0.0634	0.0492	0.0419	0.48485
123	7-alpha,25-dihydroxycholestenone	0.0677	0.0212	0.0764	0.0469	0.0153	0.0541	0.003	0.0134	0.4757	0.0111	0.0335	0.103	0.58874
124	3,7-Dihydroxyflavone	0.2616	0.0278	0.035	0.2845	0.08	0.0426	0.1606	0.0173	0.1444	0.0145	0.1802	0.0601	0.69913
125	Glucosylsphingosine	0.0268	0.1956	0.3015	0.0192	0.0183	0.0065	0.0166	0.0113	0.0695	0.2685	0.0651	0.0823	0.93723
126	Kynurenic acid	0.1827	0.0608	0.0145	0.1571	0.0504	0.0631	0.1398	0.016	0.1192	0.0249	0.1739	0.2255	0.52558
127	Palmitic acid	0.1747	0.046	0.1138	0.0799	0.0466	0.0507	0.3629	0.0385	0.0463	0.1182	0.0345	0.1584	0.47577
128	Indoleacetaldehyde	0.1668	0.0686	0.0493	0.0562	0.0566	0.0064	0.0297	0.0452	0.4224	0.0032	0.015	0.0885	0.58874
129	Palmitoleoyl-EA	0.0906	0.037	0.0484	0.2943	0.1088	0.0721	0.0291	0.0361	0.1079	0.0982	0.0962	0.161	0.93723
130	Tyrosyl-Threonine	0.5435	0.1223	0.0118	0.0326	0.0403	0.0123	0.0214	0.1068	0.2734	0.0355	0.0051	0.0233	0.81818
131	L-Tyrosine	0.1679	0.066	0.1291	0.0847	0.085	0.0568	0.2774	0.0713	0.0778	0.0301	0.0663	0.1042	0.81818
132	9-cis-retinol	0.1014	0.0428	0.266	0.0609	0.0316	0.0779	0.1524	0.0782	0.0915	0.041	0.0813	0.0877	0.58874
133	LysoPA(22:0/0:0)	0.0165	0.0159	0.5261	0.0041	0.0558	0.0078	0.0314	0.0031	0.1262	0.0819	0.1296	0.0094	0.69913
134	Valyl-Valine	0.1667	0.0478	0.1412	0.069	0.0697	0.0521	0.2298	0.0731	0.0921	0.0282	0.0899	0.1301	0.65196
135	15-hydroxy-9Z,12Z-Octadecadienoic acid	0.0599	0.0197	0.0468	0.537	0.0613	0.0683	0.1541	0.0504	0.0743	0.0816	0.1133	0.0516	0.39394
136	Glutamylglutamine	0.0714	0.0302	0.0211	0.4053	0.0565	0.0766	0.0268	0.1286	0.0648	0.0806	0.2195	0.0466	0.69913
137	Hippuric acid	0.0606	0.0636	0.032	0.1191	0.092	0.1488	0.0298	0.104	0.0213	0.2905	0.0774	0.0665	0.81818
138	Methyldopa	0.0608	0.2847	0.0429	0.0987	0.1103	0.0561	0.1062	0.0633	0.0721	0.118	0.0885	0.0567	0.81818
139	N-Acetyldopamine	0.0533	0.033	0.054	0.0632	0.1274	0.159	0.009	0.1605	0.0774	0.0574	0.055	0.1657	0.86147
140	5-Methyl-2-propyloxazole	0.0805	0.0422	0.0179	0.044	0.0424	0.0361	0.9731	0.0263	0.03	0.0615	0.0388	0.0451	0.81818
141	Dopamine quinone	0.0328	0.4124	0.1575	0.0405	0.0347	0.0408	0.0427	0.0568	0.1136	0.0307	0.0692	0.0661	0.81818
142	Epinephrine	0.1107	0.1357	0.0129	0.0413	0.1471	0.0112	0.7946	0.0322	0.0166	0.0215	0.0403	0.0382	0.81818
143	3-Hexadecenoic Acid	0.0854	0.026	0.1342	0.0451	0.0965	0.0182	0.357	0.0166	0.018	0.0324	0.4114	0.0287	0.81818
144	Tetrahydrodeoxycorticosterone	0.1239	0.1493	0.0882	0.085	0.0681	0.0217	0.0413	0.065	0.242	0.0585	0.1168	0.0254	0.95555
145	N,N-dimethylsphingosine	0.1039	0.0413	0.0645	0.1001	0.1109	0.048	0.6151	0.0229	0.0661	0.0267	0.103	0.0271	0.48485
146	7Z-octadecenoic acid	0.0645	0.0162	0.1927	0.0374	0.0836	0.1026	0.2616	0.0088	0.0134	0.1004	0.2752	0.0314	0.57917
147	Indoxyl	0.0061	0.0305	0.0678	0.1057	0.0054	0.0336	0.0028	0.2603	0.2999	0.1044	0.0128	0.0028	0.25528
148	N-Acetylvaline	0.3221	0.0334	0.1046	0.1016	0.0875	0.0128	0.0149	0.0269	0.1402	0.0405	0.1974	0.1369	0.7544
149	Methyl (E)-2-dodecenoate	0.0652	0.0158	0.1934	0.0368	0.0827	0.102	0.2655	0.0091	0.0134	0.101	0.2727	0.0314	0.57362
150	Prolyl-Valine	0.184	0.1035	0.0534	0.0895	0.0713	0.0713	0.2651	0.076	0.0851	0.0421	0.0793	0.1092	0.80985
151	2-Piperidinone	1.2301	0.0069	0.0298	0.0128	0.0101	0.0057	0.4491	0.0095	0.0215	0.0079	0.0101	0.0066	0.87256
152	9-Pentadecenoic acid	0.0708	0.0221	0.1841	0.0455	0.0827	0.0999	0.2557	0.0141	0.017	0.0984	0.2599	0.0396	0.58027
153	Theophylline	0.0531	0.3164	0.0495	0.0225	0.2402	0.0029	0.0687	0.0406	0.1046	0.0035	0.1836	0.0305	0.49494
154	Jasmolone	0.0663	0.099	0.115	0.1562	0.0456	0.0464	0.0445	0.0358	0.0687	0.3368	0.0742	0.0652	0.58874
155	Valyl-Serine	0.2993	0.0611	0.1417	0.0814	0.0356	0.0347	0.2512	0.059	0.0726	0.041	0.0599	0.1442	0.93639
156	N-oleoyl ethanolamine	0.0358	0.0074	0.0082	0.0325	0.0837	0.0113	1.2589	0.0042	0.0073	0.0048	0.0501	0.0165	0.58874
157	Phytosphingosine	0.0675	0.0232	0.1851	0.0472	0.0842	0.1021	0.2358	0.0189	0.0188	0.1004	0.264	0.0331	0.60868
158	2-Hydroxyfelbamate	0.0721	0.1783	0.0617	0.0603	0.1714	0.0366	0.0483	0.1045	0.1243	0.0811	0.0681	0.0707	0.6247
159	2-Propenyl octanoate	0.0603	0.0149	0.179	0.0352	0.0769	0.0953	0.2723	0.0107	0.0186	0.1322	0.2578	0.0355	0.43375
160	2-Acetylpyrrole	0.3774	0.0393	0.024	0.1792	0.0902	0.0451	0.0392	0.0799	0.1351	0.0675	0.0541	0.126	0.4915
161	2,5-Undecadienal	0.0648	0.0166	0.1747	0.037	0.0743	0.0934	0.2657	0.0103	0.02	0.1479	0.2526	0.0328	0.41865
162	L-Valine	0.1429	0.0148	0.0143	0.1974	0.0777	0.1425	0.0307	0.1552	0.0833	0.1526	0.015	0.0989	0.82251
163	2-Aminoheptanoic acid	0.0223	0.0995	0.0716	0.1198	0.0863	0.0158	0.5328	0.0542	0.0481	0.0682	0.073	0.0939	0.93723
164	3-Methylhistidine	0.0266	0.0183	0.0191	0.0331	0.4823	0.0474	0.0202	0.0304	0.0438	0.014	0.2978	0.0278	0.93723
165	Caffeine	0.0735	0.0903	0.0983	0.021	0.2535	0.0181	0.0541	0.1481	0.0843	0.0061	0.1424	0.0678	0.83914
166	19-Oxotestosterone	0.1471	0.0297	0.1888	0.0416	0.0295	0.0702	0.5692	0.0316	0.0508	0.0361	0.043	0.0599	0.93723
167	Phenylalanylphenylalanine	0.0591	0.313	0.0575	0.0587	0.0574	0.0801	0.0859	0.1788	0.0292	0.0959	0.0583	0.0466	0.93723
168	11b-Hydroxyprogesterone	0.0428	0.034	0.0176	0.2302	0.0237	0.0474	0.1564	0.0215	0.0242	0.584	0.0227	0.0306	0.93723
169	18-Hydroxycorticosterone	0.0162	0.0226	0.0284	0.7122	0.015	0.024	0.0174	0.0216	0.0286	0.4403	0.0222	0.0156	0.93723
170	2-Phenylacetamide	0.0932	0.0338	0.0448	0.2108	0.1077	0.0863	0.0356	0.0898	0.0614	0.1823	0.0649	0.1402	0.99091
171	4Z-heptenoic acid	0.0636	0.018	0.183	0.0386	0.0792	0.0973	0.2754	0.0119	0.0146	0.1169	0.2604	0.0341	0.49524
172	1H-Indole-3-carboxaldehyde	0.0906	0.0526	0.007	0.1767	0.011	0.0103	0.0079	0.5743	0.0183	0.0747	0.0091	0.0156	1
173	(E)-6-decenoic acid	0.0661	0.0233	0.1758	0.0475	0.0797	0.0974	0.2435	0.0156	0.0238	0.1134	0.2512	0.0451	0.50615
174	D-Proline betaine	0.1848	0.1541	0.0858	0.0738	0.053	0.0485	0.0402	0.1005	0.093	0.1336	0.1175	0.0728	0.79655
175	4-Octenoic Acid	0.0628	0.0163	0.1833	0.0382	0.0788	0.097	0.2727	0.011	0.0148	0.1224	0.2624	0.0324	0.48622
176	3beta,7alpha-Dihydroxy-5-cholestenoate	0.0705	0.0467	0.0382	0.0461	0.015	0.2689	0.0131	0.0884	0.1766	0.06	0.015	0.1403	0.87256
177	Geranial	0.0619	0.0175	0.1805	0.0388	0.0776	0.0957	0.2918	0.0104	0.0161	0.1134	0.2583	0.0359	0.46901
178	1,3-Dimethyluric acid	0.1095	0.2015	0.1846	0.0079	0.0247	0.0019	0.1841	0.0097	0.2304	0.0014	0.0232	0.1291	0.8867
179	L-Lysine	0.2027	0.0586	0.0956	0.1052	0.0968	0.0382	0.3191	0.0729	0.0677	0.0396	0.0881	0.0829	0.69913
180	4-Guanidinobutyric acid	0.1306	0.094	0.071	0.1466	0.0421	0.1022	0.1164	0.1295	0.0557	0.1161	0.0569	0.1064	0.96508
181	L-Arginine	0.3768	0.0692	0.1185	0.0672	0.0624	0.0573	0.1903	0.0861	0.0358	0.0208	0.0875	0.126	1
182	Phenylglucuronide	0.3778	0.0556	0.0581	0.132	0.053	0.0597	0.0692	0.0848	0.0924	0.0544	0.0365	0.187	1
183	Enterolactone	0.0158	0.1109	0.1092	0.0866	0.0227	0.1123	0.0092	0.0793	0.2002	0.1697	0.029	0.0605	1
184	Sphingosine	0.0778	0.0293	0.0423	0.1076	0.2129	0.0359	0.5921	0.0244	0.0425	0.044	0.0579	0.0435	1
185	3-Aminosalicylic acid	0.0972035	0.187158	0.137507	0.164659	0.0309908	0.138744	0.154634	0.0252008	0.0557617	0.00999283	0.11966	0.0781424	0.13468
186	N-Acetylhistamine	0.37336	0.095842	0.0822356	0.0299191	0.0929628	0.00630254	0.607114	0.0177969	0.0406779	0.0104494	0.00513548	0.0813038	0.39394
187	L-Phenylalanine	0.211337	0.0364815	0.0962327	0.0876749	0.060016	0.0373649	0.317258	0.0873252	0.115001	0.0339218	0.0400606	0.11397	0.69913
188	L-Thyronine	0.0768164	0.355866	0.0663126	0.0760277	0.071024	0.0516076	0.0362685	0.209919	0.0233805	0.0460703	0.0443587	0.0631904	0.06494
189	MG(18:1)	0.126532	0.00489684	0.217603	0.194647	0.199483	0.249329	0.0379822	0.00624718	0.0209889	0.0298195	0.0125982	0.01706	0.0649
